# Supplementary material for: CoMEt: a statistical approach to identify combinations of mutually exclusive alterations in cancer
Source: Genome Biol. 2015 Aug 8;16(1):160. doi: 10.1186/s13059-015-0700-7 (PMC4531541; doi:10.1186/s13059-015-0700-7)
Supplement: Additional file 2 — Supplementary tables. (XLSX 350 kb) [file 13059_2015_700_MOESM2_ESM.xlsx]

## Sheet: Index
Supplementary Table	Description
1	Precision/recall/F-measure for CoMEt, Dendrix, muex, and mutex on the t=1 simulated datasets
2	Coverages used in simulations with t=1 implanted pathways.
3	Comparison of CoMEt to Multi-Dendrix on simulated data.
4	Top 1000 sets identified by CoMEt on TCGA AML.
5	Top 1000 sets identified by CoMEt on TCGA GBM.
6	Top 1000 sets identified by CoMEt on TCGA STAD.
7	Top 1000 sets identified by CoMEt on TCGA BRCA.
8	Ten sets of k=3 genes with highest Φ identified on the ICGTs from Wang et al.
9	Ten pairs of sets, each with k=3 genes, with highest Φ identified on the Wang et al. ICGTs.
10	Modules identified by Multi-Dendrix on AML and GBM
11	Modules identified by mutex on AML and GBM
12	Barcodes of TCGA samples in AML, BRCA, GBM, and STAD datasets.
13	Comparison of CoMEt to muex on GBM data.

## Sheet: 1
Table S1: Precision, recall, and F-measure for CoMEt, Dendrix, muex, and mutex on the t=1 simulated datasets. For each coverage, we generated 25 simulated datasets with a single implanted pathway of k=3 genes, meaning there are 75 true positives per coverage.
	CoMEt					Dendrix					muex					mutex
Coverage	True positives	False positives	Precision	Recall	F-measure	True positives	False positives	Precision	Recall	F-measure	True positives	False positives	Precision	Recall	F-measure	True positives	False positives	Precision	Recall	F-measure
0.1	1	10	0.0909091	0.0133333	0.0232558	0	4	0	0	0	0	127	0	0	0	4	75	0.121212	0.0533333	0.0740741
0.2	35	1	0.972222	0.466667	0.630631	0	3	0	0	0	0	169	0	0	0	29	75	0.367089	0.386667	0.376623
0.3	75	31	0.707547	1	0.828729	0	4	0	0	0	0	119	0	0	0	72	75	0.637168	0.96	0.765957
0.4	75	11	0.872093	1	0.931677	0	0	0	0	0	29	81	0.263636	0.386667	0.313514	75	75	0.688073	1	0.815217
0.5	75	10	0.882353	1	0.9375	0	3	0	0	0	68	7	0.906667	0.906667	0.906667	75	75	0.694444	1	0.819672
0.6	75	8	0.903614	1	0.949367	0	3	0	0	0	35	41	0.460526	0.466667	0.463576	75	75	0.446429	1	0.617284
0.7	75	7	0.914634	1	0.955414	75	0	1	1	1	51	24	0.68	0.68	0.68	75	75	0.503356	1	0.669643
0.8	75	8	0.903614	1	0.949367	75	0	1	1	1	75	0	1	1	1	75	75	0.528169	1	0.691244
0.9	75	4	0.949367	1	0.974026	75	0	1	1	1	74	2	0.973684	0.986667	0.980132	75	75	0.39267	1	0.56391
1	75	6	0.925926	1	0.961538	75	0	1	1	1	75	0	1	1	1	75	75	0.405405	1	0.576923

## Sheet: 2
Table S2: Coverages γP for each simulated dataset with non-overlapping pathways.
	t=2	t=3	t=4
Covearage	(0.70, 0.50)	(0.70, 0.60, 0.50)	(0.70, 0.60, 0.50, 0.40)

## Sheet: 3
Table S3: Results of CoMEt and Multi-Dendrix on simulated datasets consisting of t implanted pathways, each with k genes. The mean average adjusted Rand index across 25 simulated datasets for different parameter choices. We compared CoMEt to Multi-Dendrix using each algorithm’s consensus procedure (“Consensus”). We also compared CoMEt to Multi-Dendrix when run with the true values of t and k of t…
			CoMEt			Multi-Dendrix
t	k	Class	Consensus	True	Highest Weight	Consensus	True
2	3	Non-overlapping	0.53	1	0.65	0.43	0.49
2	4	Non-overlapping	0.51	1	0.79	0.53	0.48
2	5	Non-overlapping	0.74	1	0.76	0.45	0.48
3	3	Non-overlapping	0.68	0.97	0.85	0.45	0.65
		Overlapping	0.66	0.94	0.78	0.48	0.69
3	4	Non-overlapping	0.88	1	1	0.51	0.65
		Overlapping	0.82	0.95	0.95	0.69	0.68
3	5	Non-overlapping	0.94	1	0.88	0.57	0.64
		Overlapping	0.97	0.96	0.91	0.58	0.6
4	3	Non-overlapping	0.8	0.97	0.73	0.37	0.5
4	4	Non-overlapping	0.92	1	0.85	0.47	0.54
4	5	Non-overlapping	0.83	1	0.73	0.47	0.5

## Sheet: 4
Table S4: Top 1000 collections of gene sets identified by CoMEt on the TCGA AML dataset.
Sampling frequency	ɸ(M)	Gene set M1 (k=6)	ɸ(M1)^2	Gene set M2 (k=4)	ɸ(M2)^2	Gene set M3 (k=4)	ɸ(M3)^2	Gene set M4 (k=3)	ɸ(M4)^2
86349	131.839	IDH2, PTPN11,PTPRT,PTPN14, TET2	3.73492e-05	ARID4B,ASXL2,ASXL3,BRPF1,CBX5,CBX7,EED,HDAC2,HDAC3,JMJD1C,KAT6B,KDM2B,KDM3B,MLL2,MLL3,MTA2,PRDM9,PRDM16,RBBP4,SAP130,SCML2,SUDS3,SUZ12,ZBTB33,ZBTB7B,CREBBP-KAT6A,RPN1-MECOM,RUNX1-MECOM, ASXL1, GATA2,CBFB,ETV6,ETV3,GLI1,IKZF1,MYB,MYC,MLLT10-CEP164, SMC1A,SMC3,SMC5,STAG2,RAD21	1.59509e-06	ABL1,DYRK4,EPHA2,EPHA3,JAK3,MST1R,OBSCN,PDGFRB,WEE1, ACVR2B,ADRBK1,AKAP13,BUB1,CPNE3,DCLK1,MAPK1,MYLK2,MYO3A,NRK,PRKCG,RPS6KA6,SMG1,STK32A,STK33,STK36,TRIO,TTBK1,WNK3,WNK4, FLT3, NRAS,KRAS	2.18022e-10	MLL-ELL,MLL-MLLT4,MLL-MLLT3,MLLT10-MLL, MYH11-CBFB, NPM1, PML-RARA, RUNX1, TP53	4.25875e-38
25284	130.755	ARID4B,ASXL2,ASXL3,BRPF1,CBX5,CBX7,EED,HDAC2,HDAC3,JMJD1C,KAT6B,KDM2B,KDM3B,MLL2,MLL3,MTA2,PRDM9,PRDM16,RBBP4,SAP130,SCML2,SUDS3,SUZ12,ZBTB33,ZBTB7B,CREBBP-KAT6A,RPN1-MECOM,RUNX1-MECOM, GATA2,CBFB,ETV6,ETV3,GLI1,IKZF1,MYB,MYC,MLLT10-CEP164, SMC1A,SMC3,SMC5,STAG2,RAD21	4.55905e-05	IDH2, KDM6A, PTPN11,PTPRT,PTPN14, TET2	3.8662e-06	ABL1,DYRK4,EPHA2,EPHA3,JAK3,MST1R,OBSCN,PDGFRB,WEE1, ACVR2B,ADRBK1,AKAP13,BUB1,CPNE3,DCLK1,MAPK1,MYLK2,MYO3A,NRK,PRKCG,RPS6KA6,SMG1,STK32A,STK33,STK36,TRIO,TTBK1,WNK3,WNK4, FLT3, NRAS,KRAS	2.18022e-10	MLL-ELL,MLL-MLLT4,MLL-MLLT3,MLLT10-MLL, MYH11-CBFB, NPM1, PML-RARA, RUNX1, TP53	4.25875e-38
24258	130.565	IDH2, PTPN11,PTPRT,PTPN14, TET2	3.73492e-05	ARID4B,ASXL2,ASXL3,BRPF1,CBX5,CBX7,EED,HDAC2,HDAC3,JMJD1C,KAT6B,KDM2B,KDM3B,MLL2,MLL3,MTA2,PRDM9,PRDM16,RBBP4,SAP130,SCML2,SUDS3,SUZ12,ZBTB33,ZBTB7B,CREBBP-KAT6A,RPN1-MECOM,RUNX1-MECOM, ASXL1, FAM5C, SMC1A,SMC3,SMC5,STAG2,RAD21	5.70806e-06	ABL1,DYRK4,EPHA2,EPHA3,JAK3,MST1R,OBSCN,PDGFRB,WEE1, ACVR2B,ADRBK1,AKAP13,BUB1,CPNE3,DCLK1,MAPK1,MYLK2,MYO3A,NRK,PRKCG,RPS6KA6,SMG1,STK32A,STK33,STK36,TRIO,TTBK1,WNK3,WNK4, FLT3, NRAS,KRAS	2.18022e-10	MLL-ELL,MLL-MLLT4,MLL-MLLT3,MLLT10-MLL, MYH11-CBFB, NPM1, PML-RARA, RUNX1, TP53	4.25875e-38
22412	130.468	IDH2, PTPN11,PTPRT,PTPN14, TET2	3.73492e-05	ARID4B,ASXL2,ASXL3,BRPF1,CBX5,CBX7,EED,HDAC2,HDAC3,JMJD1C,KAT6B,KDM2B,KDM3B,MLL2,MLL3,MTA2,PRDM9,PRDM16,RBBP4,SAP130,SCML2,SUDS3,SUZ12,ZBTB33,ZBTB7B,CREBBP-KAT6A,RPN1-MECOM,RUNX1-MECOM, GATA2,CBFB,ETV6,ETV3,GLI1,IKZF1,MYB,MYC,MLLT10-CEP164, GPR128-TFG, SMC1A,SMC3,SMC5,STAG2,RAD21	6.28338e-06	ABL1,DYRK4,EPHA2,EPHA3,JAK3,MST1R,OBSCN,PDGFRB,WEE1, ACVR2B,ADRBK1,AKAP13,BUB1,CPNE3,DCLK1,MAPK1,MYLK2,MYO3A,NRK,PRKCG,RPS6KA6,SMG1,STK32A,STK33,STK36,TRIO,TTBK1,WNK3,WNK4, FLT3, NRAS,KRAS	2.18022e-10	MLL-ELL,MLL-MLLT4,MLL-MLLT3,MLLT10-MLL, MYH11-CBFB, NPM1, PML-RARA, RUNX1, TP53	4.25875e-38
14328	130.183	ARID4B,ASXL2,ASXL3,BRPF1,CBX5,CBX7,EED,HDAC2,HDAC3,JMJD1C,KAT6B,KDM2B,KDM3B,MLL2,MLL3,MTA2,PRDM9,PRDM16,RBBP4,SAP130,SCML2,SUDS3,SUZ12,ZBTB33,ZBTB7B,CREBBP-KAT6A,RPN1-MECOM,RUNX1-MECOM, GATA2,CBFB,ETV6,ETV3,GLI1,IKZF1,MYB,MYC,MLLT10-CEP164, SMC1A,SMC3,SMC5,STAG2,RAD21	4.55905e-05	IDH2, MT-CO2, PTPN11,PTPRT,PTPN14, TET2	6.85005e-06	ABL1,DYRK4,EPHA2,EPHA3,JAK3,MST1R,OBSCN,PDGFRB,WEE1, ACVR2B,ADRBK1,AKAP13,BUB1,CPNE3,DCLK1,MAPK1,MYLK2,MYO3A,NRK,PRKCG,RPS6KA6,SMG1,STK32A,STK33,STK36,TRIO,TTBK1,WNK3,WNK4, FLT3, NRAS,KRAS	2.18022e-10	MLL-ELL,MLL-MLLT4,MLL-MLLT3,MLLT10-MLL, MYH11-CBFB, NPM1, PML-RARA, RUNX1, TP53	4.25875e-38
14311	130.183	ARID4B,ASXL2,ASXL3,BRPF1,CBX5,CBX7,EED,HDAC2,HDAC3,JMJD1C,KAT6B,KDM2B,KDM3B,MLL2,MLL3,MTA2,PRDM9,PRDM16,RBBP4,SAP130,SCML2,SUDS3,SUZ12,ZBTB33,ZBTB7B,CREBBP-KAT6A,RPN1-MECOM,RUNX1-MECOM, GATA2,CBFB,ETV6,ETV3,GLI1,IKZF1,MYB,MYC,MLLT10-CEP164, SMC1A,SMC3,SMC5,STAG2,RAD21	4.55905e-05	CACNA1B, IDH2, PTPN11,PTPRT,PTPN14, TET2	6.85005e-06	ABL1,DYRK4,EPHA2,EPHA3,JAK3,MST1R,OBSCN,PDGFRB,WEE1, ACVR2B,ADRBK1,AKAP13,BUB1,CPNE3,DCLK1,MAPK1,MYLK2,MYO3A,NRK,PRKCG,RPS6KA6,SMG1,STK32A,STK33,STK36,TRIO,TTBK1,WNK3,WNK4, FLT3, NRAS,KRAS	2.18022e-10	MLL-ELL,MLL-MLLT4,MLL-MLLT3,MLLT10-MLL, MYH11-CBFB, NPM1, PML-RARA, RUNX1, TP53	4.25875e-38
14214	130.183	ARID4B,ASXL2,ASXL3,BRPF1,CBX5,CBX7,EED,HDAC2,HDAC3,JMJD1C,KAT6B,KDM2B,KDM3B,MLL2,MLL3,MTA2,PRDM9,PRDM16,RBBP4,SAP130,SCML2,SUDS3,SUZ12,ZBTB33,ZBTB7B,CREBBP-KAT6A,RPN1-MECOM,RUNX1-MECOM, GATA2,CBFB,ETV6,ETV3,GLI1,IKZF1,MYB,MYC,MLLT10-CEP164, SMC1A,SMC3,SMC5,STAG2,RAD21	4.55905e-05	IDH2, NF1, PTPN11,PTPRT,PTPN14, TET2	6.85005e-06	ABL1,DYRK4,EPHA2,EPHA3,JAK3,MST1R,OBSCN,PDGFRB,WEE1, ACVR2B,ADRBK1,AKAP13,BUB1,CPNE3,DCLK1,MAPK1,MYLK2,MYO3A,NRK,PRKCG,RPS6KA6,SMG1,STK32A,STK33,STK36,TRIO,TTBK1,WNK3,WNK4, FLT3, NRAS,KRAS	2.18022e-10	MLL-ELL,MLL-MLLT4,MLL-MLLT3,MLLT10-MLL, MYH11-CBFB, NPM1, PML-RARA, RUNX1, TP53	4.25875e-38
14118	130.183	ARID4B,ASXL2,ASXL3,BRPF1,CBX5,CBX7,EED,HDAC2,HDAC3,JMJD1C,KAT6B,KDM2B,KDM3B,MLL2,MLL3,MTA2,PRDM9,PRDM16,RBBP4,SAP130,SCML2,SUDS3,SUZ12,ZBTB33,ZBTB7B,CREBBP-KAT6A,RPN1-MECOM,RUNX1-MECOM, GATA2,CBFB,ETV6,ETV3,GLI1,IKZF1,MYB,MYC,MLLT10-CEP164, SMC1A,SMC3,SMC5,STAG2,RAD21	4.55905e-05	IDH2, NUP98-NSD1, PTPN11,PTPRT,PTPN14, TET2	6.85005e-06	ABL1,DYRK4,EPHA2,EPHA3,JAK3,MST1R,OBSCN,PDGFRB,WEE1, ACVR2B,ADRBK1,AKAP13,BUB1,CPNE3,DCLK1,MAPK1,MYLK2,MYO3A,NRK,PRKCG,RPS6KA6,SMG1,STK32A,STK33,STK36,TRIO,TTBK1,WNK3,WNK4, FLT3, NRAS,KRAS	2.18022e-10	MLL-ELL,MLL-MLLT4,MLL-MLLT3,MLLT10-MLL, MYH11-CBFB, NPM1, PML-RARA, RUNX1, TP53	4.25875e-38
13851	129.99	DNMT3A, MIR142, RUNX1-RUNX1T1	0.000237338	ARID4B,ASXL2,ASXL3,BRPF1,CBX5,CBX7,EED,HDAC2,HDAC3,JMJD1C,KAT6B,KDM2B,KDM3B,MLL2,MLL3,MTA2,PRDM9,PRDM16,RBBP4,SAP130,SCML2,SUDS3,SUZ12,ZBTB33,ZBTB7B,CREBBP-KAT6A,RPN1-MECOM,RUNX1-MECOM, ASXL1, GATA2,CBFB,ETV6,ETV3,GLI1,IKZF1,MYB,MYC,MLLT10-CEP164, SMC1A,SMC3,SMC5,STAG2,RAD21	1.59509e-06	ABL1,DYRK4,EPHA2,EPHA3,JAK3,MST1R,OBSCN,PDGFRB,WEE1, ACVR2B,ADRBK1,AKAP13,BUB1,CPNE3,DCLK1,MAPK1,MYLK2,MYO3A,NRK,PRKCG,RPS6KA6,SMG1,STK32A,STK33,STK36,TRIO,TTBK1,WNK3,WNK4, FLT3, NRAS,KRAS	2.18022e-10	MLL-ELL,MLL-MLLT4,MLL-MLLT3,MLLT10-MLL, MYH11-CBFB, NPM1, PML-RARA, RUNX1, TP53	4.25875e-38
13244	129.97	IDH2, PTPN11,PTPRT,PTPN14, TET2	3.73492e-05	ARID4B,ASXL2,ASXL3,BRPF1,CBX5,CBX7,EED,HDAC2,HDAC3,JMJD1C,KAT6B,KDM2B,KDM3B,MLL2,MLL3,MTA2,PRDM9,PRDM16,RBBP4,SAP130,SCML2,SUDS3,SUZ12,ZBTB33,ZBTB7B,CREBBP-KAT6A,RPN1-MECOM,RUNX1-MECOM, ASXL1, GATA2,CBFB,ETV6,ETV3,GLI1,IKZF1,MYB,MYC,MLLT10-CEP164, SMC1A,SMC3,SMC5,STAG2,RAD21	1.59509e-06	ABL1,DYRK4,EPHA2,EPHA3,JAK3,MST1R,OBSCN,PDGFRB,WEE1, FLT3, KDM6A, NRAS,KRAS	1.41362e-09	MLL-ELL,MLL-MLLT4,MLL-MLLT3,MLLT10-MLL, MYH11-CBFB, NPM1, PML-RARA, RUNX1, TP53	4.25875e-38
13057	129.922	IDH2, PTPN11,PTPRT,PTPN14, TET2	3.73492e-05	ARID4B,ASXL2,ASXL3,BRPF1,CBX5,CBX7,EED,HDAC2,HDAC3,JMJD1C,KAT6B,KDM2B,KDM3B,MLL2,MLL3,MTA2,PRDM9,PRDM16,RBBP4,SAP130,SCML2,SUDS3,SUZ12,ZBTB33,ZBTB7B,CREBBP-KAT6A,RPN1-MECOM,RUNX1-MECOM, ASXL1, ENSG00000211459, SMC1A,SMC3,SMC5,STAG2,RAD21	1.0852e-05	ABL1,DYRK4,EPHA2,EPHA3,JAK3,MST1R,OBSCN,PDGFRB,WEE1, ACVR2B,ADRBK1,AKAP13,BUB1,CPNE3,DCLK1,MAPK1,MYLK2,MYO3A,NRK,PRKCG,RPS6KA6,SMG1,STK32A,STK33,STK36,TRIO,TTBK1,WNK3,WNK4, FLT3, NRAS,KRAS	2.18022e-10	MLL-ELL,MLL-MLLT4,MLL-MLLT3,MLLT10-MLL, MYH11-CBFB, NPM1, PML-RARA, RUNX1, TP53	4.25875e-38
12346	129.887	IDH2, PTPN11,PTPRT,PTPN14, TET2	3.73492e-05	ARID4B,ASXL2,ASXL3,BRPF1,CBX5,CBX7,EED,HDAC2,HDAC3,JMJD1C,KAT6B,KDM2B,KDM3B,MLL2,MLL3,MTA2,PRDM9,PRDM16,RBBP4,SAP130,SCML2,SUDS3,SUZ12,ZBTB33,ZBTB7B,CREBBP-KAT6A,RPN1-MECOM,RUNX1-MECOM, ASXL1, GATA2,CBFB,ETV6,ETV3,GLI1,IKZF1,MYB,MYC,MLLT10-CEP164, SMC1A,SMC3,SMC5,STAG2,RAD21	1.59509e-06	ACVR2B,ADRBK1,AKAP13,BUB1,CPNE3,DCLK1,MAPK1,MYLK2,MYO3A,NRK,PRKCG,RPS6KA6,SMG1,STK32A,STK33,STK36,TRIO,TTBK1,WNK3,WNK4, FLT3, KDM6A, NRAS,KRAS	1.53681e-09	MLL-ELL,MLL-MLLT4,MLL-MLLT3,MLLT10-MLL, MYH11-CBFB, NPM1, PML-RARA, RUNX1, TP53	4.25875e-38
11870	129.87	IDH2, PTPN11,PTPRT,PTPN14, TET2	3.73492e-05	ASXL1, GATA2,CBFB,ETV6,ETV3,GLI1,IKZF1,MYB,MYC,MLLT10-CEP164, KIT, SMC1A,SMC3,SMC5,STAG2,RAD21	1.14261e-05	ABL1,DYRK4,EPHA2,EPHA3,JAK3,MST1R,OBSCN,PDGFRB,WEE1, ACVR2B,ADRBK1,AKAP13,BUB1,CPNE3,DCLK1,MAPK1,MYLK2,MYO3A,NRK,PRKCG,RPS6KA6,SMG1,STK32A,STK33,STK36,TRIO,TTBK1,WNK3,WNK4, FLT3, NRAS,KRAS	2.18022e-10	MLL-ELL,MLL-MLLT4,MLL-MLLT3,MLLT10-MLL, MYH11-CBFB, NPM1, PML-RARA, RUNX1, TP53	4.25875e-38
10264	129.743	IDH2, PTPN11,PTPRT,PTPN14, TET2	3.73492e-05	ARID4B,ASXL2,ASXL3,BRPF1,CBX5,CBX7,EED,HDAC2,HDAC3,JMJD1C,KAT6B,KDM2B,KDM3B,MLL2,MLL3,MTA2,PRDM9,PRDM16,RBBP4,SAP130,SCML2,SUDS3,SUZ12,ZBTB33,ZBTB7B,CREBBP-KAT6A,RPN1-MECOM,RUNX1-MECOM, ASXL1, GATA2,CBFB,ETV6,ETV3,GLI1,IKZF1,MYB,MYC,MLLT10-CEP164, SMC1A,SMC3,SMC5,STAG2,RAD21	1.59509e-06	ACVR2B,ADRBK1,AKAP13,BUB1,CPNE3,DCLK1,MAPK1,MYLK2,MYO3A,NRK,PRKCG,RPS6KA6,SMG1,STK32A,STK33,STK36,TRIO,TTBK1,WNK3,WNK4, FLT3, NRAS,KRAS, RUNX1-RUNX1T1	1.77394e-09	MLL-ELL,MLL-MLLT4,MLL-MLLT3,MLLT10-MLL, MYH11-CBFB, NPM1, PML-RARA, RUNX1, TP53	4.25875e-38
8655	129.694	ARID4B,ASXL2,ASXL3,BRPF1,CBX5,CBX7,EED,HDAC2,HDAC3,JMJD1C,KAT6B,KDM2B,KDM3B,MLL2,MLL3,MTA2,PRDM9,PRDM16,RBBP4,SAP130,SCML2,SUDS3,SUZ12,ZBTB33,ZBTB7B,CREBBP-KAT6A,RPN1-MECOM,RUNX1-MECOM, FAM5C, SMC1A,SMC3,SMC5,STAG2,RAD21	0.000131683	IDH2, KDM6A, PTPN11,PTPRT,PTPN14, TET2	3.8662e-06	ABL1,DYRK4,EPHA2,EPHA3,JAK3,MST1R,OBSCN,PDGFRB,WEE1, ACVR2B,ADRBK1,AKAP13,BUB1,CPNE3,DCLK1,MAPK1,MYLK2,MYO3A,NRK,PRKCG,RPS6KA6,SMG1,STK32A,STK33,STK36,TRIO,TTBK1,WNK3,WNK4, FLT3, NRAS,KRAS	2.18022e-10	MLL-ELL,MLL-MLLT4,MLL-MLLT3,MLLT10-MLL, MYH11-CBFB, NPM1, PML-RARA, RUNX1, TP53	4.25875e-38
8657	129.694	ARID4B,ASXL2,ASXL3,BRPF1,CBX5,CBX7,EED,HDAC2,HDAC3,JMJD1C,KAT6B,KDM2B,KDM3B,MLL2,MLL3,MTA2,PRDM9,PRDM16,RBBP4,SAP130,SCML2,SUDS3,SUZ12,ZBTB33,ZBTB7B,CREBBP-KAT6A,RPN1-MECOM,RUNX1-MECOM, ASXL1, SMC1A,SMC3,SMC5,STAG2,RAD21	0.000131683	IDH2, KDM6A, PTPN11,PTPRT,PTPN14, TET2	3.8662e-06	ABL1,DYRK4,EPHA2,EPHA3,JAK3,MST1R,OBSCN,PDGFRB,WEE1, ACVR2B,ADRBK1,AKAP13,BUB1,CPNE3,DCLK1,MAPK1,MYLK2,MYO3A,NRK,PRKCG,RPS6KA6,SMG1,STK32A,STK33,STK36,TRIO,TTBK1,WNK3,WNK4, FLT3, NRAS,KRAS	2.18022e-10	MLL-ELL,MLL-MLLT4,MLL-MLLT3,MLLT10-MLL, MYH11-CBFB, NPM1, PML-RARA, RUNX1, TP53	4.25875e-38
6712	129.428	GATA2,CBFB,ETV6,ETV3,GLI1,IKZF1,MYB,MYC,MLLT10-CEP164, KIT, SMC1A,SMC3,SMC5,STAG2,RAD21	0.000171736	IDH2, KDM6A, PTPN11,PTPRT,PTPN14, TET2	3.8662e-06	ABL1,DYRK4,EPHA2,EPHA3,JAK3,MST1R,OBSCN,PDGFRB,WEE1, ACVR2B,ADRBK1,AKAP13,BUB1,CPNE3,DCLK1,MAPK1,MYLK2,MYO3A,NRK,PRKCG,RPS6KA6,SMG1,STK32A,STK33,STK36,TRIO,TTBK1,WNK3,WNK4, FLT3, NRAS,KRAS	2.18022e-10	MLL-ELL,MLL-MLLT4,MLL-MLLT3,MLLT10-MLL, MYH11-CBFB, NPM1, PML-RARA, RUNX1, TP53	4.25875e-38
7349	129.383	ABL1,DYRK4,EPHA2,EPHA3,JAK3,MST1R,OBSCN,PDGFRB,WEE1, DNMT3A, MIR142	6.17802e-05	ARID4B,ASXL2,ASXL3,BRPF1,CBX5,CBX7,EED,HDAC2,HDAC3,JMJD1C,KAT6B,KDM2B,KDM3B,MLL2,MLL3,MTA2,PRDM9,PRDM16,RBBP4,SAP130,SCML2,SUDS3,SUZ12,ZBTB33,ZBTB7B,CREBBP-KAT6A,RPN1-MECOM,RUNX1-MECOM, ASXL1, GATA2,CBFB,ETV6,ETV3,GLI1,IKZF1,MYB,MYC,MLLT10-CEP164, SMC1A,SMC3,SMC5,STAG2,RAD21	1.59509e-06	ACVR2B,ADRBK1,AKAP13,BUB1,CPNE3,DCLK1,MAPK1,MYLK2,MYO3A,NRK,PRKCG,RPS6KA6,SMG1,STK32A,STK33,STK36,TRIO,TTBK1,WNK3,WNK4, FLT3, KDM6A, NRAS,KRAS	1.53681e-09	MLL-ELL,MLL-MLLT4,MLL-MLLT3,MLLT10-MLL, MYH11-CBFB, NPM1, PML-RARA, RUNX1, TP53	4.25875e-38
6768	129.293	DNMT3A, RUNX1-RUNX1T1, SPEN	0.000476727	ARID4B,ASXL2,ASXL3,BRPF1,CBX5,CBX7,EED,HDAC2,HDAC3,JMJD1C,KAT6B,KDM2B,KDM3B,MLL2,MLL3,MTA2,PRDM9,PRDM16,RBBP4,SAP130,SCML2,SUDS3,SUZ12,ZBTB33,ZBTB7B,CREBBP-KAT6A,RPN1-MECOM,RUNX1-MECOM, ASXL1, GATA2,CBFB,ETV6,ETV3,GLI1,IKZF1,MYB,MYC,MLLT10-CEP164, SMC1A,SMC3,SMC5,STAG2,RAD21	1.59509e-06	ABL1,DYRK4,EPHA2,EPHA3,JAK3,MST1R,OBSCN,PDGFRB,WEE1, ACVR2B,ADRBK1,AKAP13,BUB1,CPNE3,DCLK1,MAPK1,MYLK2,MYO3A,NRK,PRKCG,RPS6KA6,SMG1,STK32A,STK33,STK36,TRIO,TTBK1,WNK3,WNK4, FLT3, NRAS,KRAS	2.18022e-10	MLL-ELL,MLL-MLLT4,MLL-MLLT3,MLLT10-MLL, MYH11-CBFB, NPM1, PML-RARA, RUNX1, TP53	4.25875e-38
6531	129.293	DIS3, DNMT3A, RUNX1-RUNX1T1	0.000476727	ARID4B,ASXL2,ASXL3,BRPF1,CBX5,CBX7,EED,HDAC2,HDAC3,JMJD1C,KAT6B,KDM2B,KDM3B,MLL2,MLL3,MTA2,PRDM9,PRDM16,RBBP4,SAP130,SCML2,SUDS3,SUZ12,ZBTB33,ZBTB7B,CREBBP-KAT6A,RPN1-MECOM,RUNX1-MECOM, ASXL1, GATA2,CBFB,ETV6,ETV3,GLI1,IKZF1,MYB,MYC,MLLT10-CEP164, SMC1A,SMC3,SMC5,STAG2,RAD21	1.59509e-06	ABL1,DYRK4,EPHA2,EPHA3,JAK3,MST1R,OBSCN,PDGFRB,WEE1, ACVR2B,ADRBK1,AKAP13,BUB1,CPNE3,DCLK1,MAPK1,MYLK2,MYO3A,NRK,PRKCG,RPS6KA6,SMG1,STK32A,STK33,STK36,TRIO,TTBK1,WNK3,WNK4, FLT3, NRAS,KRAS	2.18022e-10	MLL-ELL,MLL-MLLT4,MLL-MLLT3,MLLT10-MLL, MYH11-CBFB, NPM1, PML-RARA, RUNX1, TP53	4.25875e-38
6735	129.293	DNMT3A, GPR128-TFG, RUNX1-RUNX1T1	0.000476727	ARID4B,ASXL2,ASXL3,BRPF1,CBX5,CBX7,EED,HDAC2,HDAC3,JMJD1C,KAT6B,KDM2B,KDM3B,MLL2,MLL3,MTA2,PRDM9,PRDM16,RBBP4,SAP130,SCML2,SUDS3,SUZ12,ZBTB33,ZBTB7B,CREBBP-KAT6A,RPN1-MECOM,RUNX1-MECOM, ASXL1, GATA2,CBFB,ETV6,ETV3,GLI1,IKZF1,MYB,MYC,MLLT10-CEP164, SMC1A,SMC3,SMC5,STAG2,RAD21	1.59509e-06	ABL1,DYRK4,EPHA2,EPHA3,JAK3,MST1R,OBSCN,PDGFRB,WEE1, ACVR2B,ADRBK1,AKAP13,BUB1,CPNE3,DCLK1,MAPK1,MYLK2,MYO3A,NRK,PRKCG,RPS6KA6,SMG1,STK32A,STK33,STK36,TRIO,TTBK1,WNK3,WNK4, FLT3, NRAS,KRAS	2.18022e-10	MLL-ELL,MLL-MLLT4,MLL-MLLT3,MLLT10-MLL, MYH11-CBFB, NPM1, PML-RARA, RUNX1, TP53	4.25875e-38
6790	129.293	DNMT3A, FCGBP, RUNX1-RUNX1T1	0.000476727	ARID4B,ASXL2,ASXL3,BRPF1,CBX5,CBX7,EED,HDAC2,HDAC3,JMJD1C,KAT6B,KDM2B,KDM3B,MLL2,MLL3,MTA2,PRDM9,PRDM16,RBBP4,SAP130,SCML2,SUDS3,SUZ12,ZBTB33,ZBTB7B,CREBBP-KAT6A,RPN1-MECOM,RUNX1-MECOM, ASXL1, GATA2,CBFB,ETV6,ETV3,GLI1,IKZF1,MYB,MYC,MLLT10-CEP164, SMC1A,SMC3,SMC5,STAG2,RAD21	1.59509e-06	ABL1,DYRK4,EPHA2,EPHA3,JAK3,MST1R,OBSCN,PDGFRB,WEE1, ACVR2B,ADRBK1,AKAP13,BUB1,CPNE3,DCLK1,MAPK1,MYLK2,MYO3A,NRK,PRKCG,RPS6KA6,SMG1,STK32A,STK33,STK36,TRIO,TTBK1,WNK3,WNK4, FLT3, NRAS,KRAS	2.18022e-10	MLL-ELL,MLL-MLLT4,MLL-MLLT3,MLLT10-MLL, MYH11-CBFB, NPM1, PML-RARA, RUNX1, TP53	4.25875e-38
6785	129.293	CACNA1E, DNMT3A, RUNX1-RUNX1T1	0.000476727	ARID4B,ASXL2,ASXL3,BRPF1,CBX5,CBX7,EED,HDAC2,HDAC3,JMJD1C,KAT6B,KDM2B,KDM3B,MLL2,MLL3,MTA2,PRDM9,PRDM16,RBBP4,SAP130,SCML2,SUDS3,SUZ12,ZBTB33,ZBTB7B,CREBBP-KAT6A,RPN1-MECOM,RUNX1-MECOM, ASXL1, GATA2,CBFB,ETV6,ETV3,GLI1,IKZF1,MYB,MYC,MLLT10-CEP164, SMC1A,SMC3,SMC5,STAG2,RAD21	1.59509e-06	ABL1,DYRK4,EPHA2,EPHA3,JAK3,MST1R,OBSCN,PDGFRB,WEE1, ACVR2B,ADRBK1,AKAP13,BUB1,CPNE3,DCLK1,MAPK1,MYLK2,MYO3A,NRK,PRKCG,RPS6KA6,SMG1,STK32A,STK33,STK36,TRIO,TTBK1,WNK3,WNK4, FLT3, NRAS,KRAS	2.18022e-10	MLL-ELL,MLL-MLLT4,MLL-MLLT3,MLLT10-MLL, MYH11-CBFB, NPM1, PML-RARA, RUNX1, TP53	4.25875e-38
6821	129.293	BCR-ABL1, DNMT3A, RUNX1-RUNX1T1	0.000476727	ARID4B,ASXL2,ASXL3,BRPF1,CBX5,CBX7,EED,HDAC2,HDAC3,JMJD1C,KAT6B,KDM2B,KDM3B,MLL2,MLL3,MTA2,PRDM9,PRDM16,RBBP4,SAP130,SCML2,SUDS3,SUZ12,ZBTB33,ZBTB7B,CREBBP-KAT6A,RPN1-MECOM,RUNX1-MECOM, ASXL1, GATA2,CBFB,ETV6,ETV3,GLI1,IKZF1,MYB,MYC,MLLT10-CEP164, SMC1A,SMC3,SMC5,STAG2,RAD21	1.59509e-06	ABL1,DYRK4,EPHA2,EPHA3,JAK3,MST1R,OBSCN,PDGFRB,WEE1, ACVR2B,ADRBK1,AKAP13,BUB1,CPNE3,DCLK1,MAPK1,MYLK2,MYO3A,NRK,PRKCG,RPS6KA6,SMG1,STK32A,STK33,STK36,TRIO,TTBK1,WNK3,WNK4, FLT3, NRAS,KRAS	2.18022e-10	MLL-ELL,MLL-MLLT4,MLL-MLLT3,MLLT10-MLL, MYH11-CBFB, NPM1, PML-RARA, RUNX1, TP53	4.25875e-38
6731	129.293	COL12A1, DNMT3A, RUNX1-RUNX1T1	0.000476727	ARID4B,ASXL2,ASXL3,BRPF1,CBX5,CBX7,EED,HDAC2,HDAC3,JMJD1C,KAT6B,KDM2B,KDM3B,MLL2,MLL3,MTA2,PRDM9,PRDM16,RBBP4,SAP130,SCML2,SUDS3,SUZ12,ZBTB33,ZBTB7B,CREBBP-KAT6A,RPN1-MECOM,RUNX1-MECOM, ASXL1, GATA2,CBFB,ETV6,ETV3,GLI1,IKZF1,MYB,MYC,MLLT10-CEP164, SMC1A,SMC3,SMC5,STAG2,RAD21	1.59509e-06	ABL1,DYRK4,EPHA2,EPHA3,JAK3,MST1R,OBSCN,PDGFRB,WEE1, ACVR2B,ADRBK1,AKAP13,BUB1,CPNE3,DCLK1,MAPK1,MYLK2,MYO3A,NRK,PRKCG,RPS6KA6,SMG1,STK32A,STK33,STK36,TRIO,TTBK1,WNK3,WNK4, FLT3, NRAS,KRAS	2.18022e-10	MLL-ELL,MLL-MLLT4,MLL-MLLT3,MLLT10-MLL, MYH11-CBFB, NPM1, PML-RARA, RUNX1, TP53	4.25875e-38
6532	129.293	DNMT3A, NUP98-NSD1, RUNX1-RUNX1T1	0.000476727	ARID4B,ASXL2,ASXL3,BRPF1,CBX5,CBX7,EED,HDAC2,HDAC3,JMJD1C,KAT6B,KDM2B,KDM3B,MLL2,MLL3,MTA2,PRDM9,PRDM16,RBBP4,SAP130,SCML2,SUDS3,SUZ12,ZBTB33,ZBTB7B,CREBBP-KAT6A,RPN1-MECOM,RUNX1-MECOM, ASXL1, GATA2,CBFB,ETV6,ETV3,GLI1,IKZF1,MYB,MYC,MLLT10-CEP164, SMC1A,SMC3,SMC5,STAG2,RAD21	1.59509e-06	ABL1,DYRK4,EPHA2,EPHA3,JAK3,MST1R,OBSCN,PDGFRB,WEE1, ACVR2B,ADRBK1,AKAP13,BUB1,CPNE3,DCLK1,MAPK1,MYLK2,MYO3A,NRK,PRKCG,RPS6KA6,SMG1,STK32A,STK33,STK36,TRIO,TTBK1,WNK3,WNK4, FLT3, NRAS,KRAS	2.18022e-10	MLL-ELL,MLL-MLLT4,MLL-MLLT3,MLLT10-MLL, MYH11-CBFB, NPM1, PML-RARA, RUNX1, TP53	4.25875e-38
6875	129.293	DNMT3A, MT-CO3, RUNX1-RUNX1T1	0.000476727	ARID4B,ASXL2,ASXL3,BRPF1,CBX5,CBX7,EED,HDAC2,HDAC3,JMJD1C,KAT6B,KDM2B,KDM3B,MLL2,MLL3,MTA2,PRDM9,PRDM16,RBBP4,SAP130,SCML2,SUDS3,SUZ12,ZBTB33,ZBTB7B,CREBBP-KAT6A,RPN1-MECOM,RUNX1-MECOM, ASXL1, GATA2,CBFB,ETV6,ETV3,GLI1,IKZF1,MYB,MYC,MLLT10-CEP164, SMC1A,SMC3,SMC5,STAG2,RAD21	1.59509e-06	ABL1,DYRK4,EPHA2,EPHA3,JAK3,MST1R,OBSCN,PDGFRB,WEE1, ACVR2B,ADRBK1,AKAP13,BUB1,CPNE3,DCLK1,MAPK1,MYLK2,MYO3A,NRK,PRKCG,RPS6KA6,SMG1,STK32A,STK33,STK36,TRIO,TTBK1,WNK3,WNK4, FLT3, NRAS,KRAS	2.18022e-10	MLL-ELL,MLL-MLLT4,MLL-MLLT3,MLLT10-MLL, MYH11-CBFB, NPM1, PML-RARA, RUNX1, TP53	4.25875e-38
7034	129.293	DNMT3A, NF1, RUNX1-RUNX1T1	0.000476727	ARID4B,ASXL2,ASXL3,BRPF1,CBX5,CBX7,EED,HDAC2,HDAC3,JMJD1C,KAT6B,KDM2B,KDM3B,MLL2,MLL3,MTA2,PRDM9,PRDM16,RBBP4,SAP130,SCML2,SUDS3,SUZ12,ZBTB33,ZBTB7B,CREBBP-KAT6A,RPN1-MECOM,RUNX1-MECOM, ASXL1, GATA2,CBFB,ETV6,ETV3,GLI1,IKZF1,MYB,MYC,MLLT10-CEP164, SMC1A,SMC3,SMC5,STAG2,RAD21	1.59509e-06	ABL1,DYRK4,EPHA2,EPHA3,JAK3,MST1R,OBSCN,PDGFRB,WEE1, ACVR2B,ADRBK1,AKAP13,BUB1,CPNE3,DCLK1,MAPK1,MYLK2,MYO3A,NRK,PRKCG,RPS6KA6,SMG1,STK32A,STK33,STK36,TRIO,TTBK1,WNK3,WNK4, FLT3, NRAS,KRAS	2.18022e-10	MLL-ELL,MLL-MLLT4,MLL-MLLT3,MLLT10-MLL, MYH11-CBFB, NPM1, PML-RARA, RUNX1, TP53	4.25875e-38
6857	129.287	IDH2, PTPN11,PTPRT,PTPN14, TET2	3.73492e-05	ARID4B,ASXL2,ASXL3,BRPF1,CBX5,CBX7,EED,HDAC2,HDAC3,JMJD1C,KAT6B,KDM2B,KDM3B,MLL2,MLL3,MTA2,PRDM9,PRDM16,RBBP4,SAP130,SCML2,SUDS3,SUZ12,ZBTB33,ZBTB7B,CREBBP-KAT6A,RPN1-MECOM,RUNX1-MECOM, FAM5C, GPR128-TFG, SMC1A,SMC3,SMC5,STAG2,RAD21	2.04835e-05	ABL1,DYRK4,EPHA2,EPHA3,JAK3,MST1R,OBSCN,PDGFRB,WEE1, ACVR2B,ADRBK1,AKAP13,BUB1,CPNE3,DCLK1,MAPK1,MYLK2,MYO3A,NRK,PRKCG,RPS6KA6,SMG1,STK32A,STK33,STK36,TRIO,TTBK1,WNK3,WNK4, FLT3, NRAS,KRAS	2.18022e-10	MLL-ELL,MLL-MLLT4,MLL-MLLT3,MLLT10-MLL, MYH11-CBFB, NPM1, PML-RARA, RUNX1, TP53	4.25875e-38
6620	129.287	IDH2, PTPN11,PTPRT,PTPN14, TET2	3.73492e-05	ARID4B,ASXL2,ASXL3,BRPF1,CBX5,CBX7,EED,HDAC2,HDAC3,JMJD1C,KAT6B,KDM2B,KDM3B,MLL2,MLL3,MTA2,PRDM9,PRDM16,RBBP4,SAP130,SCML2,SUDS3,SUZ12,ZBTB33,ZBTB7B,CREBBP-KAT6A,RPN1-MECOM,RUNX1-MECOM, ASXL1, FCGBP, SMC1A,SMC3,SMC5,STAG2,RAD21	2.04835e-05	ABL1,DYRK4,EPHA2,EPHA3,JAK3,MST1R,OBSCN,PDGFRB,WEE1, ACVR2B,ADRBK1,AKAP13,BUB1,CPNE3,DCLK1,MAPK1,MYLK2,MYO3A,NRK,PRKCG,RPS6KA6,SMG1,STK32A,STK33,STK36,TRIO,TTBK1,WNK3,WNK4, FLT3, NRAS,KRAS	2.18022e-10	MLL-ELL,MLL-MLLT4,MLL-MLLT3,MLLT10-MLL, MYH11-CBFB, NPM1, PML-RARA, RUNX1, TP53	4.25875e-38
6844	129.287	IDH2, PTPN11,PTPRT,PTPN14, TET2	3.73492e-05	ARID4B,ASXL2,ASXL3,BRPF1,CBX5,CBX7,EED,HDAC2,HDAC3,JMJD1C,KAT6B,KDM2B,KDM3B,MLL2,MLL3,MTA2,PRDM9,PRDM16,RBBP4,SAP130,SCML2,SUDS3,SUZ12,ZBTB33,ZBTB7B,CREBBP-KAT6A,RPN1-MECOM,RUNX1-MECOM, ASXL1, GPR128-TFG, SMC1A,SMC3,SMC5,STAG2,RAD21	2.04835e-05	ABL1,DYRK4,EPHA2,EPHA3,JAK3,MST1R,OBSCN,PDGFRB,WEE1, ACVR2B,ADRBK1,AKAP13,BUB1,CPNE3,DCLK1,MAPK1,MYLK2,MYO3A,NRK,PRKCG,RPS6KA6,SMG1,STK32A,STK33,STK36,TRIO,TTBK1,WNK3,WNK4, FLT3, NRAS,KRAS	2.18022e-10	MLL-ELL,MLL-MLLT4,MLL-MLLT3,MLLT10-MLL, MYH11-CBFB, NPM1, PML-RARA, RUNX1, TP53	4.25875e-38
6594	129.287	IDH2, PTPN11,PTPRT,PTPN14, TET2	3.73492e-05	ARID4B,ASXL2,ASXL3,BRPF1,CBX5,CBX7,EED,HDAC2,HDAC3,JMJD1C,KAT6B,KDM2B,KDM3B,MLL2,MLL3,MTA2,PRDM9,PRDM16,RBBP4,SAP130,SCML2,SUDS3,SUZ12,ZBTB33,ZBTB7B,CREBBP-KAT6A,RPN1-MECOM,RUNX1-MECOM, ASXL1, NUP98-NSD1, SMC1A,SMC3,SMC5,STAG2,RAD21	2.04835e-05	ABL1,DYRK4,EPHA2,EPHA3,JAK3,MST1R,OBSCN,PDGFRB,WEE1, ACVR2B,ADRBK1,AKAP13,BUB1,CPNE3,DCLK1,MAPK1,MYLK2,MYO3A,NRK,PRKCG,RPS6KA6,SMG1,STK32A,STK33,STK36,TRIO,TTBK1,WNK3,WNK4, FLT3, NRAS,KRAS	2.18022e-10	MLL-ELL,MLL-MLLT4,MLL-MLLT3,MLLT10-MLL, MYH11-CBFB, NPM1, PML-RARA, RUNX1, TP53	4.25875e-38
6653	129.287	IDH2, PTPN11,PTPRT,PTPN14, TET2	3.73492e-05	ARID4B,ASXL2,ASXL3,BRPF1,CBX5,CBX7,EED,HDAC2,HDAC3,JMJD1C,KAT6B,KDM2B,KDM3B,MLL2,MLL3,MTA2,PRDM9,PRDM16,RBBP4,SAP130,SCML2,SUDS3,SUZ12,ZBTB33,ZBTB7B,CREBBP-KAT6A,RPN1-MECOM,RUNX1-MECOM, FAM5C, FCGBP, SMC1A,SMC3,SMC5,STAG2,RAD21	2.04835e-05	ABL1,DYRK4,EPHA2,EPHA3,JAK3,MST1R,OBSCN,PDGFRB,WEE1, ACVR2B,ADRBK1,AKAP13,BUB1,CPNE3,DCLK1,MAPK1,MYLK2,MYO3A,NRK,PRKCG,RPS6KA6,SMG1,STK32A,STK33,STK36,TRIO,TTBK1,WNK3,WNK4, FLT3, NRAS,KRAS	2.18022e-10	MLL-ELL,MLL-MLLT4,MLL-MLLT3,MLLT10-MLL, MYH11-CBFB, NPM1, PML-RARA, RUNX1, TP53	4.25875e-38
6690	129.287	IDH2, PTPN11,PTPRT,PTPN14, TET2	3.73492e-05	ARID4B,ASXL2,ASXL3,BRPF1,CBX5,CBX7,EED,HDAC2,HDAC3,JMJD1C,KAT6B,KDM2B,KDM3B,MLL2,MLL3,MTA2,PRDM9,PRDM16,RBBP4,SAP130,SCML2,SUDS3,SUZ12,ZBTB33,ZBTB7B,CREBBP-KAT6A,RPN1-MECOM,RUNX1-MECOM, DIS3, FAM5C, SMC1A,SMC3,SMC5,STAG2,RAD21	2.04835e-05	ABL1,DYRK4,EPHA2,EPHA3,JAK3,MST1R,OBSCN,PDGFRB,WEE1, ACVR2B,ADRBK1,AKAP13,BUB1,CPNE3,DCLK1,MAPK1,MYLK2,MYO3A,NRK,PRKCG,RPS6KA6,SMG1,STK32A,STK33,STK36,TRIO,TTBK1,WNK3,WNK4, FLT3, NRAS,KRAS	2.18022e-10	MLL-ELL,MLL-MLLT4,MLL-MLLT3,MLLT10-MLL, MYH11-CBFB, NPM1, PML-RARA, RUNX1, TP53	4.25875e-38
6351	129.24	ABL1,DYRK4,EPHA2,EPHA3,JAK3,MST1R,OBSCN,PDGFRB,WEE1, DNMT3A, MIR142	6.17802e-05	ARID4B,ASXL2,ASXL3,BRPF1,CBX5,CBX7,EED,HDAC2,HDAC3,JMJD1C,KAT6B,KDM2B,KDM3B,MLL2,MLL3,MTA2,PRDM9,PRDM16,RBBP4,SAP130,SCML2,SUDS3,SUZ12,ZBTB33,ZBTB7B,CREBBP-KAT6A,RPN1-MECOM,RUNX1-MECOM, ASXL1, GATA2,CBFB,ETV6,ETV3,GLI1,IKZF1,MYB,MYC,MLLT10-CEP164, SMC1A,SMC3,SMC5,STAG2,RAD21	1.59509e-06	ACVR2B,ADRBK1,AKAP13,BUB1,CPNE3,DCLK1,MAPK1,MYLK2,MYO3A,NRK,PRKCG,RPS6KA6,SMG1,STK32A,STK33,STK36,TRIO,TTBK1,WNK3,WNK4, FLT3, NRAS,KRAS, RUNX1-RUNX1T1	1.77394e-09	MLL-ELL,MLL-MLLT4,MLL-MLLT3,MLLT10-MLL, MYH11-CBFB, NPM1, PML-RARA, RUNX1, TP53	4.25875e-38
6015	129.186	CEBPA, CSTF2T,DDX1,DDX23,DHX32,HNRNPK,METTL3,PLRG1,POLR2A,PRPF3,PRPF8,RBMX,SF3B1,SNRNP200,SRRM2,SRSF2,SRSF6,SUPT5H,TRA2B,U2AF1,U2AF1L4,U2AF2, FAM5C	0.000530694	ARID4B,ASXL2,ASXL3,BRPF1,CBX5,CBX7,EED,HDAC2,HDAC3,JMJD1C,KAT6B,KDM2B,KDM3B,MLL2,MLL3,MTA2,PRDM9,PRDM16,RBBP4,SAP130,SCML2,SUDS3,SUZ12,ZBTB33,ZBTB7B,CREBBP-KAT6A,RPN1-MECOM,RUNX1-MECOM, ASXL1, GATA2,CBFB,ETV6,ETV3,GLI1,IKZF1,MYB,MYC,MLLT10-CEP164, SMC1A,SMC3,SMC5,STAG2,RAD21	1.59509e-06	ABL1,DYRK4,EPHA2,EPHA3,JAK3,MST1R,OBSCN,PDGFRB,WEE1, ACVR2B,ADRBK1,AKAP13,BUB1,CPNE3,DCLK1,MAPK1,MYLK2,MYO3A,NRK,PRKCG,RPS6KA6,SMG1,STK32A,STK33,STK36,TRIO,TTBK1,WNK3,WNK4, FLT3, NRAS,KRAS	2.18022e-10	MLL-ELL,MLL-MLLT4,MLL-MLLT3,MLLT10-MLL, MYH11-CBFB, NPM1, PML-RARA, RUNX1, TP53	4.25875e-38
5953	129.171	IDH2, PTPN11,PTPRT,PTPN14, TET2	3.73492e-05	ARID4B,ASXL2,ASXL3,BRPF1,CBX5,CBX7,EED,HDAC2,HDAC3,JMJD1C,KAT6B,KDM2B,KDM3B,MLL2,MLL3,MTA2,PRDM9,PRDM16,RBBP4,SAP130,SCML2,SUDS3,SUZ12,ZBTB33,ZBTB7B,CREBBP-KAT6A,RPN1-MECOM,RUNX1-MECOM, ASXL1, GATA2,CBFB,ETV6,ETV3,GLI1,IKZF1,MYB,MYC,MLLT10-CEP164, SMC1A,SMC3,SMC5,STAG2,RAD21	1.59509e-06	ABL1,DYRK4,EPHA2,EPHA3,JAK3,MST1R,OBSCN,PDGFRB,WEE1, CSTF2T,DDX1,DDX23,DHX32,HNRNPK,METTL3,PLRG1,POLR2A,PRPF3,PRPF8,RBMX,SF3B1,SNRNP200,SRRM2,SRSF2,SRSF6,SUPT5H,TRA2B,U2AF1,U2AF1L4,U2AF2, FLT3, KDM6A	3.14478e-09	MLL-ELL,MLL-MLLT4,MLL-MLLT3,MLLT10-MLL, MYH11-CBFB, NPM1, PML-RARA, RUNX1, TP53	4.25875e-38
5106	129.132	ARID4B,ASXL2,ASXL3,BRPF1,CBX5,CBX7,EED,HDAC2,HDAC3,JMJD1C,KAT6B,KDM2B,KDM3B,MLL2,MLL3,MTA2,PRDM9,PRDM16,RBBP4,SAP130,SCML2,SUDS3,SUZ12,ZBTB33,ZBTB7B,CREBBP-KAT6A,RPN1-MECOM,RUNX1-MECOM, ENSG00000211459, SMC1A,SMC3,SMC5,STAG2,RAD21	0.000231004	IDH2, KDM6A, PTPN11,PTPRT,PTPN14, TET2	3.8662e-06	ABL1,DYRK4,EPHA2,EPHA3,JAK3,MST1R,OBSCN,PDGFRB,WEE1, ACVR2B,ADRBK1,AKAP13,BUB1,CPNE3,DCLK1,MAPK1,MYLK2,MYO3A,NRK,PRKCG,RPS6KA6,SMG1,STK32A,STK33,STK36,TRIO,TTBK1,WNK3,WNK4, FLT3, NRAS,KRAS	2.18022e-10	MLL-ELL,MLL-MLLT4,MLL-MLLT3,MLLT10-MLL, MYH11-CBFB, NPM1, PML-RARA, RUNX1, TP53	4.25875e-38
4974	129.132	ARID4B,ASXL2,ASXL3,BRPF1,CBX5,CBX7,EED,HDAC2,HDAC3,JMJD1C,KAT6B,KDM2B,KDM3B,MLL2,MLL3,MTA2,PRDM9,PRDM16,RBBP4,SAP130,SCML2,SUDS3,SUZ12,ZBTB33,ZBTB7B,CREBBP-KAT6A,RPN1-MECOM,RUNX1-MECOM, MT-ND5, SMC1A,SMC3,SMC5,STAG2,RAD21	0.000231004	IDH2, KDM6A, PTPN11,PTPRT,PTPN14, TET2	3.8662e-06	ABL1,DYRK4,EPHA2,EPHA3,JAK3,MST1R,OBSCN,PDGFRB,WEE1, ACVR2B,ADRBK1,AKAP13,BUB1,CPNE3,DCLK1,MAPK1,MYLK2,MYO3A,NRK,PRKCG,RPS6KA6,SMG1,STK32A,STK33,STK36,TRIO,TTBK1,WNK3,WNK4, FLT3, NRAS,KRAS	2.18022e-10	MLL-ELL,MLL-MLLT4,MLL-MLLT3,MLLT10-MLL, MYH11-CBFB, NPM1, PML-RARA, RUNX1, TP53	4.25875e-38
4897	129.122	ARID4B,ASXL2,ASXL3,BRPF1,CBX5,CBX7,EED,HDAC2,HDAC3,JMJD1C,KAT6B,KDM2B,KDM3B,MLL2,MLL3,MTA2,PRDM9,PRDM16,RBBP4,SAP130,SCML2,SUDS3,SUZ12,ZBTB33,ZBTB7B,CREBBP-KAT6A,RPN1-MECOM,RUNX1-MECOM, FAM5C, SMC1A,SMC3,SMC5,STAG2,RAD21	0.000131683	IDH2, NF1, PTPN11,PTPRT,PTPN14, TET2	6.85005e-06	ABL1,DYRK4,EPHA2,EPHA3,JAK3,MST1R,OBSCN,PDGFRB,WEE1, ACVR2B,ADRBK1,AKAP13,BUB1,CPNE3,DCLK1,MAPK1,MYLK2,MYO3A,NRK,PRKCG,RPS6KA6,SMG1,STK32A,STK33,STK36,TRIO,TTBK1,WNK3,WNK4, FLT3, NRAS,KRAS	2.18022e-10	MLL-ELL,MLL-MLLT4,MLL-MLLT3,MLLT10-MLL, MYH11-CBFB, NPM1, PML-RARA, RUNX1, TP53	4.25875e-38
4834	129.122	ARID4B,ASXL2,ASXL3,BRPF1,CBX5,CBX7,EED,HDAC2,HDAC3,JMJD1C,KAT6B,KDM2B,KDM3B,MLL2,MLL3,MTA2,PRDM9,PRDM16,RBBP4,SAP130,SCML2,SUDS3,SUZ12,ZBTB33,ZBTB7B,CREBBP-KAT6A,RPN1-MECOM,RUNX1-MECOM, FAM5C, SMC1A,SMC3,SMC5,STAG2,RAD21	0.000131683	CACNA1B, IDH2, PTPN11,PTPRT,PTPN14, TET2	6.85005e-06	ABL1,DYRK4,EPHA2,EPHA3,JAK3,MST1R,OBSCN,PDGFRB,WEE1, ACVR2B,ADRBK1,AKAP13,BUB1,CPNE3,DCLK1,MAPK1,MYLK2,MYO3A,NRK,PRKCG,RPS6KA6,SMG1,STK32A,STK33,STK36,TRIO,TTBK1,WNK3,WNK4, FLT3, NRAS,KRAS	2.18022e-10	MLL-ELL,MLL-MLLT4,MLL-MLLT3,MLLT10-MLL, MYH11-CBFB, NPM1, PML-RARA, RUNX1, TP53	4.25875e-38
5196	129.122	ARID4B,ASXL2,ASXL3,BRPF1,CBX5,CBX7,EED,HDAC2,HDAC3,JMJD1C,KAT6B,KDM2B,KDM3B,MLL2,MLL3,MTA2,PRDM9,PRDM16,RBBP4,SAP130,SCML2,SUDS3,SUZ12,ZBTB33,ZBTB7B,CREBBP-KAT6A,RPN1-MECOM,RUNX1-MECOM, ASXL1, SMC1A,SMC3,SMC5,STAG2,RAD21	0.000131683	CACNA1B, IDH2, PTPN11,PTPRT,PTPN14, TET2	6.85005e-06	ABL1,DYRK4,EPHA2,EPHA3,JAK3,MST1R,OBSCN,PDGFRB,WEE1, ACVR2B,ADRBK1,AKAP13,BUB1,CPNE3,DCLK1,MAPK1,MYLK2,MYO3A,NRK,PRKCG,RPS6KA6,SMG1,STK32A,STK33,STK36,TRIO,TTBK1,WNK3,WNK4, FLT3, NRAS,KRAS	2.18022e-10	MLL-ELL,MLL-MLLT4,MLL-MLLT3,MLLT10-MLL, MYH11-CBFB, NPM1, PML-RARA, RUNX1, TP53	4.25875e-38
5048	129.122	ARID4B,ASXL2,ASXL3,BRPF1,CBX5,CBX7,EED,HDAC2,HDAC3,JMJD1C,KAT6B,KDM2B,KDM3B,MLL2,MLL3,MTA2,PRDM9,PRDM16,RBBP4,SAP130,SCML2,SUDS3,SUZ12,ZBTB33,ZBTB7B,CREBBP-KAT6A,RPN1-MECOM,RUNX1-MECOM, ASXL1, SMC1A,SMC3,SMC5,STAG2,RAD21	0.000131683	IDH2, MT-CO2, PTPN11,PTPRT,PTPN14, TET2	6.85005e-06	ABL1,DYRK4,EPHA2,EPHA3,JAK3,MST1R,OBSCN,PDGFRB,WEE1, ACVR2B,ADRBK1,AKAP13,BUB1,CPNE3,DCLK1,MAPK1,MYLK2,MYO3A,NRK,PRKCG,RPS6KA6,SMG1,STK32A,STK33,STK36,TRIO,TTBK1,WNK3,WNK4, FLT3, NRAS,KRAS	2.18022e-10	MLL-ELL,MLL-MLLT4,MLL-MLLT3,MLLT10-MLL, MYH11-CBFB, NPM1, PML-RARA, RUNX1, TP53	4.25875e-38
4997	129.122	ARID4B,ASXL2,ASXL3,BRPF1,CBX5,CBX7,EED,HDAC2,HDAC3,JMJD1C,KAT6B,KDM2B,KDM3B,MLL2,MLL3,MTA2,PRDM9,PRDM16,RBBP4,SAP130,SCML2,SUDS3,SUZ12,ZBTB33,ZBTB7B,CREBBP-KAT6A,RPN1-MECOM,RUNX1-MECOM, ASXL1, SMC1A,SMC3,SMC5,STAG2,RAD21	0.000131683	IDH2, NF1, PTPN11,PTPRT,PTPN14, TET2	6.85005e-06	ABL1,DYRK4,EPHA2,EPHA3,JAK3,MST1R,OBSCN,PDGFRB,WEE1, ACVR2B,ADRBK1,AKAP13,BUB1,CPNE3,DCLK1,MAPK1,MYLK2,MYO3A,NRK,PRKCG,RPS6KA6,SMG1,STK32A,STK33,STK36,TRIO,TTBK1,WNK3,WNK4, FLT3, NRAS,KRAS	2.18022e-10	MLL-ELL,MLL-MLLT4,MLL-MLLT3,MLLT10-MLL, MYH11-CBFB, NPM1, PML-RARA, RUNX1, TP53	4.25875e-38
4899	129.122	ARID4B,ASXL2,ASXL3,BRPF1,CBX5,CBX7,EED,HDAC2,HDAC3,JMJD1C,KAT6B,KDM2B,KDM3B,MLL2,MLL3,MTA2,PRDM9,PRDM16,RBBP4,SAP130,SCML2,SUDS3,SUZ12,ZBTB33,ZBTB7B,CREBBP-KAT6A,RPN1-MECOM,RUNX1-MECOM, ASXL1, SMC1A,SMC3,SMC5,STAG2,RAD21	0.000131683	IDH2, NUP98-NSD1, PTPN11,PTPRT,PTPN14, TET2	6.85005e-06	ABL1,DYRK4,EPHA2,EPHA3,JAK3,MST1R,OBSCN,PDGFRB,WEE1, ACVR2B,ADRBK1,AKAP13,BUB1,CPNE3,DCLK1,MAPK1,MYLK2,MYO3A,NRK,PRKCG,RPS6KA6,SMG1,STK32A,STK33,STK36,TRIO,TTBK1,WNK3,WNK4, FLT3, NRAS,KRAS	2.18022e-10	MLL-ELL,MLL-MLLT4,MLL-MLLT3,MLLT10-MLL, MYH11-CBFB, NPM1, PML-RARA, RUNX1, TP53	4.25875e-38
4782	129.122	ARID4B,ASXL2,ASXL3,BRPF1,CBX5,CBX7,EED,HDAC2,HDAC3,JMJD1C,KAT6B,KDM2B,KDM3B,MLL2,MLL3,MTA2,PRDM9,PRDM16,RBBP4,SAP130,SCML2,SUDS3,SUZ12,ZBTB33,ZBTB7B,CREBBP-KAT6A,RPN1-MECOM,RUNX1-MECOM, FAM5C, SMC1A,SMC3,SMC5,STAG2,RAD21	0.000131683	IDH2, NUP98-NSD1, PTPN11,PTPRT,PTPN14, TET2	6.85005e-06	ABL1,DYRK4,EPHA2,EPHA3,JAK3,MST1R,OBSCN,PDGFRB,WEE1, ACVR2B,ADRBK1,AKAP13,BUB1,CPNE3,DCLK1,MAPK1,MYLK2,MYO3A,NRK,PRKCG,RPS6KA6,SMG1,STK32A,STK33,STK36,TRIO,TTBK1,WNK3,WNK4, FLT3, NRAS,KRAS	2.18022e-10	MLL-ELL,MLL-MLLT4,MLL-MLLT3,MLLT10-MLL, MYH11-CBFB, NPM1, PML-RARA, RUNX1, TP53	4.25875e-38
5017	129.122	ARID4B,ASXL2,ASXL3,BRPF1,CBX5,CBX7,EED,HDAC2,HDAC3,JMJD1C,KAT6B,KDM2B,KDM3B,MLL2,MLL3,MTA2,PRDM9,PRDM16,RBBP4,SAP130,SCML2,SUDS3,SUZ12,ZBTB33,ZBTB7B,CREBBP-KAT6A,RPN1-MECOM,RUNX1-MECOM, FAM5C, SMC1A,SMC3,SMC5,STAG2,RAD21	0.000131683	IDH2, MT-CO2, PTPN11,PTPRT,PTPN14, TET2	6.85005e-06	ABL1,DYRK4,EPHA2,EPHA3,JAK3,MST1R,OBSCN,PDGFRB,WEE1, ACVR2B,ADRBK1,AKAP13,BUB1,CPNE3,DCLK1,MAPK1,MYLK2,MYO3A,NRK,PRKCG,RPS6KA6,SMG1,STK32A,STK33,STK36,TRIO,TTBK1,WNK3,WNK4, FLT3, NRAS,KRAS	2.18022e-10	MLL-ELL,MLL-MLLT4,MLL-MLLT3,MLLT10-MLL, MYH11-CBFB, NPM1, PML-RARA, RUNX1, TP53	4.25875e-38
4965	129.105	DNMT3A, MIR142, RUNX1-RUNX1T1	0.000237338	IDH2, KDM6A, PTPN11,PTPRT,PTPN14, TET2	3.8662e-06	ABL1,DYRK4,EPHA2,EPHA3,JAK3,MST1R,OBSCN,PDGFRB,WEE1, ACVR2B,ADRBK1,AKAP13,BUB1,CPNE3,DCLK1,MAPK1,MYLK2,MYO3A,NRK,PRKCG,RPS6KA6,SMG1,STK32A,STK33,STK36,TRIO,TTBK1,WNK3,WNK4, FLT3, NRAS,KRAS	2.18022e-10	MLL-ELL,MLL-MLLT4,MLL-MLLT3,MLLT10-MLL, MYH11-CBFB, NPM1, PML-RARA, RUNX1, TP53	4.25875e-38
5593	129.077	IDH2, PTPN11,PTPRT,PTPN14, TET2	3.73492e-05	DNMT3A, MIR142, RUNX1-RUNX1T1, SPEN	2.52667e-05	ABL1,DYRK4,EPHA2,EPHA3,JAK3,MST1R,OBSCN,PDGFRB,WEE1, ACVR2B,ADRBK1,AKAP13,BUB1,CPNE3,DCLK1,MAPK1,MYLK2,MYO3A,NRK,PRKCG,RPS6KA6,SMG1,STK32A,STK33,STK36,TRIO,TTBK1,WNK3,WNK4, FLT3, NRAS,KRAS	2.18022e-10	MLL-ELL,MLL-MLLT4,MLL-MLLT3,MLLT10-MLL, MYH11-CBFB, NPM1, PML-RARA, RUNX1, TP53	4.25875e-38
5582	129.077	IDH2, PTPN11,PTPRT,PTPN14, TET2	3.73492e-05	DNMT3A, GPR128-TFG, MIR142, RUNX1-RUNX1T1	2.52667e-05	ABL1,DYRK4,EPHA2,EPHA3,JAK3,MST1R,OBSCN,PDGFRB,WEE1, ACVR2B,ADRBK1,AKAP13,BUB1,CPNE3,DCLK1,MAPK1,MYLK2,MYO3A,NRK,PRKCG,RPS6KA6,SMG1,STK32A,STK33,STK36,TRIO,TTBK1,WNK3,WNK4, FLT3, NRAS,KRAS	2.18022e-10	MLL-ELL,MLL-MLLT4,MLL-MLLT3,MLLT10-MLL, MYH11-CBFB, NPM1, PML-RARA, RUNX1, TP53	4.25875e-38
5670	129.077	IDH2, PTPN11,PTPRT,PTPN14, TET2	3.73492e-05	DNMT3A, MIR142, NF1, RUNX1-RUNX1T1	2.52667e-05	ABL1,DYRK4,EPHA2,EPHA3,JAK3,MST1R,OBSCN,PDGFRB,WEE1, ACVR2B,ADRBK1,AKAP13,BUB1,CPNE3,DCLK1,MAPK1,MYLK2,MYO3A,NRK,PRKCG,RPS6KA6,SMG1,STK32A,STK33,STK36,TRIO,TTBK1,WNK3,WNK4, FLT3, NRAS,KRAS	2.18022e-10	MLL-ELL,MLL-MLLT4,MLL-MLLT3,MLLT10-MLL, MYH11-CBFB, NPM1, PML-RARA, RUNX1, TP53	4.25875e-38
4897	128.96	IDH2, PTPN11,PTPRT,PTPN14, TET2	3.73492e-05	ARID4B,ASXL2,ASXL3,BRPF1,CBX5,CBX7,EED,HDAC2,HDAC3,JMJD1C,KAT6B,KDM2B,KDM3B,MLL2,MLL3,MTA2,PRDM9,PRDM16,RBBP4,SAP130,SCML2,SUDS3,SUZ12,ZBTB33,ZBTB7B,CREBBP-KAT6A,RPN1-MECOM,RUNX1-MECOM, ASXL1, GATA2,CBFB,ETV6,ETV3,GLI1,IKZF1,MYB,MYC,MLLT10-CEP164, SMC1A,SMC3,SMC5,STAG2,RAD21	1.59509e-06	ABL1,DYRK4,EPHA2,EPHA3,JAK3,MST1R,OBSCN,PDGFRB,WEE1, FLT3, NRAS,KRAS, PHACTR1	3.88001e-09	MLL-ELL,MLL-MLLT4,MLL-MLLT3,MLLT10-MLL, MYH11-CBFB, NPM1, PML-RARA, RUNX1, TP53	4.25875e-38
4735	128.96	IDH2, PTPN11,PTPRT,PTPN14, TET2	3.73492e-05	ARID4B,ASXL2,ASXL3,BRPF1,CBX5,CBX7,EED,HDAC2,HDAC3,JMJD1C,KAT6B,KDM2B,KDM3B,MLL2,MLL3,MTA2,PRDM9,PRDM16,RBBP4,SAP130,SCML2,SUDS3,SUZ12,ZBTB33,ZBTB7B,CREBBP-KAT6A,RPN1-MECOM,RUNX1-MECOM, ASXL1, GATA2,CBFB,ETV6,ETV3,GLI1,IKZF1,MYB,MYC,MLLT10-CEP164, SMC1A,SMC3,SMC5,STAG2,RAD21	1.59509e-06	ABL1,DYRK4,EPHA2,EPHA3,JAK3,MST1R,OBSCN,PDGFRB,WEE1, CACNA1E, FLT3, NRAS,KRAS	3.88001e-09	MLL-ELL,MLL-MLLT4,MLL-MLLT3,MLLT10-MLL, MYH11-CBFB, NPM1, PML-RARA, RUNX1, TP53	4.25875e-38
5009	128.96	IDH2, PTPN11,PTPRT,PTPN14, TET2	3.73492e-05	ARID4B,ASXL2,ASXL3,BRPF1,CBX5,CBX7,EED,HDAC2,HDAC3,JMJD1C,KAT6B,KDM2B,KDM3B,MLL2,MLL3,MTA2,PRDM9,PRDM16,RBBP4,SAP130,SCML2,SUDS3,SUZ12,ZBTB33,ZBTB7B,CREBBP-KAT6A,RPN1-MECOM,RUNX1-MECOM, ASXL1, GATA2,CBFB,ETV6,ETV3,GLI1,IKZF1,MYB,MYC,MLLT10-CEP164, SMC1A,SMC3,SMC5,STAG2,RAD21	1.59509e-06	ABL1,DYRK4,EPHA2,EPHA3,JAK3,MST1R,OBSCN,PDGFRB,WEE1, BCR-ABL1, FLT3, NRAS,KRAS	3.88001e-09	MLL-ELL,MLL-MLLT4,MLL-MLLT3,MLLT10-MLL, MYH11-CBFB, NPM1, PML-RARA, RUNX1, TP53	4.25875e-38
4866	128.96	IDH2, PTPN11,PTPRT,PTPN14, TET2	3.73492e-05	ARID4B,ASXL2,ASXL3,BRPF1,CBX5,CBX7,EED,HDAC2,HDAC3,JMJD1C,KAT6B,KDM2B,KDM3B,MLL2,MLL3,MTA2,PRDM9,PRDM16,RBBP4,SAP130,SCML2,SUDS3,SUZ12,ZBTB33,ZBTB7B,CREBBP-KAT6A,RPN1-MECOM,RUNX1-MECOM, ASXL1, GATA2,CBFB,ETV6,ETV3,GLI1,IKZF1,MYB,MYC,MLLT10-CEP164, SMC1A,SMC3,SMC5,STAG2,RAD21	1.59509e-06	ABL1,DYRK4,EPHA2,EPHA3,JAK3,MST1R,OBSCN,PDGFRB,WEE1, FLT3, MT-CO2, NRAS,KRAS	3.88001e-09	MLL-ELL,MLL-MLLT4,MLL-MLLT3,MLLT10-MLL, MYH11-CBFB, NPM1, PML-RARA, RUNX1, TP53	4.25875e-38
4870	128.96	IDH2, PTPN11,PTPRT,PTPN14, TET2	3.73492e-05	ARID4B,ASXL2,ASXL3,BRPF1,CBX5,CBX7,EED,HDAC2,HDAC3,JMJD1C,KAT6B,KDM2B,KDM3B,MLL2,MLL3,MTA2,PRDM9,PRDM16,RBBP4,SAP130,SCML2,SUDS3,SUZ12,ZBTB33,ZBTB7B,CREBBP-KAT6A,RPN1-MECOM,RUNX1-MECOM, ASXL1, GATA2,CBFB,ETV6,ETV3,GLI1,IKZF1,MYB,MYC,MLLT10-CEP164, SMC1A,SMC3,SMC5,STAG2,RAD21	1.59509e-06	ABL1,DYRK4,EPHA2,EPHA3,JAK3,MST1R,OBSCN,PDGFRB,WEE1, FLT3, NF1, NRAS,KRAS	3.88001e-09	MLL-ELL,MLL-MLLT4,MLL-MLLT3,MLLT10-MLL, MYH11-CBFB, NPM1, PML-RARA, RUNX1, TP53	4.25875e-38
4864	128.96	IDH2, PTPN11,PTPRT,PTPN14, TET2	3.73492e-05	ARID4B,ASXL2,ASXL3,BRPF1,CBX5,CBX7,EED,HDAC2,HDAC3,JMJD1C,KAT6B,KDM2B,KDM3B,MLL2,MLL3,MTA2,PRDM9,PRDM16,RBBP4,SAP130,SCML2,SUDS3,SUZ12,ZBTB33,ZBTB7B,CREBBP-KAT6A,RPN1-MECOM,RUNX1-MECOM, ASXL1, GATA2,CBFB,ETV6,ETV3,GLI1,IKZF1,MYB,MYC,MLLT10-CEP164, SMC1A,SMC3,SMC5,STAG2,RAD21	1.59509e-06	ABL1,DYRK4,EPHA2,EPHA3,JAK3,MST1R,OBSCN,PDGFRB,WEE1, CROCC, FLT3, NRAS,KRAS	3.88001e-09	MLL-ELL,MLL-MLLT4,MLL-MLLT3,MLLT10-MLL, MYH11-CBFB, NPM1, PML-RARA, RUNX1, TP53	4.25875e-38
4919	128.96	IDH2, PTPN11,PTPRT,PTPN14, TET2	3.73492e-05	ARID4B,ASXL2,ASXL3,BRPF1,CBX5,CBX7,EED,HDAC2,HDAC3,JMJD1C,KAT6B,KDM2B,KDM3B,MLL2,MLL3,MTA2,PRDM9,PRDM16,RBBP4,SAP130,SCML2,SUDS3,SUZ12,ZBTB33,ZBTB7B,CREBBP-KAT6A,RPN1-MECOM,RUNX1-MECOM, ASXL1, GATA2,CBFB,ETV6,ETV3,GLI1,IKZF1,MYB,MYC,MLLT10-CEP164, SMC1A,SMC3,SMC5,STAG2,RAD21	1.59509e-06	ABL1,DYRK4,EPHA2,EPHA3,JAK3,MST1R,OBSCN,PDGFRB,WEE1, FLT3, GBP4, NRAS,KRAS	3.88001e-09	MLL-ELL,MLL-MLLT4,MLL-MLLT3,MLLT10-MLL, MYH11-CBFB, NPM1, PML-RARA, RUNX1, TP53	4.25875e-38
4502	128.878	ARID4B,ASXL2,ASXL3,BRPF1,CBX5,CBX7,EED,HDAC2,HDAC3,JMJD1C,KAT6B,KDM2B,KDM3B,MLL2,MLL3,MTA2,PRDM9,PRDM16,RBBP4,SAP130,SCML2,SUDS3,SUZ12,ZBTB33,ZBTB7B,CREBBP-KAT6A,RPN1-MECOM,RUNX1-MECOM, GATA2,CBFB,ETV6,ETV3,GLI1,IKZF1,MYB,MYC,MLLT10-CEP164, SMC1A,SMC3,SMC5,STAG2,RAD21	4.55905e-05	DNMT3A, MIR142, RUNX1-RUNX1T1, SPEN	2.52667e-05	ABL1,DYRK4,EPHA2,EPHA3,JAK3,MST1R,OBSCN,PDGFRB,WEE1, ACVR2B,ADRBK1,AKAP13,BUB1,CPNE3,DCLK1,MAPK1,MYLK2,MYO3A,NRK,PRKCG,RPS6KA6,SMG1,STK32A,STK33,STK36,TRIO,TTBK1,WNK3,WNK4, FLT3, NRAS,KRAS	2.18022e-10	MLL-ELL,MLL-MLLT4,MLL-MLLT3,MLLT10-MLL, MYH11-CBFB, NPM1, PML-RARA, RUNX1, TP53	4.25875e-38
4456	128.878	ARID4B,ASXL2,ASXL3,BRPF1,CBX5,CBX7,EED,HDAC2,HDAC3,JMJD1C,KAT6B,KDM2B,KDM3B,MLL2,MLL3,MTA2,PRDM9,PRDM16,RBBP4,SAP130,SCML2,SUDS3,SUZ12,ZBTB33,ZBTB7B,CREBBP-KAT6A,RPN1-MECOM,RUNX1-MECOM, GATA2,CBFB,ETV6,ETV3,GLI1,IKZF1,MYB,MYC,MLLT10-CEP164, SMC1A,SMC3,SMC5,STAG2,RAD21	4.55905e-05	DNMT3A, MIR142, NF1, RUNX1-RUNX1T1	2.52667e-05	ABL1,DYRK4,EPHA2,EPHA3,JAK3,MST1R,OBSCN,PDGFRB,WEE1, ACVR2B,ADRBK1,AKAP13,BUB1,CPNE3,DCLK1,MAPK1,MYLK2,MYO3A,NRK,PRKCG,RPS6KA6,SMG1,STK32A,STK33,STK36,TRIO,TTBK1,WNK3,WNK4, FLT3, NRAS,KRAS	2.18022e-10	MLL-ELL,MLL-MLLT4,MLL-MLLT3,MLLT10-MLL, MYH11-CBFB, NPM1, PML-RARA, RUNX1, TP53	4.25875e-38
4386	128.878	ARID4B,ASXL2,ASXL3,BRPF1,CBX5,CBX7,EED,HDAC2,HDAC3,JMJD1C,KAT6B,KDM2B,KDM3B,MLL2,MLL3,MTA2,PRDM9,PRDM16,RBBP4,SAP130,SCML2,SUDS3,SUZ12,ZBTB33,ZBTB7B,CREBBP-KAT6A,RPN1-MECOM,RUNX1-MECOM, GATA2,CBFB,ETV6,ETV3,GLI1,IKZF1,MYB,MYC,MLLT10-CEP164, SMC1A,SMC3,SMC5,STAG2,RAD21	4.55905e-05	DNMT3A, GPR128-TFG, MIR142, RUNX1-RUNX1T1	2.52667e-05	ABL1,DYRK4,EPHA2,EPHA3,JAK3,MST1R,OBSCN,PDGFRB,WEE1, ACVR2B,ADRBK1,AKAP13,BUB1,CPNE3,DCLK1,MAPK1,MYLK2,MYO3A,NRK,PRKCG,RPS6KA6,SMG1,STK32A,STK33,STK36,TRIO,TTBK1,WNK3,WNK4, FLT3, NRAS,KRAS	2.18022e-10	MLL-ELL,MLL-MLLT4,MLL-MLLT3,MLLT10-MLL, MYH11-CBFB, NPM1, PML-RARA, RUNX1, TP53	4.25875e-38
4059	128.856	GATA2,CBFB,ETV6,ETV3,GLI1,IKZF1,MYB,MYC,MLLT10-CEP164, KIT, SMC1A,SMC3,SMC5,STAG2,RAD21	0.000171736	IDH2, MT-CO2, PTPN11,PTPRT,PTPN14, TET2	6.85005e-06	ABL1,DYRK4,EPHA2,EPHA3,JAK3,MST1R,OBSCN,PDGFRB,WEE1, ACVR2B,ADRBK1,AKAP13,BUB1,CPNE3,DCLK1,MAPK1,MYLK2,MYO3A,NRK,PRKCG,RPS6KA6,SMG1,STK32A,STK33,STK36,TRIO,TTBK1,WNK3,WNK4, FLT3, NRAS,KRAS	2.18022e-10	MLL-ELL,MLL-MLLT4,MLL-MLLT3,MLLT10-MLL, MYH11-CBFB, NPM1, PML-RARA, RUNX1, TP53	4.25875e-38
3890	128.856	GATA2,CBFB,ETV6,ETV3,GLI1,IKZF1,MYB,MYC,MLLT10-CEP164, KIT, SMC1A,SMC3,SMC5,STAG2,RAD21	0.000171736	CACNA1B, IDH2, PTPN11,PTPRT,PTPN14, TET2	6.85005e-06	ABL1,DYRK4,EPHA2,EPHA3,JAK3,MST1R,OBSCN,PDGFRB,WEE1, ACVR2B,ADRBK1,AKAP13,BUB1,CPNE3,DCLK1,MAPK1,MYLK2,MYO3A,NRK,PRKCG,RPS6KA6,SMG1,STK32A,STK33,STK36,TRIO,TTBK1,WNK3,WNK4, FLT3, NRAS,KRAS	2.18022e-10	MLL-ELL,MLL-MLLT4,MLL-MLLT3,MLLT10-MLL, MYH11-CBFB, NPM1, PML-RARA, RUNX1, TP53	4.25875e-38
3985	128.856	GATA2,CBFB,ETV6,ETV3,GLI1,IKZF1,MYB,MYC,MLLT10-CEP164, KIT, SMC1A,SMC3,SMC5,STAG2,RAD21	0.000171736	IDH2, NUP98-NSD1, PTPN11,PTPRT,PTPN14, TET2	6.85005e-06	ABL1,DYRK4,EPHA2,EPHA3,JAK3,MST1R,OBSCN,PDGFRB,WEE1, ACVR2B,ADRBK1,AKAP13,BUB1,CPNE3,DCLK1,MAPK1,MYLK2,MYO3A,NRK,PRKCG,RPS6KA6,SMG1,STK32A,STK33,STK36,TRIO,TTBK1,WNK3,WNK4, FLT3, NRAS,KRAS	2.18022e-10	MLL-ELL,MLL-MLLT4,MLL-MLLT3,MLLT10-MLL, MYH11-CBFB, NPM1, PML-RARA, RUNX1, TP53	4.25875e-38
3720	128.856	GATA2,CBFB,ETV6,ETV3,GLI1,IKZF1,MYB,MYC,MLLT10-CEP164, KIT, SMC1A,SMC3,SMC5,STAG2,RAD21	0.000171736	IDH2, NF1, PTPN11,PTPRT,PTPN14, TET2	6.85005e-06	ABL1,DYRK4,EPHA2,EPHA3,JAK3,MST1R,OBSCN,PDGFRB,WEE1, ACVR2B,ADRBK1,AKAP13,BUB1,CPNE3,DCLK1,MAPK1,MYLK2,MYO3A,NRK,PRKCG,RPS6KA6,SMG1,STK32A,STK33,STK36,TRIO,TTBK1,WNK3,WNK4, FLT3, NRAS,KRAS	2.18022e-10	MLL-ELL,MLL-MLLT4,MLL-MLLT3,MLLT10-MLL, MYH11-CBFB, NPM1, PML-RARA, RUNX1, TP53	4.25875e-38
4284	128.848	IDH2, PTPN11,PTPRT,PTPN14, TET2	3.73492e-05	ARID4B,ASXL2,ASXL3,BRPF1,CBX5,CBX7,EED,HDAC2,HDAC3,JMJD1C,KAT6B,KDM2B,KDM3B,MLL2,MLL3,MTA2,PRDM9,PRDM16,RBBP4,SAP130,SCML2,SUDS3,SUZ12,ZBTB33,ZBTB7B,CREBBP-KAT6A,RPN1-MECOM,RUNX1-MECOM, ASXL1, GATA2,CBFB,ETV6,ETV3,GLI1,IKZF1,MYB,MYC,MLLT10-CEP164, SMC1A,SMC3,SMC5,STAG2,RAD21	1.59509e-06	ACVR2B,ADRBK1,AKAP13,BUB1,CPNE3,DCLK1,MAPK1,MYLK2,MYO3A,NRK,PRKCG,RPS6KA6,SMG1,STK32A,STK33,STK36,TRIO,TTBK1,WNK3,WNK4, FLT3, MT-CO3, NRAS,KRAS	4.34183e-09	MLL-ELL,MLL-MLLT4,MLL-MLLT3,MLLT10-MLL, MYH11-CBFB, NPM1, PML-RARA, RUNX1, TP53	4.25875e-38
4345	128.848	IDH2, PTPN11,PTPRT,PTPN14, TET2	3.73492e-05	ARID4B,ASXL2,ASXL3,BRPF1,CBX5,CBX7,EED,HDAC2,HDAC3,JMJD1C,KAT6B,KDM2B,KDM3B,MLL2,MLL3,MTA2,PRDM9,PRDM16,RBBP4,SAP130,SCML2,SUDS3,SUZ12,ZBTB33,ZBTB7B,CREBBP-KAT6A,RPN1-MECOM,RUNX1-MECOM, ASXL1, GATA2,CBFB,ETV6,ETV3,GLI1,IKZF1,MYB,MYC,MLLT10-CEP164, SMC1A,SMC3,SMC5,STAG2,RAD21	1.59509e-06	ACVR2B,ADRBK1,AKAP13,BUB1,CPNE3,DCLK1,MAPK1,MYLK2,MYO3A,NRK,PRKCG,RPS6KA6,SMG1,STK32A,STK33,STK36,TRIO,TTBK1,WNK3,WNK4, BCR-ABL1, FLT3, NRAS,KRAS	4.34183e-09	MLL-ELL,MLL-MLLT4,MLL-MLLT3,MLLT10-MLL, MYH11-CBFB, NPM1, PML-RARA, RUNX1, TP53	4.25875e-38
4151	128.848	IDH2, PTPN11,PTPRT,PTPN14, TET2	3.73492e-05	ARID4B,ASXL2,ASXL3,BRPF1,CBX5,CBX7,EED,HDAC2,HDAC3,JMJD1C,KAT6B,KDM2B,KDM3B,MLL2,MLL3,MTA2,PRDM9,PRDM16,RBBP4,SAP130,SCML2,SUDS3,SUZ12,ZBTB33,ZBTB7B,CREBBP-KAT6A,RPN1-MECOM,RUNX1-MECOM, ASXL1, GATA2,CBFB,ETV6,ETV3,GLI1,IKZF1,MYB,MYC,MLLT10-CEP164, SMC1A,SMC3,SMC5,STAG2,RAD21	1.59509e-06	ACVR2B,ADRBK1,AKAP13,BUB1,CPNE3,DCLK1,MAPK1,MYLK2,MYO3A,NRK,PRKCG,RPS6KA6,SMG1,STK32A,STK33,STK36,TRIO,TTBK1,WNK3,WNK4, CROCC, FLT3, NRAS,KRAS	4.34183e-09	MLL-ELL,MLL-MLLT4,MLL-MLLT3,MLLT10-MLL, MYH11-CBFB, NPM1, PML-RARA, RUNX1, TP53	4.25875e-38
4230	128.848	IDH2, PTPN11,PTPRT,PTPN14, TET2	3.73492e-05	ARID4B,ASXL2,ASXL3,BRPF1,CBX5,CBX7,EED,HDAC2,HDAC3,JMJD1C,KAT6B,KDM2B,KDM3B,MLL2,MLL3,MTA2,PRDM9,PRDM16,RBBP4,SAP130,SCML2,SUDS3,SUZ12,ZBTB33,ZBTB7B,CREBBP-KAT6A,RPN1-MECOM,RUNX1-MECOM, ASXL1, GATA2,CBFB,ETV6,ETV3,GLI1,IKZF1,MYB,MYC,MLLT10-CEP164, SMC1A,SMC3,SMC5,STAG2,RAD21	1.59509e-06	ACVR2B,ADRBK1,AKAP13,BUB1,CPNE3,DCLK1,MAPK1,MYLK2,MYO3A,NRK,PRKCG,RPS6KA6,SMG1,STK32A,STK33,STK36,TRIO,TTBK1,WNK3,WNK4, FLT3, MT-CO2, NRAS,KRAS	4.34183e-09	MLL-ELL,MLL-MLLT4,MLL-MLLT3,MLLT10-MLL, MYH11-CBFB, NPM1, PML-RARA, RUNX1, TP53	4.25875e-38
4208	128.848	IDH2, PTPN11,PTPRT,PTPN14, TET2	3.73492e-05	ARID4B,ASXL2,ASXL3,BRPF1,CBX5,CBX7,EED,HDAC2,HDAC3,JMJD1C,KAT6B,KDM2B,KDM3B,MLL2,MLL3,MTA2,PRDM9,PRDM16,RBBP4,SAP130,SCML2,SUDS3,SUZ12,ZBTB33,ZBTB7B,CREBBP-KAT6A,RPN1-MECOM,RUNX1-MECOM, ASXL1, GATA2,CBFB,ETV6,ETV3,GLI1,IKZF1,MYB,MYC,MLLT10-CEP164, SMC1A,SMC3,SMC5,STAG2,RAD21	1.59509e-06	ACVR2B,ADRBK1,AKAP13,BUB1,CPNE3,DCLK1,MAPK1,MYLK2,MYO3A,NRK,PRKCG,RPS6KA6,SMG1,STK32A,STK33,STK36,TRIO,TTBK1,WNK3,WNK4, CACNA1E, FLT3, NRAS,KRAS	4.34183e-09	MLL-ELL,MLL-MLLT4,MLL-MLLT3,MLLT10-MLL, MYH11-CBFB, NPM1, PML-RARA, RUNX1, TP53	4.25875e-38
3778	128.729	CEBPA, CSTF2T,DDX1,DDX23,DHX32,HNRNPK,METTL3,PLRG1,POLR2A,PRPF3,PRPF8,RBMX,SF3B1,SNRNP200,SRRM2,SRSF2,SRSF6,SUPT5H,TRA2B,U2AF1,U2AF1L4,U2AF2, MT-ND5	0.000837736	ARID4B,ASXL2,ASXL3,BRPF1,CBX5,CBX7,EED,HDAC2,HDAC3,JMJD1C,KAT6B,KDM2B,KDM3B,MLL2,MLL3,MTA2,PRDM9,PRDM16,RBBP4,SAP130,SCML2,SUDS3,SUZ12,ZBTB33,ZBTB7B,CREBBP-KAT6A,RPN1-MECOM,RUNX1-MECOM, ASXL1, GATA2,CBFB,ETV6,ETV3,GLI1,IKZF1,MYB,MYC,MLLT10-CEP164, SMC1A,SMC3,SMC5,STAG2,RAD21	1.59509e-06	ABL1,DYRK4,EPHA2,EPHA3,JAK3,MST1R,OBSCN,PDGFRB,WEE1, ACVR2B,ADRBK1,AKAP13,BUB1,CPNE3,DCLK1,MAPK1,MYLK2,MYO3A,NRK,PRKCG,RPS6KA6,SMG1,STK32A,STK33,STK36,TRIO,TTBK1,WNK3,WNK4, FLT3, NRAS,KRAS	2.18022e-10	MLL-ELL,MLL-MLLT4,MLL-MLLT3,MLLT10-MLL, MYH11-CBFB, NPM1, PML-RARA, RUNX1, TP53	4.25875e-38
3678	128.729	CEBPA, CSTF2T,DDX1,DDX23,DHX32,HNRNPK,METTL3,PLRG1,POLR2A,PRPF3,PRPF8,RBMX,SF3B1,SNRNP200,SRRM2,SRSF2,SRSF6,SUPT5H,TRA2B,U2AF1,U2AF1L4,U2AF2, KDM6A	0.000837736	ARID4B,ASXL2,ASXL3,BRPF1,CBX5,CBX7,EED,HDAC2,HDAC3,JMJD1C,KAT6B,KDM2B,KDM3B,MLL2,MLL3,MTA2,PRDM9,PRDM16,RBBP4,SAP130,SCML2,SUDS3,SUZ12,ZBTB33,ZBTB7B,CREBBP-KAT6A,RPN1-MECOM,RUNX1-MECOM, ASXL1, GATA2,CBFB,ETV6,ETV3,GLI1,IKZF1,MYB,MYC,MLLT10-CEP164, SMC1A,SMC3,SMC5,STAG2,RAD21	1.59509e-06	ABL1,DYRK4,EPHA2,EPHA3,JAK3,MST1R,OBSCN,PDGFRB,WEE1, ACVR2B,ADRBK1,AKAP13,BUB1,CPNE3,DCLK1,MAPK1,MYLK2,MYO3A,NRK,PRKCG,RPS6KA6,SMG1,STK32A,STK33,STK36,TRIO,TTBK1,WNK3,WNK4, FLT3, NRAS,KRAS	2.18022e-10	MLL-ELL,MLL-MLLT4,MLL-MLLT3,MLLT10-MLL, MYH11-CBFB, NPM1, PML-RARA, RUNX1, TP53	4.25875e-38
3576	128.726	IDH2, PTPN11,PTPRT,PTPN14, TET2	3.73492e-05	ARID4B,ASXL2,ASXL3,BRPF1,CBX5,CBX7,EED,HDAC2,HDAC3,JMJD1C,KAT6B,KDM2B,KDM3B,MLL2,MLL3,MTA2,PRDM9,PRDM16,RBBP4,SAP130,SCML2,SUDS3,SUZ12,ZBTB33,ZBTB7B,CREBBP-KAT6A,RPN1-MECOM,RUNX1-MECOM, GATA2,CBFB,ETV6,ETV3,GLI1,IKZF1,MYB,MYC,MLLT10-CEP164, MYH11-CBFB, SMC1A,SMC3,SMC5,STAG2,RAD21	2.09442e-08	ABL1,DYRK4,EPHA2,EPHA3,JAK3,MST1R,OBSCN,PDGFRB,WEE1, ACVR2B,ADRBK1,AKAP13,BUB1,CPNE3,DCLK1,MAPK1,MYLK2,MYO3A,NRK,PRKCG,RPS6KA6,SMG1,STK32A,STK33,STK36,TRIO,TTBK1,WNK3,WNK4, FLT3, NRAS,KRAS	2.18022e-10	MLL-ELL,MLL-MLLT4,MLL-MLLT3,MLLT10-MLL, NPM1, PML-RARA, RUNX1, RUNX1-RUNX1T1, TP53	7.30094e-35
3689	128.715	DNMT3A, MIR142, RUNX1-RUNX1T1	0.000237338	ARID4B,ASXL2,ASXL3,BRPF1,CBX5,CBX7,EED,HDAC2,HDAC3,JMJD1C,KAT6B,KDM2B,KDM3B,MLL2,MLL3,MTA2,PRDM9,PRDM16,RBBP4,SAP130,SCML2,SUDS3,SUZ12,ZBTB33,ZBTB7B,CREBBP-KAT6A,RPN1-MECOM,RUNX1-MECOM, ASXL1, FAM5C, SMC1A,SMC3,SMC5,STAG2,RAD21	5.70806e-06	ABL1,DYRK4,EPHA2,EPHA3,JAK3,MST1R,OBSCN,PDGFRB,WEE1, ACVR2B,ADRBK1,AKAP13,BUB1,CPNE3,DCLK1,MAPK1,MYLK2,MYO3A,NRK,PRKCG,RPS6KA6,SMG1,STK32A,STK33,STK36,TRIO,TTBK1,WNK3,WNK4, FLT3, NRAS,KRAS	2.18022e-10	MLL-ELL,MLL-MLLT4,MLL-MLLT3,MLLT10-MLL, MYH11-CBFB, NPM1, PML-RARA, RUNX1, TP53	4.25875e-38
3715	128.695	IDH2, PTPN11,PTPRT,PTPN14, TET2	3.73492e-05	ARID4B,ASXL2,ASXL3,BRPF1,CBX5,CBX7,EED,HDAC2,HDAC3,JMJD1C,KAT6B,KDM2B,KDM3B,MLL2,MLL3,MTA2,PRDM9,PRDM16,RBBP4,SAP130,SCML2,SUDS3,SUZ12,ZBTB33,ZBTB7B,CREBBP-KAT6A,RPN1-MECOM,RUNX1-MECOM, ASXL1, FAM5C, SMC1A,SMC3,SMC5,STAG2,RAD21	5.70806e-06	ABL1,DYRK4,EPHA2,EPHA3,JAK3,MST1R,OBSCN,PDGFRB,WEE1, FLT3, KDM6A, NRAS,KRAS	1.41362e-09	MLL-ELL,MLL-MLLT4,MLL-MLLT3,MLLT10-MLL, MYH11-CBFB, NPM1, PML-RARA, RUNX1, TP53	4.25875e-38
3598	128.676	ARID4B,ASXL2,ASXL3,BRPF1,CBX5,CBX7,EED,HDAC2,HDAC3,JMJD1C,KAT6B,KDM2B,KDM3B,MLL2,MLL3,MTA2,PRDM9,PRDM16,RBBP4,SAP130,SCML2,SUDS3,SUZ12,ZBTB33,ZBTB7B,CREBBP-KAT6A,RPN1-MECOM,RUNX1-MECOM, ENSG00000211459, NUP98-NSD1, SMC1A,SMC3,SMC5,STAG2,RAD21	3.77136e-05	IDH2, PTPN11,PTPRT,PTPN14, TET2	3.73492e-05	ABL1,DYRK4,EPHA2,EPHA3,JAK3,MST1R,OBSCN,PDGFRB,WEE1, ACVR2B,ADRBK1,AKAP13,BUB1,CPNE3,DCLK1,MAPK1,MYLK2,MYO3A,NRK,PRKCG,RPS6KA6,SMG1,STK32A,STK33,STK36,TRIO,TTBK1,WNK3,WNK4, FLT3, NRAS,KRAS	2.18022e-10	MLL-ELL,MLL-MLLT4,MLL-MLLT3,MLLT10-MLL, MYH11-CBFB, NPM1, PML-RARA, RUNX1, TP53	4.25875e-38
3668	128.676	ARID4B,ASXL2,ASXL3,BRPF1,CBX5,CBX7,EED,HDAC2,HDAC3,JMJD1C,KAT6B,KDM2B,KDM3B,MLL2,MLL3,MTA2,PRDM9,PRDM16,RBBP4,SAP130,SCML2,SUDS3,SUZ12,ZBTB33,ZBTB7B,CREBBP-KAT6A,RPN1-MECOM,RUNX1-MECOM, DIS3, ENSG00000211459, SMC1A,SMC3,SMC5,STAG2,RAD21	3.77136e-05	IDH2, PTPN11,PTPRT,PTPN14, TET2	3.73492e-05	ABL1,DYRK4,EPHA2,EPHA3,JAK3,MST1R,OBSCN,PDGFRB,WEE1, ACVR2B,ADRBK1,AKAP13,BUB1,CPNE3,DCLK1,MAPK1,MYLK2,MYO3A,NRK,PRKCG,RPS6KA6,SMG1,STK32A,STK33,STK36,TRIO,TTBK1,WNK3,WNK4, FLT3, NRAS,KRAS	2.18022e-10	MLL-ELL,MLL-MLLT4,MLL-MLLT3,MLLT10-MLL, MYH11-CBFB, NPM1, PML-RARA, RUNX1, TP53	4.25875e-38
3677	128.676	ARID4B,ASXL2,ASXL3,BRPF1,CBX5,CBX7,EED,HDAC2,HDAC3,JMJD1C,KAT6B,KDM2B,KDM3B,MLL2,MLL3,MTA2,PRDM9,PRDM16,RBBP4,SAP130,SCML2,SUDS3,SUZ12,ZBTB33,ZBTB7B,CREBBP-KAT6A,RPN1-MECOM,RUNX1-MECOM, ENSG00000211459, GPR128-TFG, SMC1A,SMC3,SMC5,STAG2,RAD21	3.77136e-05	IDH2, PTPN11,PTPRT,PTPN14, TET2	3.73492e-05	ABL1,DYRK4,EPHA2,EPHA3,JAK3,MST1R,OBSCN,PDGFRB,WEE1, ACVR2B,ADRBK1,AKAP13,BUB1,CPNE3,DCLK1,MAPK1,MYLK2,MYO3A,NRK,PRKCG,RPS6KA6,SMG1,STK32A,STK33,STK36,TRIO,TTBK1,WNK3,WNK4, FLT3, NRAS,KRAS	2.18022e-10	MLL-ELL,MLL-MLLT4,MLL-MLLT3,MLLT10-MLL, MYH11-CBFB, NPM1, PML-RARA, RUNX1, TP53	4.25875e-38
3123	128.658	ARID4B,ASXL2,ASXL3,BRPF1,CBX5,CBX7,EED,HDAC2,HDAC3,JMJD1C,KAT6B,KDM2B,KDM3B,MLL2,MLL3,MTA2,PRDM9,PRDM16,RBBP4,SAP130,SCML2,SUDS3,SUZ12,ZBTB33,ZBTB7B,CREBBP-KAT6A,RPN1-MECOM,RUNX1-MECOM, GATA2,CBFB,ETV6,ETV3,GLI1,IKZF1,MYB,MYC,MLLT10-CEP164, SMC1A,SMC3,SMC5,STAG2,RAD21	4.55905e-05	IDH2, KDM6A, PTPN11,PTPRT,PTPN14, TET2	3.8662e-06	ACVR2B,ADRBK1,AKAP13,BUB1,CPNE3,DCLK1,MAPK1,MYLK2,MYO3A,NRK,PRKCG,RPS6KA6,SMG1,STK32A,STK33,STK36,TRIO,TTBK1,WNK3,WNK4, FLT3, NRAS,KRAS, RUNX1-RUNX1T1	1.77394e-09	MLL-ELL,MLL-MLLT4,MLL-MLLT3,MLLT10-MLL, MYH11-CBFB, NPM1, PML-RARA, RUNX1, TP53	4.25875e-38
3517	128.657	ABL1,DYRK4,EPHA2,EPHA3,JAK3,MST1R,OBSCN,PDGFRB,WEE1, BCR-ABL1, DNMT3A	0.000127744	ARID4B,ASXL2,ASXL3,BRPF1,CBX5,CBX7,EED,HDAC2,HDAC3,JMJD1C,KAT6B,KDM2B,KDM3B,MLL2,MLL3,MTA2,PRDM9,PRDM16,RBBP4,SAP130,SCML2,SUDS3,SUZ12,ZBTB33,ZBTB7B,CREBBP-KAT6A,RPN1-MECOM,RUNX1-MECOM, ASXL1, GATA2,CBFB,ETV6,ETV3,GLI1,IKZF1,MYB,MYC,MLLT10-CEP164, SMC1A,SMC3,SMC5,STAG2,RAD21	1.59509e-06	ACVR2B,ADRBK1,AKAP13,BUB1,CPNE3,DCLK1,MAPK1,MYLK2,MYO3A,NRK,PRKCG,RPS6KA6,SMG1,STK32A,STK33,STK36,TRIO,TTBK1,WNK3,WNK4, FLT3, KDM6A, NRAS,KRAS	1.53681e-09	MLL-ELL,MLL-MLLT4,MLL-MLLT3,MLLT10-MLL, MYH11-CBFB, NPM1, PML-RARA, RUNX1, TP53	4.25875e-38
3598	128.657	ABL1,DYRK4,EPHA2,EPHA3,JAK3,MST1R,OBSCN,PDGFRB,WEE1, DNMT3A, GPR128-TFG	0.000127744	ARID4B,ASXL2,ASXL3,BRPF1,CBX5,CBX7,EED,HDAC2,HDAC3,JMJD1C,KAT6B,KDM2B,KDM3B,MLL2,MLL3,MTA2,PRDM9,PRDM16,RBBP4,SAP130,SCML2,SUDS3,SUZ12,ZBTB33,ZBTB7B,CREBBP-KAT6A,RPN1-MECOM,RUNX1-MECOM, ASXL1, GATA2,CBFB,ETV6,ETV3,GLI1,IKZF1,MYB,MYC,MLLT10-CEP164, SMC1A,SMC3,SMC5,STAG2,RAD21	1.59509e-06	ACVR2B,ADRBK1,AKAP13,BUB1,CPNE3,DCLK1,MAPK1,MYLK2,MYO3A,NRK,PRKCG,RPS6KA6,SMG1,STK32A,STK33,STK36,TRIO,TTBK1,WNK3,WNK4, FLT3, KDM6A, NRAS,KRAS	1.53681e-09	MLL-ELL,MLL-MLLT4,MLL-MLLT3,MLLT10-MLL, MYH11-CBFB, NPM1, PML-RARA, RUNX1, TP53	4.25875e-38
3549	128.657	ABL1,DYRK4,EPHA2,EPHA3,JAK3,MST1R,OBSCN,PDGFRB,WEE1, DNMT3A, FCGBP	0.000127744	ARID4B,ASXL2,ASXL3,BRPF1,CBX5,CBX7,EED,HDAC2,HDAC3,JMJD1C,KAT6B,KDM2B,KDM3B,MLL2,MLL3,MTA2,PRDM9,PRDM16,RBBP4,SAP130,SCML2,SUDS3,SUZ12,ZBTB33,ZBTB7B,CREBBP-KAT6A,RPN1-MECOM,RUNX1-MECOM, ASXL1, GATA2,CBFB,ETV6,ETV3,GLI1,IKZF1,MYB,MYC,MLLT10-CEP164, SMC1A,SMC3,SMC5,STAG2,RAD21	1.59509e-06	ACVR2B,ADRBK1,AKAP13,BUB1,CPNE3,DCLK1,MAPK1,MYLK2,MYO3A,NRK,PRKCG,RPS6KA6,SMG1,STK32A,STK33,STK36,TRIO,TTBK1,WNK3,WNK4, FLT3, KDM6A, NRAS,KRAS	1.53681e-09	MLL-ELL,MLL-MLLT4,MLL-MLLT3,MLLT10-MLL, MYH11-CBFB, NPM1, PML-RARA, RUNX1, TP53	4.25875e-38
3426	128.657	ABL1,DYRK4,EPHA2,EPHA3,JAK3,MST1R,OBSCN,PDGFRB,WEE1, DNMT3A, NF1	0.000127744	ARID4B,ASXL2,ASXL3,BRPF1,CBX5,CBX7,EED,HDAC2,HDAC3,JMJD1C,KAT6B,KDM2B,KDM3B,MLL2,MLL3,MTA2,PRDM9,PRDM16,RBBP4,SAP130,SCML2,SUDS3,SUZ12,ZBTB33,ZBTB7B,CREBBP-KAT6A,RPN1-MECOM,RUNX1-MECOM, ASXL1, GATA2,CBFB,ETV6,ETV3,GLI1,IKZF1,MYB,MYC,MLLT10-CEP164, SMC1A,SMC3,SMC5,STAG2,RAD21	1.59509e-06	ACVR2B,ADRBK1,AKAP13,BUB1,CPNE3,DCLK1,MAPK1,MYLK2,MYO3A,NRK,PRKCG,RPS6KA6,SMG1,STK32A,STK33,STK36,TRIO,TTBK1,WNK3,WNK4, FLT3, KDM6A, NRAS,KRAS	1.53681e-09	MLL-ELL,MLL-MLLT4,MLL-MLLT3,MLLT10-MLL, MYH11-CBFB, NPM1, PML-RARA, RUNX1, TP53	4.25875e-38
3583	128.657	ABL1,DYRK4,EPHA2,EPHA3,JAK3,MST1R,OBSCN,PDGFRB,WEE1, DNMT3A, NUP98-NSD1	0.000127744	ARID4B,ASXL2,ASXL3,BRPF1,CBX5,CBX7,EED,HDAC2,HDAC3,JMJD1C,KAT6B,KDM2B,KDM3B,MLL2,MLL3,MTA2,PRDM9,PRDM16,RBBP4,SAP130,SCML2,SUDS3,SUZ12,ZBTB33,ZBTB7B,CREBBP-KAT6A,RPN1-MECOM,RUNX1-MECOM, ASXL1, GATA2,CBFB,ETV6,ETV3,GLI1,IKZF1,MYB,MYC,MLLT10-CEP164, SMC1A,SMC3,SMC5,STAG2,RAD21	1.59509e-06	ACVR2B,ADRBK1,AKAP13,BUB1,CPNE3,DCLK1,MAPK1,MYLK2,MYO3A,NRK,PRKCG,RPS6KA6,SMG1,STK32A,STK33,STK36,TRIO,TTBK1,WNK3,WNK4, FLT3, KDM6A, NRAS,KRAS	1.53681e-09	MLL-ELL,MLL-MLLT4,MLL-MLLT3,MLLT10-MLL, MYH11-CBFB, NPM1, PML-RARA, RUNX1, TP53	4.25875e-38
3464	128.657	ABL1,DYRK4,EPHA2,EPHA3,JAK3,MST1R,OBSCN,PDGFRB,WEE1, DNMT3A, SPEN	0.000127744	ARID4B,ASXL2,ASXL3,BRPF1,CBX5,CBX7,EED,HDAC2,HDAC3,JMJD1C,KAT6B,KDM2B,KDM3B,MLL2,MLL3,MTA2,PRDM9,PRDM16,RBBP4,SAP130,SCML2,SUDS3,SUZ12,ZBTB33,ZBTB7B,CREBBP-KAT6A,RPN1-MECOM,RUNX1-MECOM, ASXL1, GATA2,CBFB,ETV6,ETV3,GLI1,IKZF1,MYB,MYC,MLLT10-CEP164, SMC1A,SMC3,SMC5,STAG2,RAD21	1.59509e-06	ACVR2B,ADRBK1,AKAP13,BUB1,CPNE3,DCLK1,MAPK1,MYLK2,MYO3A,NRK,PRKCG,RPS6KA6,SMG1,STK32A,STK33,STK36,TRIO,TTBK1,WNK3,WNK4, FLT3, KDM6A, NRAS,KRAS	1.53681e-09	MLL-ELL,MLL-MLLT4,MLL-MLLT3,MLLT10-MLL, MYH11-CBFB, NPM1, PML-RARA, RUNX1, TP53	4.25875e-38
3558	128.657	ABL1,DYRK4,EPHA2,EPHA3,JAK3,MST1R,OBSCN,PDGFRB,WEE1, COL12A1, DNMT3A	0.000127744	ARID4B,ASXL2,ASXL3,BRPF1,CBX5,CBX7,EED,HDAC2,HDAC3,JMJD1C,KAT6B,KDM2B,KDM3B,MLL2,MLL3,MTA2,PRDM9,PRDM16,RBBP4,SAP130,SCML2,SUDS3,SUZ12,ZBTB33,ZBTB7B,CREBBP-KAT6A,RPN1-MECOM,RUNX1-MECOM, ASXL1, GATA2,CBFB,ETV6,ETV3,GLI1,IKZF1,MYB,MYC,MLLT10-CEP164, SMC1A,SMC3,SMC5,STAG2,RAD21	1.59509e-06	ACVR2B,ADRBK1,AKAP13,BUB1,CPNE3,DCLK1,MAPK1,MYLK2,MYO3A,NRK,PRKCG,RPS6KA6,SMG1,STK32A,STK33,STK36,TRIO,TTBK1,WNK3,WNK4, FLT3, KDM6A, NRAS,KRAS	1.53681e-09	MLL-ELL,MLL-MLLT4,MLL-MLLT3,MLLT10-MLL, MYH11-CBFB, NPM1, PML-RARA, RUNX1, TP53	4.25875e-38
3538	128.657	ABL1,DYRK4,EPHA2,EPHA3,JAK3,MST1R,OBSCN,PDGFRB,WEE1, CACNA1E, DNMT3A	0.000127744	ARID4B,ASXL2,ASXL3,BRPF1,CBX5,CBX7,EED,HDAC2,HDAC3,JMJD1C,KAT6B,KDM2B,KDM3B,MLL2,MLL3,MTA2,PRDM9,PRDM16,RBBP4,SAP130,SCML2,SUDS3,SUZ12,ZBTB33,ZBTB7B,CREBBP-KAT6A,RPN1-MECOM,RUNX1-MECOM, ASXL1, GATA2,CBFB,ETV6,ETV3,GLI1,IKZF1,MYB,MYC,MLLT10-CEP164, SMC1A,SMC3,SMC5,STAG2,RAD21	1.59509e-06	ACVR2B,ADRBK1,AKAP13,BUB1,CPNE3,DCLK1,MAPK1,MYLK2,MYO3A,NRK,PRKCG,RPS6KA6,SMG1,STK32A,STK33,STK36,TRIO,TTBK1,WNK3,WNK4, FLT3, KDM6A, NRAS,KRAS	1.53681e-09	MLL-ELL,MLL-MLLT4,MLL-MLLT3,MLLT10-MLL, MYH11-CBFB, NPM1, PML-RARA, RUNX1, TP53	4.25875e-38
3379	128.657	ABL1,DYRK4,EPHA2,EPHA3,JAK3,MST1R,OBSCN,PDGFRB,WEE1, DNAH9, DNMT3A	0.000127744	ARID4B,ASXL2,ASXL3,BRPF1,CBX5,CBX7,EED,HDAC2,HDAC3,JMJD1C,KAT6B,KDM2B,KDM3B,MLL2,MLL3,MTA2,PRDM9,PRDM16,RBBP4,SAP130,SCML2,SUDS3,SUZ12,ZBTB33,ZBTB7B,CREBBP-KAT6A,RPN1-MECOM,RUNX1-MECOM, ASXL1, GATA2,CBFB,ETV6,ETV3,GLI1,IKZF1,MYB,MYC,MLLT10-CEP164, SMC1A,SMC3,SMC5,STAG2,RAD21	1.59509e-06	ACVR2B,ADRBK1,AKAP13,BUB1,CPNE3,DCLK1,MAPK1,MYLK2,MYO3A,NRK,PRKCG,RPS6KA6,SMG1,STK32A,STK33,STK36,TRIO,TTBK1,WNK3,WNK4, FLT3, KDM6A, NRAS,KRAS	1.53681e-09	MLL-ELL,MLL-MLLT4,MLL-MLLT3,MLLT10-MLL, MYH11-CBFB, NPM1, PML-RARA, RUNX1, TP53	4.25875e-38
3636	128.657	ABL1,DYRK4,EPHA2,EPHA3,JAK3,MST1R,OBSCN,PDGFRB,WEE1, DNMT3A, GBP4	0.000127744	ARID4B,ASXL2,ASXL3,BRPF1,CBX5,CBX7,EED,HDAC2,HDAC3,JMJD1C,KAT6B,KDM2B,KDM3B,MLL2,MLL3,MTA2,PRDM9,PRDM16,RBBP4,SAP130,SCML2,SUDS3,SUZ12,ZBTB33,ZBTB7B,CREBBP-KAT6A,RPN1-MECOM,RUNX1-MECOM, ASXL1, GATA2,CBFB,ETV6,ETV3,GLI1,IKZF1,MYB,MYC,MLLT10-CEP164, SMC1A,SMC3,SMC5,STAG2,RAD21	1.59509e-06	ACVR2B,ADRBK1,AKAP13,BUB1,CPNE3,DCLK1,MAPK1,MYLK2,MYO3A,NRK,PRKCG,RPS6KA6,SMG1,STK32A,STK33,STK36,TRIO,TTBK1,WNK3,WNK4, FLT3, KDM6A, NRAS,KRAS	1.53681e-09	MLL-ELL,MLL-MLLT4,MLL-MLLT3,MLLT10-MLL, MYH11-CBFB, NPM1, PML-RARA, RUNX1, TP53	4.25875e-38
3514	128.619	DNMT3A, MIR142, RUNX1-RUNX1T1	0.000237338	ARID4B,ASXL2,ASXL3,BRPF1,CBX5,CBX7,EED,HDAC2,HDAC3,JMJD1C,KAT6B,KDM2B,KDM3B,MLL2,MLL3,MTA2,PRDM9,PRDM16,RBBP4,SAP130,SCML2,SUDS3,SUZ12,ZBTB33,ZBTB7B,CREBBP-KAT6A,RPN1-MECOM,RUNX1-MECOM, GATA2,CBFB,ETV6,ETV3,GLI1,IKZF1,MYB,MYC,MLLT10-CEP164, GPR128-TFG, SMC1A,SMC3,SMC5,STAG2,RAD21	6.28338e-06	ABL1,DYRK4,EPHA2,EPHA3,JAK3,MST1R,OBSCN,PDGFRB,WEE1, ACVR2B,ADRBK1,AKAP13,BUB1,CPNE3,DCLK1,MAPK1,MYLK2,MYO3A,NRK,PRKCG,RPS6KA6,SMG1,STK32A,STK33,STK36,TRIO,TTBK1,WNK3,WNK4, FLT3, NRAS,KRAS	2.18022e-10	MLL-ELL,MLL-MLLT4,MLL-MLLT3,MLLT10-MLL, MYH11-CBFB, NPM1, PML-RARA, RUNX1, TP53	4.25875e-38
3513	128.612	IDH2, PTPN11,PTPRT,PTPN14, TET2	3.73492e-05	ARID4B,ASXL2,ASXL3,BRPF1,CBX5,CBX7,EED,HDAC2,HDAC3,JMJD1C,KAT6B,KDM2B,KDM3B,MLL2,MLL3,MTA2,PRDM9,PRDM16,RBBP4,SAP130,SCML2,SUDS3,SUZ12,ZBTB33,ZBTB7B,CREBBP-KAT6A,RPN1-MECOM,RUNX1-MECOM, ASXL1, FAM5C, SMC1A,SMC3,SMC5,STAG2,RAD21	5.70806e-06	ACVR2B,ADRBK1,AKAP13,BUB1,CPNE3,DCLK1,MAPK1,MYLK2,MYO3A,NRK,PRKCG,RPS6KA6,SMG1,STK32A,STK33,STK36,TRIO,TTBK1,WNK3,WNK4, FLT3, KDM6A, NRAS,KRAS	1.53681e-09	MLL-ELL,MLL-MLLT4,MLL-MLLT3,MLLT10-MLL, MYH11-CBFB, NPM1, PML-RARA, RUNX1, TP53	4.25875e-38
3428	128.599	IDH2, PTPN11,PTPRT,PTPN14, TET2	3.73492e-05	ARID4B,ASXL2,ASXL3,BRPF1,CBX5,CBX7,EED,HDAC2,HDAC3,JMJD1C,KAT6B,KDM2B,KDM3B,MLL2,MLL3,MTA2,PRDM9,PRDM16,RBBP4,SAP130,SCML2,SUDS3,SUZ12,ZBTB33,ZBTB7B,CREBBP-KAT6A,RPN1-MECOM,RUNX1-MECOM, GATA2,CBFB,ETV6,ETV3,GLI1,IKZF1,MYB,MYC,MLLT10-CEP164, GPR128-TFG, SMC1A,SMC3,SMC5,STAG2,RAD21	6.28338e-06	ABL1,DYRK4,EPHA2,EPHA3,JAK3,MST1R,OBSCN,PDGFRB,WEE1, FLT3, KDM6A, NRAS,KRAS	1.41362e-09	MLL-ELL,MLL-MLLT4,MLL-MLLT3,MLLT10-MLL, MYH11-CBFB, NPM1, PML-RARA, RUNX1, TP53	4.25875e-38
2828	128.577	ARID4B,ASXL2,ASXL3,BRPF1,CBX5,CBX7,EED,HDAC2,HDAC3,JMJD1C,KAT6B,KDM2B,KDM3B,MLL2,MLL3,MTA2,PRDM9,PRDM16,RBBP4,SAP130,SCML2,SUDS3,SUZ12,ZBTB33,ZBTB7B,CREBBP-KAT6A,RPN1-MECOM,RUNX1-MECOM, GPR128-TFG, SMC1A,SMC3,SMC5,STAG2,RAD21	0.000402247	IDH2, KDM6A, PTPN11,PTPRT,PTPN14, TET2	3.8662e-06	ABL1,DYRK4,EPHA2,EPHA3,JAK3,MST1R,OBSCN,PDGFRB,WEE1, ACVR2B,ADRBK1,AKAP13,BUB1,CPNE3,DCLK1,MAPK1,MYLK2,MYO3A,NRK,PRKCG,RPS6KA6,SMG1,STK32A,STK33,STK36,TRIO,TTBK1,WNK3,WNK4, FLT3, NRAS,KRAS	2.18022e-10	MLL-ELL,MLL-MLLT4,MLL-MLLT3,MLLT10-MLL, MYH11-CBFB, NPM1, PML-RARA, RUNX1, TP53	4.25875e-38
2927	128.577	ARID4B,ASXL2,ASXL3,BRPF1,CBX5,CBX7,EED,HDAC2,HDAC3,JMJD1C,KAT6B,KDM2B,KDM3B,MLL2,MLL3,MTA2,PRDM9,PRDM16,RBBP4,SAP130,SCML2,SUDS3,SUZ12,ZBTB33,ZBTB7B,CREBBP-KAT6A,RPN1-MECOM,RUNX1-MECOM, EZH2, SMC1A,SMC3,SMC5,STAG2,RAD21	0.000402247	IDH2, KDM6A, PTPN11,PTPRT,PTPN14, TET2	3.8662e-06	ABL1,DYRK4,EPHA2,EPHA3,JAK3,MST1R,OBSCN,PDGFRB,WEE1, ACVR2B,ADRBK1,AKAP13,BUB1,CPNE3,DCLK1,MAPK1,MYLK2,MYO3A,NRK,PRKCG,RPS6KA6,SMG1,STK32A,STK33,STK36,TRIO,TTBK1,WNK3,WNK4, FLT3, NRAS,KRAS	2.18022e-10	MLL-ELL,MLL-MLLT4,MLL-MLLT3,MLLT10-MLL, MYH11-CBFB, NPM1, PML-RARA, RUNX1, TP53	4.25875e-38
2963	128.577	ARID4B,ASXL2,ASXL3,BRPF1,CBX5,CBX7,EED,HDAC2,HDAC3,JMJD1C,KAT6B,KDM2B,KDM3B,MLL2,MLL3,MTA2,PRDM9,PRDM16,RBBP4,SAP130,SCML2,SUDS3,SUZ12,ZBTB33,ZBTB7B,CREBBP-KAT6A,RPN1-MECOM,RUNX1-MECOM, FCGBP, SMC1A,SMC3,SMC5,STAG2,RAD21	0.000402247	IDH2, KDM6A, PTPN11,PTPRT,PTPN14, TET2	3.8662e-06	ABL1,DYRK4,EPHA2,EPHA3,JAK3,MST1R,OBSCN,PDGFRB,WEE1, ACVR2B,ADRBK1,AKAP13,BUB1,CPNE3,DCLK1,MAPK1,MYLK2,MYO3A,NRK,PRKCG,RPS6KA6,SMG1,STK32A,STK33,STK36,TRIO,TTBK1,WNK3,WNK4, FLT3, NRAS,KRAS	2.18022e-10	MLL-ELL,MLL-MLLT4,MLL-MLLT3,MLLT10-MLL, MYH11-CBFB, NPM1, PML-RARA, RUNX1, TP53	4.25875e-38
2943	128.577	ARID4B,ASXL2,ASXL3,BRPF1,CBX5,CBX7,EED,HDAC2,HDAC3,JMJD1C,KAT6B,KDM2B,KDM3B,MLL2,MLL3,MTA2,PRDM9,PRDM16,RBBP4,SAP130,SCML2,SUDS3,SUZ12,ZBTB33,ZBTB7B,CREBBP-KAT6A,RPN1-MECOM,RUNX1-MECOM, DIS3, SMC1A,SMC3,SMC5,STAG2,RAD21	0.000402247	IDH2, KDM6A, PTPN11,PTPRT,PTPN14, TET2	3.8662e-06	ABL1,DYRK4,EPHA2,EPHA3,JAK3,MST1R,OBSCN,PDGFRB,WEE1, ACVR2B,ADRBK1,AKAP13,BUB1,CPNE3,DCLK1,MAPK1,MYLK2,MYO3A,NRK,PRKCG,RPS6KA6,SMG1,STK32A,STK33,STK36,TRIO,TTBK1,WNK3,WNK4, FLT3, NRAS,KRAS	2.18022e-10	MLL-ELL,MLL-MLLT4,MLL-MLLT3,MLLT10-MLL, MYH11-CBFB, NPM1, PML-RARA, RUNX1, TP53	4.25875e-38
2812	128.577	ARID4B,ASXL2,ASXL3,BRPF1,CBX5,CBX7,EED,HDAC2,HDAC3,JMJD1C,KAT6B,KDM2B,KDM3B,MLL2,MLL3,MTA2,PRDM9,PRDM16,RBBP4,SAP130,SCML2,SUDS3,SUZ12,ZBTB33,ZBTB7B,CREBBP-KAT6A,RPN1-MECOM,RUNX1-MECOM, NUP98-NSD1, SMC1A,SMC3,SMC5,STAG2,RAD21	0.000402247	IDH2, KDM6A, PTPN11,PTPRT,PTPN14, TET2	3.8662e-06	ABL1,DYRK4,EPHA2,EPHA3,JAK3,MST1R,OBSCN,PDGFRB,WEE1, ACVR2B,ADRBK1,AKAP13,BUB1,CPNE3,DCLK1,MAPK1,MYLK2,MYO3A,NRK,PRKCG,RPS6KA6,SMG1,STK32A,STK33,STK36,TRIO,TTBK1,WNK3,WNK4, FLT3, NRAS,KRAS	2.18022e-10	MLL-ELL,MLL-MLLT4,MLL-MLLT3,MLLT10-MLL, MYH11-CBFB, NPM1, PML-RARA, RUNX1, TP53	4.25875e-38
2786	128.577	ARID4B,ASXL2,ASXL3,BRPF1,CBX5,CBX7,EED,HDAC2,HDAC3,JMJD1C,KAT6B,KDM2B,KDM3B,MLL2,MLL3,MTA2,PRDM9,PRDM16,RBBP4,SAP130,SCML2,SUDS3,SUZ12,ZBTB33,ZBTB7B,CREBBP-KAT6A,RPN1-MECOM,RUNX1-MECOM, CACNA1B, SMC1A,SMC3,SMC5,STAG2,RAD21	0.000402247	IDH2, KDM6A, PTPN11,PTPRT,PTPN14, TET2	3.8662e-06	ABL1,DYRK4,EPHA2,EPHA3,JAK3,MST1R,OBSCN,PDGFRB,WEE1, ACVR2B,ADRBK1,AKAP13,BUB1,CPNE3,DCLK1,MAPK1,MYLK2,MYO3A,NRK,PRKCG,RPS6KA6,SMG1,STK32A,STK33,STK36,TRIO,TTBK1,WNK3,WNK4, FLT3, NRAS,KRAS	2.18022e-10	MLL-ELL,MLL-MLLT4,MLL-MLLT3,MLLT10-MLL, MYH11-CBFB, NPM1, PML-RARA, RUNX1, TP53	4.25875e-38
2777	128.577	ARID4B,ASXL2,ASXL3,BRPF1,CBX5,CBX7,EED,HDAC2,HDAC3,JMJD1C,KAT6B,KDM2B,KDM3B,MLL2,MLL3,MTA2,PRDM9,PRDM16,RBBP4,SAP130,SCML2,SUDS3,SUZ12,ZBTB33,ZBTB7B,CREBBP-KAT6A,RPN1-MECOM,RUNX1-MECOM, BCR-ABL1, SMC1A,SMC3,SMC5,STAG2,RAD21	0.000402247	IDH2, KDM6A, PTPN11,PTPRT,PTPN14, TET2	3.8662e-06	ABL1,DYRK4,EPHA2,EPHA3,JAK3,MST1R,OBSCN,PDGFRB,WEE1, ACVR2B,ADRBK1,AKAP13,BUB1,CPNE3,DCLK1,MAPK1,MYLK2,MYO3A,NRK,PRKCG,RPS6KA6,SMG1,STK32A,STK33,STK36,TRIO,TTBK1,WNK3,WNK4, FLT3, NRAS,KRAS	2.18022e-10	MLL-ELL,MLL-MLLT4,MLL-MLLT3,MLLT10-MLL, MYH11-CBFB, NPM1, PML-RARA, RUNX1, TP53	4.25875e-38
2759	128.56	ARID4B,ASXL2,ASXL3,BRPF1,CBX5,CBX7,EED,HDAC2,HDAC3,JMJD1C,KAT6B,KDM2B,KDM3B,MLL2,MLL3,MTA2,PRDM9,PRDM16,RBBP4,SAP130,SCML2,SUDS3,SUZ12,ZBTB33,ZBTB7B,CREBBP-KAT6A,RPN1-MECOM,RUNX1-MECOM, ENSG00000211459, SMC1A,SMC3,SMC5,STAG2,RAD21	0.000231004	IDH2, NF1, PTPN11,PTPRT,PTPN14, TET2	6.85005e-06	ABL1,DYRK4,EPHA2,EPHA3,JAK3,MST1R,OBSCN,PDGFRB,WEE1, ACVR2B,ADRBK1,AKAP13,BUB1,CPNE3,DCLK1,MAPK1,MYLK2,MYO3A,NRK,PRKCG,RPS6KA6,SMG1,STK32A,STK33,STK36,TRIO,TTBK1,WNK3,WNK4, FLT3, NRAS,KRAS	2.18022e-10	MLL-ELL,MLL-MLLT4,MLL-MLLT3,MLLT10-MLL, MYH11-CBFB, NPM1, PML-RARA, RUNX1, TP53	4.25875e-38
2793	128.56	ARID4B,ASXL2,ASXL3,BRPF1,CBX5,CBX7,EED,HDAC2,HDAC3,JMJD1C,KAT6B,KDM2B,KDM3B,MLL2,MLL3,MTA2,PRDM9,PRDM16,RBBP4,SAP130,SCML2,SUDS3,SUZ12,ZBTB33,ZBTB7B,CREBBP-KAT6A,RPN1-MECOM,RUNX1-MECOM, MT-ND5, SMC1A,SMC3,SMC5,STAG2,RAD21	0.000231004	CACNA1B, IDH2, PTPN11,PTPRT,PTPN14, TET2	6.85005e-06	ABL1,DYRK4,EPHA2,EPHA3,JAK3,MST1R,OBSCN,PDGFRB,WEE1, ACVR2B,ADRBK1,AKAP13,BUB1,CPNE3,DCLK1,MAPK1,MYLK2,MYO3A,NRK,PRKCG,RPS6KA6,SMG1,STK32A,STK33,STK36,TRIO,TTBK1,WNK3,WNK4, FLT3, NRAS,KRAS	2.18022e-10	MLL-ELL,MLL-MLLT4,MLL-MLLT3,MLLT10-MLL, MYH11-CBFB, NPM1, PML-RARA, RUNX1, TP53	4.25875e-38
2653	128.56	ARID4B,ASXL2,ASXL3,BRPF1,CBX5,CBX7,EED,HDAC2,HDAC3,JMJD1C,KAT6B,KDM2B,KDM3B,MLL2,MLL3,MTA2,PRDM9,PRDM16,RBBP4,SAP130,SCML2,SUDS3,SUZ12,ZBTB33,ZBTB7B,CREBBP-KAT6A,RPN1-MECOM,RUNX1-MECOM, ENSG00000211459, SMC1A,SMC3,SMC5,STAG2,RAD21	0.000231004	IDH2, MT-CO2, PTPN11,PTPRT,PTPN14, TET2	6.85005e-06	ABL1,DYRK4,EPHA2,EPHA3,JAK3,MST1R,OBSCN,PDGFRB,WEE1, ACVR2B,ADRBK1,AKAP13,BUB1,CPNE3,DCLK1,MAPK1,MYLK2,MYO3A,NRK,PRKCG,RPS6KA6,SMG1,STK32A,STK33,STK36,TRIO,TTBK1,WNK3,WNK4, FLT3, NRAS,KRAS	2.18022e-10	MLL-ELL,MLL-MLLT4,MLL-MLLT3,MLLT10-MLL, MYH11-CBFB, NPM1, PML-RARA, RUNX1, TP53	4.25875e-38
2829	128.56	ARID4B,ASXL2,ASXL3,BRPF1,CBX5,CBX7,EED,HDAC2,HDAC3,JMJD1C,KAT6B,KDM2B,KDM3B,MLL2,MLL3,MTA2,PRDM9,PRDM16,RBBP4,SAP130,SCML2,SUDS3,SUZ12,ZBTB33,ZBTB7B,CREBBP-KAT6A,RPN1-MECOM,RUNX1-MECOM, MT-ND5, SMC1A,SMC3,SMC5,STAG2,RAD21	0.000231004	IDH2, MT-CO2, PTPN11,PTPRT,PTPN14, TET2	6.85005e-06	ABL1,DYRK4,EPHA2,EPHA3,JAK3,MST1R,OBSCN,PDGFRB,WEE1, ACVR2B,ADRBK1,AKAP13,BUB1,CPNE3,DCLK1,MAPK1,MYLK2,MYO3A,NRK,PRKCG,RPS6KA6,SMG1,STK32A,STK33,STK36,TRIO,TTBK1,WNK3,WNK4, FLT3, NRAS,KRAS	2.18022e-10	MLL-ELL,MLL-MLLT4,MLL-MLLT3,MLLT10-MLL, MYH11-CBFB, NPM1, PML-RARA, RUNX1, TP53	4.25875e-38
2712	128.56	ARID4B,ASXL2,ASXL3,BRPF1,CBX5,CBX7,EED,HDAC2,HDAC3,JMJD1C,KAT6B,KDM2B,KDM3B,MLL2,MLL3,MTA2,PRDM9,PRDM16,RBBP4,SAP130,SCML2,SUDS3,SUZ12,ZBTB33,ZBTB7B,CREBBP-KAT6A,RPN1-MECOM,RUNX1-MECOM, MT-ND5, SMC1A,SMC3,SMC5,STAG2,RAD21	0.000231004	IDH2, NUP98-NSD1, PTPN11,PTPRT,PTPN14, TET2	6.85005e-06	ABL1,DYRK4,EPHA2,EPHA3,JAK3,MST1R,OBSCN,PDGFRB,WEE1, ACVR2B,ADRBK1,AKAP13,BUB1,CPNE3,DCLK1,MAPK1,MYLK2,MYO3A,NRK,PRKCG,RPS6KA6,SMG1,STK32A,STK33,STK36,TRIO,TTBK1,WNK3,WNK4, FLT3, NRAS,KRAS	2.18022e-10	MLL-ELL,MLL-MLLT4,MLL-MLLT3,MLLT10-MLL, MYH11-CBFB, NPM1, PML-RARA, RUNX1, TP53	4.25875e-38
2826	128.56	ARID4B,ASXL2,ASXL3,BRPF1,CBX5,CBX7,EED,HDAC2,HDAC3,JMJD1C,KAT6B,KDM2B,KDM3B,MLL2,MLL3,MTA2,PRDM9,PRDM16,RBBP4,SAP130,SCML2,SUDS3,SUZ12,ZBTB33,ZBTB7B,CREBBP-KAT6A,RPN1-MECOM,RUNX1-MECOM, ENSG00000211459, SMC1A,SMC3,SMC5,STAG2,RAD21	0.000231004	IDH2, NUP98-NSD1, PTPN11,PTPRT,PTPN14, TET2	6.85005e-06	ABL1,DYRK4,EPHA2,EPHA3,JAK3,MST1R,OBSCN,PDGFRB,WEE1, ACVR2B,ADRBK1,AKAP13,BUB1,CPNE3,DCLK1,MAPK1,MYLK2,MYO3A,NRK,PRKCG,RPS6KA6,SMG1,STK32A,STK33,STK36,TRIO,TTBK1,WNK3,WNK4, FLT3, NRAS,KRAS	2.18022e-10	MLL-ELL,MLL-MLLT4,MLL-MLLT3,MLLT10-MLL, MYH11-CBFB, NPM1, PML-RARA, RUNX1, TP53	4.25875e-38
2823	128.56	ARID4B,ASXL2,ASXL3,BRPF1,CBX5,CBX7,EED,HDAC2,HDAC3,JMJD1C,KAT6B,KDM2B,KDM3B,MLL2,MLL3,MTA2,PRDM9,PRDM16,RBBP4,SAP130,SCML2,SUDS3,SUZ12,ZBTB33,ZBTB7B,CREBBP-KAT6A,RPN1-MECOM,RUNX1-MECOM, ENSG00000211459, SMC1A,SMC3,SMC5,STAG2,RAD21	0.000231004	CACNA1B, IDH2, PTPN11,PTPRT,PTPN14, TET2	6.85005e-06	ABL1,DYRK4,EPHA2,EPHA3,JAK3,MST1R,OBSCN,PDGFRB,WEE1, ACVR2B,ADRBK1,AKAP13,BUB1,CPNE3,DCLK1,MAPK1,MYLK2,MYO3A,NRK,PRKCG,RPS6KA6,SMG1,STK32A,STK33,STK36,TRIO,TTBK1,WNK3,WNK4, FLT3, NRAS,KRAS	2.18022e-10	MLL-ELL,MLL-MLLT4,MLL-MLLT3,MLLT10-MLL, MYH11-CBFB, NPM1, PML-RARA, RUNX1, TP53	4.25875e-38
2739	128.56	ARID4B,ASXL2,ASXL3,BRPF1,CBX5,CBX7,EED,HDAC2,HDAC3,JMJD1C,KAT6B,KDM2B,KDM3B,MLL2,MLL3,MTA2,PRDM9,PRDM16,RBBP4,SAP130,SCML2,SUDS3,SUZ12,ZBTB33,ZBTB7B,CREBBP-KAT6A,RPN1-MECOM,RUNX1-MECOM, MT-ND5, SMC1A,SMC3,SMC5,STAG2,RAD21	0.000231004	IDH2, NF1, PTPN11,PTPRT,PTPN14, TET2	6.85005e-06	ABL1,DYRK4,EPHA2,EPHA3,JAK3,MST1R,OBSCN,PDGFRB,WEE1, ACVR2B,ADRBK1,AKAP13,BUB1,CPNE3,DCLK1,MAPK1,MYLK2,MYO3A,NRK,PRKCG,RPS6KA6,SMG1,STK32A,STK33,STK36,TRIO,TTBK1,WNK3,WNK4, FLT3, NRAS,KRAS	2.18022e-10	MLL-ELL,MLL-MLLT4,MLL-MLLT3,MLLT10-MLL, MYH11-CBFB, NPM1, PML-RARA, RUNX1, TP53	4.25875e-38
3428	128.558	IDH2, PTPN11,PTPRT,PTPN14, TET2	3.73492e-05	ABL1,DYRK4,EPHA2,EPHA3,JAK3,MST1R,OBSCN,PDGFRB,WEE1, DNMT3A, FCGBP, MIR142	6.02154e-06	ACVR2B,ADRBK1,AKAP13,BUB1,CPNE3,DCLK1,MAPK1,MYLK2,MYO3A,NRK,PRKCG,RPS6KA6,SMG1,STK32A,STK33,STK36,TRIO,TTBK1,WNK3,WNK4, FLT3, KDM6A, NRAS,KRAS	1.53681e-09	MLL-ELL,MLL-MLLT4,MLL-MLLT3,MLLT10-MLL, MYH11-CBFB, NPM1, PML-RARA, RUNX1, TP53	4.25875e-38
3304	128.558	IDH2, PTPN11,PTPRT,PTPN14, TET2	3.73492e-05	ABL1,DYRK4,EPHA2,EPHA3,JAK3,MST1R,OBSCN,PDGFRB,WEE1, CACNA1E, DNMT3A, MIR142	6.02154e-06	ACVR2B,ADRBK1,AKAP13,BUB1,CPNE3,DCLK1,MAPK1,MYLK2,MYO3A,NRK,PRKCG,RPS6KA6,SMG1,STK32A,STK33,STK36,TRIO,TTBK1,WNK3,WNK4, FLT3, KDM6A, NRAS,KRAS	1.53681e-09	MLL-ELL,MLL-MLLT4,MLL-MLLT3,MLLT10-MLL, MYH11-CBFB, NPM1, PML-RARA, RUNX1, TP53	4.25875e-38
3320	128.558	IDH2, PTPN11,PTPRT,PTPN14, TET2	3.73492e-05	ABL1,DYRK4,EPHA2,EPHA3,JAK3,MST1R,OBSCN,PDGFRB,WEE1, DNMT3A, MIR142, SPEN	6.02154e-06	ACVR2B,ADRBK1,AKAP13,BUB1,CPNE3,DCLK1,MAPK1,MYLK2,MYO3A,NRK,PRKCG,RPS6KA6,SMG1,STK32A,STK33,STK36,TRIO,TTBK1,WNK3,WNK4, FLT3, KDM6A, NRAS,KRAS	1.53681e-09	MLL-ELL,MLL-MLLT4,MLL-MLLT3,MLLT10-MLL, MYH11-CBFB, NPM1, PML-RARA, RUNX1, TP53	4.25875e-38
3276	128.558	IDH2, PTPN11,PTPRT,PTPN14, TET2	3.73492e-05	ABL1,DYRK4,EPHA2,EPHA3,JAK3,MST1R,OBSCN,PDGFRB,WEE1, COL12A1, DNMT3A, MIR142	6.02154e-06	ACVR2B,ADRBK1,AKAP13,BUB1,CPNE3,DCLK1,MAPK1,MYLK2,MYO3A,NRK,PRKCG,RPS6KA6,SMG1,STK32A,STK33,STK36,TRIO,TTBK1,WNK3,WNK4, FLT3, KDM6A, NRAS,KRAS	1.53681e-09	MLL-ELL,MLL-MLLT4,MLL-MLLT3,MLLT10-MLL, MYH11-CBFB, NPM1, PML-RARA, RUNX1, TP53	4.25875e-38
3409	128.558	IDH2, PTPN11,PTPRT,PTPN14, TET2	3.73492e-05	ABL1,DYRK4,EPHA2,EPHA3,JAK3,MST1R,OBSCN,PDGFRB,WEE1, DNMT3A, MIR142, NUP98-NSD1	6.02154e-06	ACVR2B,ADRBK1,AKAP13,BUB1,CPNE3,DCLK1,MAPK1,MYLK2,MYO3A,NRK,PRKCG,RPS6KA6,SMG1,STK32A,STK33,STK36,TRIO,TTBK1,WNK3,WNK4, FLT3, KDM6A, NRAS,KRAS	1.53681e-09	MLL-ELL,MLL-MLLT4,MLL-MLLT3,MLLT10-MLL, MYH11-CBFB, NPM1, PML-RARA, RUNX1, TP53	4.25875e-38
3431	128.558	IDH2, PTPN11,PTPRT,PTPN14, TET2	3.73492e-05	ABL1,DYRK4,EPHA2,EPHA3,JAK3,MST1R,OBSCN,PDGFRB,WEE1, DNAH9, DNMT3A, MIR142	6.02154e-06	ACVR2B,ADRBK1,AKAP13,BUB1,CPNE3,DCLK1,MAPK1,MYLK2,MYO3A,NRK,PRKCG,RPS6KA6,SMG1,STK32A,STK33,STK36,TRIO,TTBK1,WNK3,WNK4, FLT3, KDM6A, NRAS,KRAS	1.53681e-09	MLL-ELL,MLL-MLLT4,MLL-MLLT3,MLLT10-MLL, MYH11-CBFB, NPM1, PML-RARA, RUNX1, TP53	4.25875e-38
3136	128.535	IDH2, PTPN11,PTPRT,PTPN14, TET2	3.73492e-05	ARID4B,ASXL2,ASXL3,BRPF1,CBX5,CBX7,EED,HDAC2,HDAC3,JMJD1C,KAT6B,KDM2B,KDM3B,MLL2,MLL3,MTA2,PRDM9,PRDM16,RBBP4,SAP130,SCML2,SUDS3,SUZ12,ZBTB33,ZBTB7B,CREBBP-KAT6A,RPN1-MECOM,RUNX1-MECOM, ASXL1, GATA2,CBFB,ETV6,ETV3,GLI1,IKZF1,MYB,MYC,MLLT10-CEP164, SMC1A,SMC3,SMC5,STAG2,RAD21	1.59509e-06	ACVR2B,ADRBK1,AKAP13,BUB1,CPNE3,DCLK1,MAPK1,MYLK2,MYO3A,NRK,PRKCG,RPS6KA6,SMG1,STK32A,STK33,STK36,TRIO,TTBK1,WNK3,WNK4, FLT3, NRAS,KRAS, PLCE1	5.93664e-09	MLL-ELL,MLL-MLLT4,MLL-MLLT3,MLLT10-MLL, MYH11-CBFB, NPM1, PML-RARA, RUNX1, TP53	4.25875e-38
2841	128.533	DNMT3A, MIR142, RUNX1-RUNX1T1	0.000237338	IDH2, NUP98-NSD1, PTPN11,PTPRT,PTPN14, TET2	6.85005e-06	ABL1,DYRK4,EPHA2,EPHA3,JAK3,MST1R,OBSCN,PDGFRB,WEE1, ACVR2B,ADRBK1,AKAP13,BUB1,CPNE3,DCLK1,MAPK1,MYLK2,MYO3A,NRK,PRKCG,RPS6KA6,SMG1,STK32A,STK33,STK36,TRIO,TTBK1,WNK3,WNK4, FLT3, NRAS,KRAS	2.18022e-10	MLL-ELL,MLL-MLLT4,MLL-MLLT3,MLLT10-MLL, MYH11-CBFB, NPM1, PML-RARA, RUNX1, TP53	4.25875e-38
2752	128.533	DNMT3A, MIR142, RUNX1-RUNX1T1	0.000237338	IDH2, NF1, PTPN11,PTPRT,PTPN14, TET2	6.85005e-06	ABL1,DYRK4,EPHA2,EPHA3,JAK3,MST1R,OBSCN,PDGFRB,WEE1, ACVR2B,ADRBK1,AKAP13,BUB1,CPNE3,DCLK1,MAPK1,MYLK2,MYO3A,NRK,PRKCG,RPS6KA6,SMG1,STK32A,STK33,STK36,TRIO,TTBK1,WNK3,WNK4, FLT3, NRAS,KRAS	2.18022e-10	MLL-ELL,MLL-MLLT4,MLL-MLLT3,MLLT10-MLL, MYH11-CBFB, NPM1, PML-RARA, RUNX1, TP53	4.25875e-38
2776	128.533	DNMT3A, MIR142, RUNX1-RUNX1T1	0.000237338	IDH2, MT-CO2, PTPN11,PTPRT,PTPN14, TET2	6.85005e-06	ABL1,DYRK4,EPHA2,EPHA3,JAK3,MST1R,OBSCN,PDGFRB,WEE1, ACVR2B,ADRBK1,AKAP13,BUB1,CPNE3,DCLK1,MAPK1,MYLK2,MYO3A,NRK,PRKCG,RPS6KA6,SMG1,STK32A,STK33,STK36,TRIO,TTBK1,WNK3,WNK4, FLT3, NRAS,KRAS	2.18022e-10	MLL-ELL,MLL-MLLT4,MLL-MLLT3,MLLT10-MLL, MYH11-CBFB, NPM1, PML-RARA, RUNX1, TP53	4.25875e-38
2744	128.533	DNMT3A, MIR142, RUNX1-RUNX1T1	0.000237338	CACNA1B, IDH2, PTPN11,PTPRT,PTPN14, TET2	6.85005e-06	ABL1,DYRK4,EPHA2,EPHA3,JAK3,MST1R,OBSCN,PDGFRB,WEE1, ACVR2B,ADRBK1,AKAP13,BUB1,CPNE3,DCLK1,MAPK1,MYLK2,MYO3A,NRK,PRKCG,RPS6KA6,SMG1,STK32A,STK33,STK36,TRIO,TTBK1,WNK3,WNK4, FLT3, NRAS,KRAS	2.18022e-10	MLL-ELL,MLL-MLLT4,MLL-MLLT3,MLLT10-MLL, MYH11-CBFB, NPM1, PML-RARA, RUNX1, TP53	4.25875e-38
3226	128.516	IDH2, PTPN11,PTPRT,PTPN14, TET2	3.73492e-05	ARID4B,ASXL2,ASXL3,BRPF1,CBX5,CBX7,EED,HDAC2,HDAC3,JMJD1C,KAT6B,KDM2B,KDM3B,MLL2,MLL3,MTA2,PRDM9,PRDM16,RBBP4,SAP130,SCML2,SUDS3,SUZ12,ZBTB33,ZBTB7B,CREBBP-KAT6A,RPN1-MECOM,RUNX1-MECOM, GATA2,CBFB,ETV6,ETV3,GLI1,IKZF1,MYB,MYC,MLLT10-CEP164, GPR128-TFG, SMC1A,SMC3,SMC5,STAG2,RAD21	6.28338e-06	ACVR2B,ADRBK1,AKAP13,BUB1,CPNE3,DCLK1,MAPK1,MYLK2,MYO3A,NRK,PRKCG,RPS6KA6,SMG1,STK32A,STK33,STK36,TRIO,TTBK1,WNK3,WNK4, FLT3, KDM6A, NRAS,KRAS	1.53681e-09	MLL-ELL,MLL-MLLT4,MLL-MLLT3,MLLT10-MLL, MYH11-CBFB, NPM1, PML-RARA, RUNX1, TP53	4.25875e-38
3120	128.513	ABL1,DYRK4,EPHA2,EPHA3,JAK3,MST1R,OBSCN,PDGFRB,WEE1, CACNA1E, DNMT3A	0.000127744	ARID4B,ASXL2,ASXL3,BRPF1,CBX5,CBX7,EED,HDAC2,HDAC3,JMJD1C,KAT6B,KDM2B,KDM3B,MLL2,MLL3,MTA2,PRDM9,PRDM16,RBBP4,SAP130,SCML2,SUDS3,SUZ12,ZBTB33,ZBTB7B,CREBBP-KAT6A,RPN1-MECOM,RUNX1-MECOM, ASXL1, GATA2,CBFB,ETV6,ETV3,GLI1,IKZF1,MYB,MYC,MLLT10-CEP164, SMC1A,SMC3,SMC5,STAG2,RAD21	1.59509e-06	ACVR2B,ADRBK1,AKAP13,BUB1,CPNE3,DCLK1,MAPK1,MYLK2,MYO3A,NRK,PRKCG,RPS6KA6,SMG1,STK32A,STK33,STK36,TRIO,TTBK1,WNK3,WNK4, FLT3, NRAS,KRAS, RUNX1-RUNX1T1	1.77394e-09	MLL-ELL,MLL-MLLT4,MLL-MLLT3,MLLT10-MLL, MYH11-CBFB, NPM1, PML-RARA, RUNX1, TP53	4.25875e-38
3058	128.513	ABL1,DYRK4,EPHA2,EPHA3,JAK3,MST1R,OBSCN,PDGFRB,WEE1, DNAH9, DNMT3A	0.000127744	ARID4B,ASXL2,ASXL3,BRPF1,CBX5,CBX7,EED,HDAC2,HDAC3,JMJD1C,KAT6B,KDM2B,KDM3B,MLL2,MLL3,MTA2,PRDM9,PRDM16,RBBP4,SAP130,SCML2,SUDS3,SUZ12,ZBTB33,ZBTB7B,CREBBP-KAT6A,RPN1-MECOM,RUNX1-MECOM, ASXL1, GATA2,CBFB,ETV6,ETV3,GLI1,IKZF1,MYB,MYC,MLLT10-CEP164, SMC1A,SMC3,SMC5,STAG2,RAD21	1.59509e-06	ACVR2B,ADRBK1,AKAP13,BUB1,CPNE3,DCLK1,MAPK1,MYLK2,MYO3A,NRK,PRKCG,RPS6KA6,SMG1,STK32A,STK33,STK36,TRIO,TTBK1,WNK3,WNK4, FLT3, NRAS,KRAS, RUNX1-RUNX1T1	1.77394e-09	MLL-ELL,MLL-MLLT4,MLL-MLLT3,MLLT10-MLL, MYH11-CBFB, NPM1, PML-RARA, RUNX1, TP53	4.25875e-38
3032	128.513	ABL1,DYRK4,EPHA2,EPHA3,JAK3,MST1R,OBSCN,PDGFRB,WEE1, COL12A1, DNMT3A	0.000127744	ARID4B,ASXL2,ASXL3,BRPF1,CBX5,CBX7,EED,HDAC2,HDAC3,JMJD1C,KAT6B,KDM2B,KDM3B,MLL2,MLL3,MTA2,PRDM9,PRDM16,RBBP4,SAP130,SCML2,SUDS3,SUZ12,ZBTB33,ZBTB7B,CREBBP-KAT6A,RPN1-MECOM,RUNX1-MECOM, ASXL1, GATA2,CBFB,ETV6,ETV3,GLI1,IKZF1,MYB,MYC,MLLT10-CEP164, SMC1A,SMC3,SMC5,STAG2,RAD21	1.59509e-06	ACVR2B,ADRBK1,AKAP13,BUB1,CPNE3,DCLK1,MAPK1,MYLK2,MYO3A,NRK,PRKCG,RPS6KA6,SMG1,STK32A,STK33,STK36,TRIO,TTBK1,WNK3,WNK4, FLT3, NRAS,KRAS, RUNX1-RUNX1T1	1.77394e-09	MLL-ELL,MLL-MLLT4,MLL-MLLT3,MLLT10-MLL, MYH11-CBFB, NPM1, PML-RARA, RUNX1, TP53	4.25875e-38
3104	128.513	ABL1,DYRK4,EPHA2,EPHA3,JAK3,MST1R,OBSCN,PDGFRB,WEE1, DNMT3A, GBP4	0.000127744	ARID4B,ASXL2,ASXL3,BRPF1,CBX5,CBX7,EED,HDAC2,HDAC3,JMJD1C,KAT6B,KDM2B,KDM3B,MLL2,MLL3,MTA2,PRDM9,PRDM16,RBBP4,SAP130,SCML2,SUDS3,SUZ12,ZBTB33,ZBTB7B,CREBBP-KAT6A,RPN1-MECOM,RUNX1-MECOM, ASXL1, GATA2,CBFB,ETV6,ETV3,GLI1,IKZF1,MYB,MYC,MLLT10-CEP164, SMC1A,SMC3,SMC5,STAG2,RAD21	1.59509e-06	ACVR2B,ADRBK1,AKAP13,BUB1,CPNE3,DCLK1,MAPK1,MYLK2,MYO3A,NRK,PRKCG,RPS6KA6,SMG1,STK32A,STK33,STK36,TRIO,TTBK1,WNK3,WNK4, FLT3, NRAS,KRAS, RUNX1-RUNX1T1	1.77394e-09	MLL-ELL,MLL-MLLT4,MLL-MLLT3,MLLT10-MLL, MYH11-CBFB, NPM1, PML-RARA, RUNX1, TP53	4.25875e-38
3026	128.513	ABL1,DYRK4,EPHA2,EPHA3,JAK3,MST1R,OBSCN,PDGFRB,WEE1, DNMT3A, GPR128-TFG	0.000127744	ARID4B,ASXL2,ASXL3,BRPF1,CBX5,CBX7,EED,HDAC2,HDAC3,JMJD1C,KAT6B,KDM2B,KDM3B,MLL2,MLL3,MTA2,PRDM9,PRDM16,RBBP4,SAP130,SCML2,SUDS3,SUZ12,ZBTB33,ZBTB7B,CREBBP-KAT6A,RPN1-MECOM,RUNX1-MECOM, ASXL1, GATA2,CBFB,ETV6,ETV3,GLI1,IKZF1,MYB,MYC,MLLT10-CEP164, SMC1A,SMC3,SMC5,STAG2,RAD21	1.59509e-06	ACVR2B,ADRBK1,AKAP13,BUB1,CPNE3,DCLK1,MAPK1,MYLK2,MYO3A,NRK,PRKCG,RPS6KA6,SMG1,STK32A,STK33,STK36,TRIO,TTBK1,WNK3,WNK4, FLT3, NRAS,KRAS, RUNX1-RUNX1T1	1.77394e-09	MLL-ELL,MLL-MLLT4,MLL-MLLT3,MLLT10-MLL, MYH11-CBFB, NPM1, PML-RARA, RUNX1, TP53	4.25875e-38
3153	128.513	ABL1,DYRK4,EPHA2,EPHA3,JAK3,MST1R,OBSCN,PDGFRB,WEE1, BCR-ABL1, DNMT3A	0.000127744	ARID4B,ASXL2,ASXL3,BRPF1,CBX5,CBX7,EED,HDAC2,HDAC3,JMJD1C,KAT6B,KDM2B,KDM3B,MLL2,MLL3,MTA2,PRDM9,PRDM16,RBBP4,SAP130,SCML2,SUDS3,SUZ12,ZBTB33,ZBTB7B,CREBBP-KAT6A,RPN1-MECOM,RUNX1-MECOM, ASXL1, GATA2,CBFB,ETV6,ETV3,GLI1,IKZF1,MYB,MYC,MLLT10-CEP164, SMC1A,SMC3,SMC5,STAG2,RAD21	1.59509e-06	ACVR2B,ADRBK1,AKAP13,BUB1,CPNE3,DCLK1,MAPK1,MYLK2,MYO3A,NRK,PRKCG,RPS6KA6,SMG1,STK32A,STK33,STK36,TRIO,TTBK1,WNK3,WNK4, FLT3, NRAS,KRAS, RUNX1-RUNX1T1	1.77394e-09	MLL-ELL,MLL-MLLT4,MLL-MLLT3,MLLT10-MLL, MYH11-CBFB, NPM1, PML-RARA, RUNX1, TP53	4.25875e-38
3084	128.513	ABL1,DYRK4,EPHA2,EPHA3,JAK3,MST1R,OBSCN,PDGFRB,WEE1, DNMT3A, FCGBP	0.000127744	ARID4B,ASXL2,ASXL3,BRPF1,CBX5,CBX7,EED,HDAC2,HDAC3,JMJD1C,KAT6B,KDM2B,KDM3B,MLL2,MLL3,MTA2,PRDM9,PRDM16,RBBP4,SAP130,SCML2,SUDS3,SUZ12,ZBTB33,ZBTB7B,CREBBP-KAT6A,RPN1-MECOM,RUNX1-MECOM, ASXL1, GATA2,CBFB,ETV6,ETV3,GLI1,IKZF1,MYB,MYC,MLLT10-CEP164, SMC1A,SMC3,SMC5,STAG2,RAD21	1.59509e-06	ACVR2B,ADRBK1,AKAP13,BUB1,CPNE3,DCLK1,MAPK1,MYLK2,MYO3A,NRK,PRKCG,RPS6KA6,SMG1,STK32A,STK33,STK36,TRIO,TTBK1,WNK3,WNK4, FLT3, NRAS,KRAS, RUNX1-RUNX1T1	1.77394e-09	MLL-ELL,MLL-MLLT4,MLL-MLLT3,MLLT10-MLL, MYH11-CBFB, NPM1, PML-RARA, RUNX1, TP53	4.25875e-38
3238	128.513	ABL1,DYRK4,EPHA2,EPHA3,JAK3,MST1R,OBSCN,PDGFRB,WEE1, DNMT3A, NUP98-NSD1	0.000127744	ARID4B,ASXL2,ASXL3,BRPF1,CBX5,CBX7,EED,HDAC2,HDAC3,JMJD1C,KAT6B,KDM2B,KDM3B,MLL2,MLL3,MTA2,PRDM9,PRDM16,RBBP4,SAP130,SCML2,SUDS3,SUZ12,ZBTB33,ZBTB7B,CREBBP-KAT6A,RPN1-MECOM,RUNX1-MECOM, ASXL1, GATA2,CBFB,ETV6,ETV3,GLI1,IKZF1,MYB,MYC,MLLT10-CEP164, SMC1A,SMC3,SMC5,STAG2,RAD21	1.59509e-06	ACVR2B,ADRBK1,AKAP13,BUB1,CPNE3,DCLK1,MAPK1,MYLK2,MYO3A,NRK,PRKCG,RPS6KA6,SMG1,STK32A,STK33,STK36,TRIO,TTBK1,WNK3,WNK4, FLT3, NRAS,KRAS, RUNX1-RUNX1T1	1.77394e-09	MLL-ELL,MLL-MLLT4,MLL-MLLT3,MLLT10-MLL, MYH11-CBFB, NPM1, PML-RARA, RUNX1, TP53	4.25875e-38
2947	128.513	ABL1,DYRK4,EPHA2,EPHA3,JAK3,MST1R,OBSCN,PDGFRB,WEE1, DNMT3A, NF1	0.000127744	ARID4B,ASXL2,ASXL3,BRPF1,CBX5,CBX7,EED,HDAC2,HDAC3,JMJD1C,KAT6B,KDM2B,KDM3B,MLL2,MLL3,MTA2,PRDM9,PRDM16,RBBP4,SAP130,SCML2,SUDS3,SUZ12,ZBTB33,ZBTB7B,CREBBP-KAT6A,RPN1-MECOM,RUNX1-MECOM, ASXL1, GATA2,CBFB,ETV6,ETV3,GLI1,IKZF1,MYB,MYC,MLLT10-CEP164, SMC1A,SMC3,SMC5,STAG2,RAD21	1.59509e-06	ACVR2B,ADRBK1,AKAP13,BUB1,CPNE3,DCLK1,MAPK1,MYLK2,MYO3A,NRK,PRKCG,RPS6KA6,SMG1,STK32A,STK33,STK36,TRIO,TTBK1,WNK3,WNK4, FLT3, NRAS,KRAS, RUNX1-RUNX1T1	1.77394e-09	MLL-ELL,MLL-MLLT4,MLL-MLLT3,MLLT10-MLL, MYH11-CBFB, NPM1, PML-RARA, RUNX1, TP53	4.25875e-38
3111	128.513	ABL1,DYRK4,EPHA2,EPHA3,JAK3,MST1R,OBSCN,PDGFRB,WEE1, DNMT3A, SPEN	0.000127744	ARID4B,ASXL2,ASXL3,BRPF1,CBX5,CBX7,EED,HDAC2,HDAC3,JMJD1C,KAT6B,KDM2B,KDM3B,MLL2,MLL3,MTA2,PRDM9,PRDM16,RBBP4,SAP130,SCML2,SUDS3,SUZ12,ZBTB33,ZBTB7B,CREBBP-KAT6A,RPN1-MECOM,RUNX1-MECOM, ASXL1, GATA2,CBFB,ETV6,ETV3,GLI1,IKZF1,MYB,MYC,MLLT10-CEP164, SMC1A,SMC3,SMC5,STAG2,RAD21	1.59509e-06	ACVR2B,ADRBK1,AKAP13,BUB1,CPNE3,DCLK1,MAPK1,MYLK2,MYO3A,NRK,PRKCG,RPS6KA6,SMG1,STK32A,STK33,STK36,TRIO,TTBK1,WNK3,WNK4, FLT3, NRAS,KRAS, RUNX1-RUNX1T1	1.77394e-09	MLL-ELL,MLL-MLLT4,MLL-MLLT3,MLLT10-MLL, MYH11-CBFB, NPM1, PML-RARA, RUNX1, TP53	4.25875e-38
2936	128.48	IDH2, KIT, PTPN11,PTPRT,PTPN14	0.00107452	ARID4B,ASXL2,ASXL3,BRPF1,CBX5,CBX7,EED,HDAC2,HDAC3,JMJD1C,KAT6B,KDM2B,KDM3B,MLL2,MLL3,MTA2,PRDM9,PRDM16,RBBP4,SAP130,SCML2,SUDS3,SUZ12,ZBTB33,ZBTB7B,CREBBP-KAT6A,RPN1-MECOM,RUNX1-MECOM, ASXL1, GATA2,CBFB,ETV6,ETV3,GLI1,IKZF1,MYB,MYC,MLLT10-CEP164, SMC1A,SMC3,SMC5,STAG2,RAD21	1.59509e-06	ABL1,DYRK4,EPHA2,EPHA3,JAK3,MST1R,OBSCN,PDGFRB,WEE1, ACVR2B,ADRBK1,AKAP13,BUB1,CPNE3,DCLK1,MAPK1,MYLK2,MYO3A,NRK,PRKCG,RPS6KA6,SMG1,STK32A,STK33,STK36,TRIO,TTBK1,WNK3,WNK4, FLT3, NRAS,KRAS	2.18022e-10	MLL-ELL,MLL-MLLT4,MLL-MLLT3,MLLT10-MLL, MYH11-CBFB, NPM1, PML-RARA, RUNX1, TP53	4.25875e-38
2882	128.468	IDH2, PTPN11,PTPRT,PTPN14, TET2	3.73492e-05	ARID4B,ASXL2,ASXL3,BRPF1,CBX5,CBX7,EED,HDAC2,HDAC3,JMJD1C,KAT6B,KDM2B,KDM3B,MLL2,MLL3,MTA2,PRDM9,PRDM16,RBBP4,SAP130,SCML2,SUDS3,SUZ12,ZBTB33,ZBTB7B,CREBBP-KAT6A,RPN1-MECOM,RUNX1-MECOM, ASXL1, FAM5C, SMC1A,SMC3,SMC5,STAG2,RAD21	5.70806e-06	ACVR2B,ADRBK1,AKAP13,BUB1,CPNE3,DCLK1,MAPK1,MYLK2,MYO3A,NRK,PRKCG,RPS6KA6,SMG1,STK32A,STK33,STK36,TRIO,TTBK1,WNK3,WNK4, FLT3, NRAS,KRAS, RUNX1-RUNX1T1	1.77394e-09	MLL-ELL,MLL-MLLT4,MLL-MLLT3,MLLT10-MLL, MYH11-CBFB, NPM1, PML-RARA, RUNX1, TP53	4.25875e-38
2873	128.424	IDH2, MT-ND5, TET2	0.00113697	ARID4B,ASXL2,ASXL3,BRPF1,CBX5,CBX7,EED,HDAC2,HDAC3,JMJD1C,KAT6B,KDM2B,KDM3B,MLL2,MLL3,MTA2,PRDM9,PRDM16,RBBP4,SAP130,SCML2,SUDS3,SUZ12,ZBTB33,ZBTB7B,CREBBP-KAT6A,RPN1-MECOM,RUNX1-MECOM, ASXL1, GATA2,CBFB,ETV6,ETV3,GLI1,IKZF1,MYB,MYC,MLLT10-CEP164, SMC1A,SMC3,SMC5,STAG2,RAD21	1.59509e-06	ABL1,DYRK4,EPHA2,EPHA3,JAK3,MST1R,OBSCN,PDGFRB,WEE1, ACVR2B,ADRBK1,AKAP13,BUB1,CPNE3,DCLK1,MAPK1,MYLK2,MYO3A,NRK,PRKCG,RPS6KA6,SMG1,STK32A,STK33,STK36,TRIO,TTBK1,WNK3,WNK4, FLT3, NRAS,KRAS	2.18022e-10	MLL-ELL,MLL-MLLT4,MLL-MLLT3,MLLT10-MLL, MYH11-CBFB, NPM1, PML-RARA, RUNX1, TP53	4.25875e-38
2849	128.424	IDH2, KDM6A, TET2	0.00113697	ARID4B,ASXL2,ASXL3,BRPF1,CBX5,CBX7,EED,HDAC2,HDAC3,JMJD1C,KAT6B,KDM2B,KDM3B,MLL2,MLL3,MTA2,PRDM9,PRDM16,RBBP4,SAP130,SCML2,SUDS3,SUZ12,ZBTB33,ZBTB7B,CREBBP-KAT6A,RPN1-MECOM,RUNX1-MECOM, ASXL1, GATA2,CBFB,ETV6,ETV3,GLI1,IKZF1,MYB,MYC,MLLT10-CEP164, SMC1A,SMC3,SMC5,STAG2,RAD21	1.59509e-06	ABL1,DYRK4,EPHA2,EPHA3,JAK3,MST1R,OBSCN,PDGFRB,WEE1, ACVR2B,ADRBK1,AKAP13,BUB1,CPNE3,DCLK1,MAPK1,MYLK2,MYO3A,NRK,PRKCG,RPS6KA6,SMG1,STK32A,STK33,STK36,TRIO,TTBK1,WNK3,WNK4, FLT3, NRAS,KRAS	2.18022e-10	MLL-ELL,MLL-MLLT4,MLL-MLLT3,MLLT10-MLL, MYH11-CBFB, NPM1, PML-RARA, RUNX1, TP53	4.25875e-38
2734	128.415	IDH2, PTPN11,PTPRT,PTPN14, TET2	3.73492e-05	ABL1,DYRK4,EPHA2,EPHA3,JAK3,MST1R,OBSCN,PDGFRB,WEE1, DNAH9, DNMT3A, MIR142	6.02154e-06	ACVR2B,ADRBK1,AKAP13,BUB1,CPNE3,DCLK1,MAPK1,MYLK2,MYO3A,NRK,PRKCG,RPS6KA6,SMG1,STK32A,STK33,STK36,TRIO,TTBK1,WNK3,WNK4, FLT3, NRAS,KRAS, RUNX1-RUNX1T1	1.77394e-09	MLL-ELL,MLL-MLLT4,MLL-MLLT3,MLLT10-MLL, MYH11-CBFB, NPM1, PML-RARA, RUNX1, TP53	4.25875e-38
2717	128.415	IDH2, PTPN11,PTPRT,PTPN14, TET2	3.73492e-05	ABL1,DYRK4,EPHA2,EPHA3,JAK3,MST1R,OBSCN,PDGFRB,WEE1, COL12A1, DNMT3A, MIR142	6.02154e-06	ACVR2B,ADRBK1,AKAP13,BUB1,CPNE3,DCLK1,MAPK1,MYLK2,MYO3A,NRK,PRKCG,RPS6KA6,SMG1,STK32A,STK33,STK36,TRIO,TTBK1,WNK3,WNK4, FLT3, NRAS,KRAS, RUNX1-RUNX1T1	1.77394e-09	MLL-ELL,MLL-MLLT4,MLL-MLLT3,MLLT10-MLL, MYH11-CBFB, NPM1, PML-RARA, RUNX1, TP53	4.25875e-38
2754	128.415	IDH2, PTPN11,PTPRT,PTPN14, TET2	3.73492e-05	ABL1,DYRK4,EPHA2,EPHA3,JAK3,MST1R,OBSCN,PDGFRB,WEE1, DNMT3A, FCGBP, MIR142	6.02154e-06	ACVR2B,ADRBK1,AKAP13,BUB1,CPNE3,DCLK1,MAPK1,MYLK2,MYO3A,NRK,PRKCG,RPS6KA6,SMG1,STK32A,STK33,STK36,TRIO,TTBK1,WNK3,WNK4, FLT3, NRAS,KRAS, RUNX1-RUNX1T1	1.77394e-09	MLL-ELL,MLL-MLLT4,MLL-MLLT3,MLLT10-MLL, MYH11-CBFB, NPM1, PML-RARA, RUNX1, TP53	4.25875e-38
2910	128.415	IDH2, PTPN11,PTPRT,PTPN14, TET2	3.73492e-05	ABL1,DYRK4,EPHA2,EPHA3,JAK3,MST1R,OBSCN,PDGFRB,WEE1, DNMT3A, MIR142, NUP98-NSD1	6.02154e-06	ACVR2B,ADRBK1,AKAP13,BUB1,CPNE3,DCLK1,MAPK1,MYLK2,MYO3A,NRK,PRKCG,RPS6KA6,SMG1,STK32A,STK33,STK36,TRIO,TTBK1,WNK3,WNK4, FLT3, NRAS,KRAS, RUNX1-RUNX1T1	1.77394e-09	MLL-ELL,MLL-MLLT4,MLL-MLLT3,MLLT10-MLL, MYH11-CBFB, NPM1, PML-RARA, RUNX1, TP53	4.25875e-38
2884	128.415	IDH2, PTPN11,PTPRT,PTPN14, TET2	3.73492e-05	ABL1,DYRK4,EPHA2,EPHA3,JAK3,MST1R,OBSCN,PDGFRB,WEE1, CACNA1E, DNMT3A, MIR142	6.02154e-06	ACVR2B,ADRBK1,AKAP13,BUB1,CPNE3,DCLK1,MAPK1,MYLK2,MYO3A,NRK,PRKCG,RPS6KA6,SMG1,STK32A,STK33,STK36,TRIO,TTBK1,WNK3,WNK4, FLT3, NRAS,KRAS, RUNX1-RUNX1T1	1.77394e-09	MLL-ELL,MLL-MLLT4,MLL-MLLT3,MLLT10-MLL, MYH11-CBFB, NPM1, PML-RARA, RUNX1, TP53	4.25875e-38
2857	128.415	IDH2, PTPN11,PTPRT,PTPN14, TET2	3.73492e-05	ABL1,DYRK4,EPHA2,EPHA3,JAK3,MST1R,OBSCN,PDGFRB,WEE1, DNMT3A, MIR142, SPEN	6.02154e-06	ACVR2B,ADRBK1,AKAP13,BUB1,CPNE3,DCLK1,MAPK1,MYLK2,MYO3A,NRK,PRKCG,RPS6KA6,SMG1,STK32A,STK33,STK36,TRIO,TTBK1,WNK3,WNK4, FLT3, NRAS,KRAS, RUNX1-RUNX1T1	1.77394e-09	MLL-ELL,MLL-MLLT4,MLL-MLLT3,MLLT10-MLL, MYH11-CBFB, NPM1, PML-RARA, RUNX1, TP53	4.25875e-38
2389	128.407	DNMT3A, GPR128-TFG, RUNX1-RUNX1T1	0.000476727	IDH2, KDM6A, PTPN11,PTPRT,PTPN14, TET2	3.8662e-06	ABL1,DYRK4,EPHA2,EPHA3,JAK3,MST1R,OBSCN,PDGFRB,WEE1, ACVR2B,ADRBK1,AKAP13,BUB1,CPNE3,DCLK1,MAPK1,MYLK2,MYO3A,NRK,PRKCG,RPS6KA6,SMG1,STK32A,STK33,STK36,TRIO,TTBK1,WNK3,WNK4, FLT3, NRAS,KRAS	2.18022e-10	MLL-ELL,MLL-MLLT4,MLL-MLLT3,MLLT10-MLL, MYH11-CBFB, NPM1, PML-RARA, RUNX1, TP53	4.25875e-38
2408	128.407	COL12A1, DNMT3A, RUNX1-RUNX1T1	0.000476727	IDH2, KDM6A, PTPN11,PTPRT,PTPN14, TET2	3.8662e-06	ABL1,DYRK4,EPHA2,EPHA3,JAK3,MST1R,OBSCN,PDGFRB,WEE1, ACVR2B,ADRBK1,AKAP13,BUB1,CPNE3,DCLK1,MAPK1,MYLK2,MYO3A,NRK,PRKCG,RPS6KA6,SMG1,STK32A,STK33,STK36,TRIO,TTBK1,WNK3,WNK4, FLT3, NRAS,KRAS	2.18022e-10	MLL-ELL,MLL-MLLT4,MLL-MLLT3,MLLT10-MLL, MYH11-CBFB, NPM1, PML-RARA, RUNX1, TP53	4.25875e-38
2388	128.407	CACNA1E, DNMT3A, RUNX1-RUNX1T1	0.000476727	IDH2, KDM6A, PTPN11,PTPRT,PTPN14, TET2	3.8662e-06	ABL1,DYRK4,EPHA2,EPHA3,JAK3,MST1R,OBSCN,PDGFRB,WEE1, ACVR2B,ADRBK1,AKAP13,BUB1,CPNE3,DCLK1,MAPK1,MYLK2,MYO3A,NRK,PRKCG,RPS6KA6,SMG1,STK32A,STK33,STK36,TRIO,TTBK1,WNK3,WNK4, FLT3, NRAS,KRAS	2.18022e-10	MLL-ELL,MLL-MLLT4,MLL-MLLT3,MLLT10-MLL, MYH11-CBFB, NPM1, PML-RARA, RUNX1, TP53	4.25875e-38
2407	128.407	DNMT3A, MT-CO3, RUNX1-RUNX1T1	0.000476727	IDH2, KDM6A, PTPN11,PTPRT,PTPN14, TET2	3.8662e-06	ABL1,DYRK4,EPHA2,EPHA3,JAK3,MST1R,OBSCN,PDGFRB,WEE1, ACVR2B,ADRBK1,AKAP13,BUB1,CPNE3,DCLK1,MAPK1,MYLK2,MYO3A,NRK,PRKCG,RPS6KA6,SMG1,STK32A,STK33,STK36,TRIO,TTBK1,WNK3,WNK4, FLT3, NRAS,KRAS	2.18022e-10	MLL-ELL,MLL-MLLT4,MLL-MLLT3,MLLT10-MLL, MYH11-CBFB, NPM1, PML-RARA, RUNX1, TP53	4.25875e-38
2321	128.407	DNMT3A, RUNX1-RUNX1T1, SPEN	0.000476727	IDH2, KDM6A, PTPN11,PTPRT,PTPN14, TET2	3.8662e-06	ABL1,DYRK4,EPHA2,EPHA3,JAK3,MST1R,OBSCN,PDGFRB,WEE1, ACVR2B,ADRBK1,AKAP13,BUB1,CPNE3,DCLK1,MAPK1,MYLK2,MYO3A,NRK,PRKCG,RPS6KA6,SMG1,STK32A,STK33,STK36,TRIO,TTBK1,WNK3,WNK4, FLT3, NRAS,KRAS	2.18022e-10	MLL-ELL,MLL-MLLT4,MLL-MLLT3,MLLT10-MLL, MYH11-CBFB, NPM1, PML-RARA, RUNX1, TP53	4.25875e-38
2437	128.407	DNMT3A, FCGBP, RUNX1-RUNX1T1	0.000476727	IDH2, KDM6A, PTPN11,PTPRT,PTPN14, TET2	3.8662e-06	ABL1,DYRK4,EPHA2,EPHA3,JAK3,MST1R,OBSCN,PDGFRB,WEE1, ACVR2B,ADRBK1,AKAP13,BUB1,CPNE3,DCLK1,MAPK1,MYLK2,MYO3A,NRK,PRKCG,RPS6KA6,SMG1,STK32A,STK33,STK36,TRIO,TTBK1,WNK3,WNK4, FLT3, NRAS,KRAS	2.18022e-10	MLL-ELL,MLL-MLLT4,MLL-MLLT3,MLLT10-MLL, MYH11-CBFB, NPM1, PML-RARA, RUNX1, TP53	4.25875e-38
2490	128.407	BCR-ABL1, DNMT3A, RUNX1-RUNX1T1	0.000476727	IDH2, KDM6A, PTPN11,PTPRT,PTPN14, TET2	3.8662e-06	ABL1,DYRK4,EPHA2,EPHA3,JAK3,MST1R,OBSCN,PDGFRB,WEE1, ACVR2B,ADRBK1,AKAP13,BUB1,CPNE3,DCLK1,MAPK1,MYLK2,MYO3A,NRK,PRKCG,RPS6KA6,SMG1,STK32A,STK33,STK36,TRIO,TTBK1,WNK3,WNK4, FLT3, NRAS,KRAS	2.18022e-10	MLL-ELL,MLL-MLLT4,MLL-MLLT3,MLLT10-MLL, MYH11-CBFB, NPM1, PML-RARA, RUNX1, TP53	4.25875e-38
2401	128.407	DIS3, DNMT3A, RUNX1-RUNX1T1	0.000476727	IDH2, KDM6A, PTPN11,PTPRT,PTPN14, TET2	3.8662e-06	ABL1,DYRK4,EPHA2,EPHA3,JAK3,MST1R,OBSCN,PDGFRB,WEE1, ACVR2B,ADRBK1,AKAP13,BUB1,CPNE3,DCLK1,MAPK1,MYLK2,MYO3A,NRK,PRKCG,RPS6KA6,SMG1,STK32A,STK33,STK36,TRIO,TTBK1,WNK3,WNK4, FLT3, NRAS,KRAS	2.18022e-10	MLL-ELL,MLL-MLLT4,MLL-MLLT3,MLLT10-MLL, MYH11-CBFB, NPM1, PML-RARA, RUNX1, TP53	4.25875e-38
2468	128.407	DNMT3A, NUP98-NSD1, RUNX1-RUNX1T1	0.000476727	IDH2, KDM6A, PTPN11,PTPRT,PTPN14, TET2	3.8662e-06	ABL1,DYRK4,EPHA2,EPHA3,JAK3,MST1R,OBSCN,PDGFRB,WEE1, ACVR2B,ADRBK1,AKAP13,BUB1,CPNE3,DCLK1,MAPK1,MYLK2,MYO3A,NRK,PRKCG,RPS6KA6,SMG1,STK32A,STK33,STK36,TRIO,TTBK1,WNK3,WNK4, FLT3, NRAS,KRAS	2.18022e-10	MLL-ELL,MLL-MLLT4,MLL-MLLT3,MLLT10-MLL, MYH11-CBFB, NPM1, PML-RARA, RUNX1, TP53	4.25875e-38
2402	128.407	DNMT3A, NF1, RUNX1-RUNX1T1	0.000476727	IDH2, KDM6A, PTPN11,PTPRT,PTPN14, TET2	3.8662e-06	ABL1,DYRK4,EPHA2,EPHA3,JAK3,MST1R,OBSCN,PDGFRB,WEE1, ACVR2B,ADRBK1,AKAP13,BUB1,CPNE3,DCLK1,MAPK1,MYLK2,MYO3A,NRK,PRKCG,RPS6KA6,SMG1,STK32A,STK33,STK36,TRIO,TTBK1,WNK3,WNK4, FLT3, NRAS,KRAS	2.18022e-10	MLL-ELL,MLL-MLLT4,MLL-MLLT3,MLLT10-MLL, MYH11-CBFB, NPM1, PML-RARA, RUNX1, TP53	4.25875e-38
2550	128.372	IDH2, PTPN11,PTPRT,PTPN14, TET2	3.73492e-05	ARID4B,ASXL2,ASXL3,BRPF1,CBX5,CBX7,EED,HDAC2,HDAC3,JMJD1C,KAT6B,KDM2B,KDM3B,MLL2,MLL3,MTA2,PRDM9,PRDM16,RBBP4,SAP130,SCML2,SUDS3,SUZ12,ZBTB33,ZBTB7B,CREBBP-KAT6A,RPN1-MECOM,RUNX1-MECOM, GATA2,CBFB,ETV6,ETV3,GLI1,IKZF1,MYB,MYC,MLLT10-CEP164, GPR128-TFG, SMC1A,SMC3,SMC5,STAG2,RAD21	6.28338e-06	ACVR2B,ADRBK1,AKAP13,BUB1,CPNE3,DCLK1,MAPK1,MYLK2,MYO3A,NRK,PRKCG,RPS6KA6,SMG1,STK32A,STK33,STK36,TRIO,TTBK1,WNK3,WNK4, FLT3, NRAS,KRAS, RUNX1-RUNX1T1	1.77394e-09	MLL-ELL,MLL-MLLT4,MLL-MLLT3,MLLT10-MLL, MYH11-CBFB, NPM1, PML-RARA, RUNX1, TP53	4.25875e-38
2671	128.359	ARID4B,ASXL2,ASXL3,BRPF1,CBX5,CBX7,EED,HDAC2,HDAC3,JMJD1C,KAT6B,KDM2B,KDM3B,MLL2,MLL3,MTA2,PRDM9,PRDM16,RBBP4,SAP130,SCML2,SUDS3,SUZ12,ZBTB33,ZBTB7B,CREBBP-KAT6A,RPN1-MECOM,RUNX1-MECOM, GATA2,CBFB,ETV6,ETV3,GLI1,IKZF1,MYB,MYC,MLLT10-CEP164, SMC1A,SMC3,SMC5,STAG2,RAD21	4.55905e-05	ABL1,DYRK4,EPHA2,EPHA3,JAK3,MST1R,OBSCN,PDGFRB,WEE1, DNAH9, DNMT3A, MIR142	6.02154e-06	ACVR2B,ADRBK1,AKAP13,BUB1,CPNE3,DCLK1,MAPK1,MYLK2,MYO3A,NRK,PRKCG,RPS6KA6,SMG1,STK32A,STK33,STK36,TRIO,TTBK1,WNK3,WNK4, FLT3, KDM6A, NRAS,KRAS	1.53681e-09	MLL-ELL,MLL-MLLT4,MLL-MLLT3,MLLT10-MLL, MYH11-CBFB, NPM1, PML-RARA, RUNX1, TP53	4.25875e-38
2616	128.359	ARID4B,ASXL2,ASXL3,BRPF1,CBX5,CBX7,EED,HDAC2,HDAC3,JMJD1C,KAT6B,KDM2B,KDM3B,MLL2,MLL3,MTA2,PRDM9,PRDM16,RBBP4,SAP130,SCML2,SUDS3,SUZ12,ZBTB33,ZBTB7B,CREBBP-KAT6A,RPN1-MECOM,RUNX1-MECOM, GATA2,CBFB,ETV6,ETV3,GLI1,IKZF1,MYB,MYC,MLLT10-CEP164, SMC1A,SMC3,SMC5,STAG2,RAD21	4.55905e-05	ABL1,DYRK4,EPHA2,EPHA3,JAK3,MST1R,OBSCN,PDGFRB,WEE1, DNMT3A, MIR142, NUP98-NSD1	6.02154e-06	ACVR2B,ADRBK1,AKAP13,BUB1,CPNE3,DCLK1,MAPK1,MYLK2,MYO3A,NRK,PRKCG,RPS6KA6,SMG1,STK32A,STK33,STK36,TRIO,TTBK1,WNK3,WNK4, FLT3, KDM6A, NRAS,KRAS	1.53681e-09	MLL-ELL,MLL-MLLT4,MLL-MLLT3,MLLT10-MLL, MYH11-CBFB, NPM1, PML-RARA, RUNX1, TP53	4.25875e-38
2578	128.359	ARID4B,ASXL2,ASXL3,BRPF1,CBX5,CBX7,EED,HDAC2,HDAC3,JMJD1C,KAT6B,KDM2B,KDM3B,MLL2,MLL3,MTA2,PRDM9,PRDM16,RBBP4,SAP130,SCML2,SUDS3,SUZ12,ZBTB33,ZBTB7B,CREBBP-KAT6A,RPN1-MECOM,RUNX1-MECOM, GATA2,CBFB,ETV6,ETV3,GLI1,IKZF1,MYB,MYC,MLLT10-CEP164, SMC1A,SMC3,SMC5,STAG2,RAD21	4.55905e-05	ABL1,DYRK4,EPHA2,EPHA3,JAK3,MST1R,OBSCN,PDGFRB,WEE1, CACNA1E, DNMT3A, MIR142	6.02154e-06	ACVR2B,ADRBK1,AKAP13,BUB1,CPNE3,DCLK1,MAPK1,MYLK2,MYO3A,NRK,PRKCG,RPS6KA6,SMG1,STK32A,STK33,STK36,TRIO,TTBK1,WNK3,WNK4, FLT3, KDM6A, NRAS,KRAS	1.53681e-09	MLL-ELL,MLL-MLLT4,MLL-MLLT3,MLLT10-MLL, MYH11-CBFB, NPM1, PML-RARA, RUNX1, TP53	4.25875e-38
2669	128.359	ARID4B,ASXL2,ASXL3,BRPF1,CBX5,CBX7,EED,HDAC2,HDAC3,JMJD1C,KAT6B,KDM2B,KDM3B,MLL2,MLL3,MTA2,PRDM9,PRDM16,RBBP4,SAP130,SCML2,SUDS3,SUZ12,ZBTB33,ZBTB7B,CREBBP-KAT6A,RPN1-MECOM,RUNX1-MECOM, GATA2,CBFB,ETV6,ETV3,GLI1,IKZF1,MYB,MYC,MLLT10-CEP164, SMC1A,SMC3,SMC5,STAG2,RAD21	4.55905e-05	ABL1,DYRK4,EPHA2,EPHA3,JAK3,MST1R,OBSCN,PDGFRB,WEE1, COL12A1, DNMT3A, MIR142	6.02154e-06	ACVR2B,ADRBK1,AKAP13,BUB1,CPNE3,DCLK1,MAPK1,MYLK2,MYO3A,NRK,PRKCG,RPS6KA6,SMG1,STK32A,STK33,STK36,TRIO,TTBK1,WNK3,WNK4, FLT3, KDM6A, NRAS,KRAS	1.53681e-09	MLL-ELL,MLL-MLLT4,MLL-MLLT3,MLLT10-MLL, MYH11-CBFB, NPM1, PML-RARA, RUNX1, TP53	4.25875e-38
2644	128.359	ARID4B,ASXL2,ASXL3,BRPF1,CBX5,CBX7,EED,HDAC2,HDAC3,JMJD1C,KAT6B,KDM2B,KDM3B,MLL2,MLL3,MTA2,PRDM9,PRDM16,RBBP4,SAP130,SCML2,SUDS3,SUZ12,ZBTB33,ZBTB7B,CREBBP-KAT6A,RPN1-MECOM,RUNX1-MECOM, GATA2,CBFB,ETV6,ETV3,GLI1,IKZF1,MYB,MYC,MLLT10-CEP164, SMC1A,SMC3,SMC5,STAG2,RAD21	4.55905e-05	ABL1,DYRK4,EPHA2,EPHA3,JAK3,MST1R,OBSCN,PDGFRB,WEE1, DNMT3A, FCGBP, MIR142	6.02154e-06	ACVR2B,ADRBK1,AKAP13,BUB1,CPNE3,DCLK1,MAPK1,MYLK2,MYO3A,NRK,PRKCG,RPS6KA6,SMG1,STK32A,STK33,STK36,TRIO,TTBK1,WNK3,WNK4, FLT3, KDM6A, NRAS,KRAS	1.53681e-09	MLL-ELL,MLL-MLLT4,MLL-MLLT3,MLLT10-MLL, MYH11-CBFB, NPM1, PML-RARA, RUNX1, TP53	4.25875e-38
2717	128.359	ARID4B,ASXL2,ASXL3,BRPF1,CBX5,CBX7,EED,HDAC2,HDAC3,JMJD1C,KAT6B,KDM2B,KDM3B,MLL2,MLL3,MTA2,PRDM9,PRDM16,RBBP4,SAP130,SCML2,SUDS3,SUZ12,ZBTB33,ZBTB7B,CREBBP-KAT6A,RPN1-MECOM,RUNX1-MECOM, GATA2,CBFB,ETV6,ETV3,GLI1,IKZF1,MYB,MYC,MLLT10-CEP164, SMC1A,SMC3,SMC5,STAG2,RAD21	4.55905e-05	ABL1,DYRK4,EPHA2,EPHA3,JAK3,MST1R,OBSCN,PDGFRB,WEE1, DNMT3A, MIR142, SPEN	6.02154e-06	ACVR2B,ADRBK1,AKAP13,BUB1,CPNE3,DCLK1,MAPK1,MYLK2,MYO3A,NRK,PRKCG,RPS6KA6,SMG1,STK32A,STK33,STK36,TRIO,TTBK1,WNK3,WNK4, FLT3, KDM6A, NRAS,KRAS	1.53681e-09	MLL-ELL,MLL-MLLT4,MLL-MLLT3,MLLT10-MLL, MYH11-CBFB, NPM1, PML-RARA, RUNX1, TP53	4.25875e-38
2313	128.354	ABL1,DYRK4,EPHA2,EPHA3,JAK3,MST1R,OBSCN,PDGFRB,WEE1, DNMT3A, MIR142	6.17802e-05	IDH2, KDM6A, PTPN11,PTPRT,PTPN14, TET2	3.8662e-06	ACVR2B,ADRBK1,AKAP13,BUB1,CPNE3,DCLK1,MAPK1,MYLK2,MYO3A,NRK,PRKCG,RPS6KA6,SMG1,STK32A,STK33,STK36,TRIO,TTBK1,WNK3,WNK4, FLT3, NRAS,KRAS, RUNX1-RUNX1T1	1.77394e-09	MLL-ELL,MLL-MLLT4,MLL-MLLT3,MLLT10-MLL, MYH11-CBFB, NPM1, PML-RARA, RUNX1, TP53	4.25875e-38
2534	128.345	ABL1,DYRK4,EPHA2,EPHA3,JAK3,MST1R,OBSCN,PDGFRB,WEE1, DNMT3A, MIR142	6.17802e-05	ARID4B,ASXL2,ASXL3,BRPF1,CBX5,CBX7,EED,HDAC2,HDAC3,JMJD1C,KAT6B,KDM2B,KDM3B,MLL2,MLL3,MTA2,PRDM9,PRDM16,RBBP4,SAP130,SCML2,SUDS3,SUZ12,ZBTB33,ZBTB7B,CREBBP-KAT6A,RPN1-MECOM,RUNX1-MECOM, ASXL1, GATA2,CBFB,ETV6,ETV3,GLI1,IKZF1,MYB,MYC,MLLT10-CEP164, SMC1A,SMC3,SMC5,STAG2,RAD21	1.59509e-06	ACVR2B,ADRBK1,AKAP13,BUB1,CPNE3,DCLK1,MAPK1,MYLK2,MYO3A,NRK,PRKCG,RPS6KA6,SMG1,STK32A,STK33,STK36,TRIO,TTBK1,WNK3,WNK4, FLT3, MT-CO3, NRAS,KRAS	4.34183e-09	MLL-ELL,MLL-MLLT4,MLL-MLLT3,MLLT10-MLL, MYH11-CBFB, NPM1, PML-RARA, RUNX1, TP53	4.25875e-38
2552	128.345	ABL1,DYRK4,EPHA2,EPHA3,JAK3,MST1R,OBSCN,PDGFRB,WEE1, DNMT3A, MIR142	6.17802e-05	ARID4B,ASXL2,ASXL3,BRPF1,CBX5,CBX7,EED,HDAC2,HDAC3,JMJD1C,KAT6B,KDM2B,KDM3B,MLL2,MLL3,MTA2,PRDM9,PRDM16,RBBP4,SAP130,SCML2,SUDS3,SUZ12,ZBTB33,ZBTB7B,CREBBP-KAT6A,RPN1-MECOM,RUNX1-MECOM, ASXL1, GATA2,CBFB,ETV6,ETV3,GLI1,IKZF1,MYB,MYC,MLLT10-CEP164, SMC1A,SMC3,SMC5,STAG2,RAD21	1.59509e-06	ACVR2B,ADRBK1,AKAP13,BUB1,CPNE3,DCLK1,MAPK1,MYLK2,MYO3A,NRK,PRKCG,RPS6KA6,SMG1,STK32A,STK33,STK36,TRIO,TTBK1,WNK3,WNK4, CROCC, FLT3, NRAS,KRAS	4.34183e-09	MLL-ELL,MLL-MLLT4,MLL-MLLT3,MLLT10-MLL, MYH11-CBFB, NPM1, PML-RARA, RUNX1, TP53	4.25875e-38
2579	128.345	ABL1,DYRK4,EPHA2,EPHA3,JAK3,MST1R,OBSCN,PDGFRB,WEE1, DNMT3A, MIR142	6.17802e-05	ARID4B,ASXL2,ASXL3,BRPF1,CBX5,CBX7,EED,HDAC2,HDAC3,JMJD1C,KAT6B,KDM2B,KDM3B,MLL2,MLL3,MTA2,PRDM9,PRDM16,RBBP4,SAP130,SCML2,SUDS3,SUZ12,ZBTB33,ZBTB7B,CREBBP-KAT6A,RPN1-MECOM,RUNX1-MECOM, ASXL1, GATA2,CBFB,ETV6,ETV3,GLI1,IKZF1,MYB,MYC,MLLT10-CEP164, SMC1A,SMC3,SMC5,STAG2,RAD21	1.59509e-06	ACVR2B,ADRBK1,AKAP13,BUB1,CPNE3,DCLK1,MAPK1,MYLK2,MYO3A,NRK,PRKCG,RPS6KA6,SMG1,STK32A,STK33,STK36,TRIO,TTBK1,WNK3,WNK4, FLT3, MT-CO2, NRAS,KRAS	4.34183e-09	MLL-ELL,MLL-MLLT4,MLL-MLLT3,MLLT10-MLL, MYH11-CBFB, NPM1, PML-RARA, RUNX1, TP53	4.25875e-38
2587	128.345	ABL1,DYRK4,EPHA2,EPHA3,JAK3,MST1R,OBSCN,PDGFRB,WEE1, DNMT3A, MIR142	6.17802e-05	ARID4B,ASXL2,ASXL3,BRPF1,CBX5,CBX7,EED,HDAC2,HDAC3,JMJD1C,KAT6B,KDM2B,KDM3B,MLL2,MLL3,MTA2,PRDM9,PRDM16,RBBP4,SAP130,SCML2,SUDS3,SUZ12,ZBTB33,ZBTB7B,CREBBP-KAT6A,RPN1-MECOM,RUNX1-MECOM, ASXL1, GATA2,CBFB,ETV6,ETV3,GLI1,IKZF1,MYB,MYC,MLLT10-CEP164, SMC1A,SMC3,SMC5,STAG2,RAD21	1.59509e-06	ACVR2B,ADRBK1,AKAP13,BUB1,CPNE3,DCLK1,MAPK1,MYLK2,MYO3A,NRK,PRKCG,RPS6KA6,SMG1,STK32A,STK33,STK36,TRIO,TTBK1,WNK3,WNK4, CACNA1E, FLT3, NRAS,KRAS	4.34183e-09	MLL-ELL,MLL-MLLT4,MLL-MLLT3,MLLT10-MLL, MYH11-CBFB, NPM1, PML-RARA, RUNX1, TP53	4.25875e-38
2674	128.345	ABL1,DYRK4,EPHA2,EPHA3,JAK3,MST1R,OBSCN,PDGFRB,WEE1, DNMT3A, MIR142	6.17802e-05	ARID4B,ASXL2,ASXL3,BRPF1,CBX5,CBX7,EED,HDAC2,HDAC3,JMJD1C,KAT6B,KDM2B,KDM3B,MLL2,MLL3,MTA2,PRDM9,PRDM16,RBBP4,SAP130,SCML2,SUDS3,SUZ12,ZBTB33,ZBTB7B,CREBBP-KAT6A,RPN1-MECOM,RUNX1-MECOM, ASXL1, GATA2,CBFB,ETV6,ETV3,GLI1,IKZF1,MYB,MYC,MLLT10-CEP164, SMC1A,SMC3,SMC5,STAG2,RAD21	1.59509e-06	ACVR2B,ADRBK1,AKAP13,BUB1,CPNE3,DCLK1,MAPK1,MYLK2,MYO3A,NRK,PRKCG,RPS6KA6,SMG1,STK32A,STK33,STK36,TRIO,TTBK1,WNK3,WNK4, BCR-ABL1, FLT3, NRAS,KRAS	4.34183e-09	MLL-ELL,MLL-MLLT4,MLL-MLLT3,MLLT10-MLL, MYH11-CBFB, NPM1, PML-RARA, RUNX1, TP53	4.25875e-38
2670	128.336	DIS3, DNMT3A, FCGBP, RUNX1-RUNX1T1	5.30155e-05	IDH2, PTPN11,PTPRT,PTPN14, TET2	3.73492e-05	ABL1,DYRK4,EPHA2,EPHA3,JAK3,MST1R,OBSCN,PDGFRB,WEE1, ACVR2B,ADRBK1,AKAP13,BUB1,CPNE3,DCLK1,MAPK1,MYLK2,MYO3A,NRK,PRKCG,RPS6KA6,SMG1,STK32A,STK33,STK36,TRIO,TTBK1,WNK3,WNK4, FLT3, NRAS,KRAS	2.18022e-10	MLL-ELL,MLL-MLLT4,MLL-MLLT3,MLLT10-MLL, MYH11-CBFB, NPM1, PML-RARA, RUNX1, TP53	4.25875e-38
2512	128.336	DNMT3A, GPR128-TFG, NF1, RUNX1-RUNX1T1	5.30155e-05	IDH2, PTPN11,PTPRT,PTPN14, TET2	3.73492e-05	ABL1,DYRK4,EPHA2,EPHA3,JAK3,MST1R,OBSCN,PDGFRB,WEE1, ACVR2B,ADRBK1,AKAP13,BUB1,CPNE3,DCLK1,MAPK1,MYLK2,MYO3A,NRK,PRKCG,RPS6KA6,SMG1,STK32A,STK33,STK36,TRIO,TTBK1,WNK3,WNK4, FLT3, NRAS,KRAS	2.18022e-10	MLL-ELL,MLL-MLLT4,MLL-MLLT3,MLLT10-MLL, MYH11-CBFB, NPM1, PML-RARA, RUNX1, TP53	4.25875e-38
2648	128.336	BCR-ABL1, DNMT3A, RUNX1-RUNX1T1, SPEN	5.30155e-05	IDH2, PTPN11,PTPRT,PTPN14, TET2	3.73492e-05	ABL1,DYRK4,EPHA2,EPHA3,JAK3,MST1R,OBSCN,PDGFRB,WEE1, ACVR2B,ADRBK1,AKAP13,BUB1,CPNE3,DCLK1,MAPK1,MYLK2,MYO3A,NRK,PRKCG,RPS6KA6,SMG1,STK32A,STK33,STK36,TRIO,TTBK1,WNK3,WNK4, FLT3, NRAS,KRAS	2.18022e-10	MLL-ELL,MLL-MLLT4,MLL-MLLT3,MLLT10-MLL, MYH11-CBFB, NPM1, PML-RARA, RUNX1, TP53	4.25875e-38
2574	128.336	CACNA1E, DNMT3A, FCGBP, RUNX1-RUNX1T1	5.30155e-05	IDH2, PTPN11,PTPRT,PTPN14, TET2	3.73492e-05	ABL1,DYRK4,EPHA2,EPHA3,JAK3,MST1R,OBSCN,PDGFRB,WEE1, ACVR2B,ADRBK1,AKAP13,BUB1,CPNE3,DCLK1,MAPK1,MYLK2,MYO3A,NRK,PRKCG,RPS6KA6,SMG1,STK32A,STK33,STK36,TRIO,TTBK1,WNK3,WNK4, FLT3, NRAS,KRAS	2.18022e-10	MLL-ELL,MLL-MLLT4,MLL-MLLT3,MLLT10-MLL, MYH11-CBFB, NPM1, PML-RARA, RUNX1, TP53	4.25875e-38
2746	128.336	DNMT3A, MT-CO3, RUNX1-RUNX1T1, SPEN	5.30155e-05	IDH2, PTPN11,PTPRT,PTPN14, TET2	3.73492e-05	ABL1,DYRK4,EPHA2,EPHA3,JAK3,MST1R,OBSCN,PDGFRB,WEE1, ACVR2B,ADRBK1,AKAP13,BUB1,CPNE3,DCLK1,MAPK1,MYLK2,MYO3A,NRK,PRKCG,RPS6KA6,SMG1,STK32A,STK33,STK36,TRIO,TTBK1,WNK3,WNK4, FLT3, NRAS,KRAS	2.18022e-10	MLL-ELL,MLL-MLLT4,MLL-MLLT3,MLLT10-MLL, MYH11-CBFB, NPM1, PML-RARA, RUNX1, TP53	4.25875e-38
2608	128.336	DNMT3A, NF1, NUP98-NSD1, RUNX1-RUNX1T1	5.30155e-05	IDH2, PTPN11,PTPRT,PTPN14, TET2	3.73492e-05	ABL1,DYRK4,EPHA2,EPHA3,JAK3,MST1R,OBSCN,PDGFRB,WEE1, ACVR2B,ADRBK1,AKAP13,BUB1,CPNE3,DCLK1,MAPK1,MYLK2,MYO3A,NRK,PRKCG,RPS6KA6,SMG1,STK32A,STK33,STK36,TRIO,TTBK1,WNK3,WNK4, FLT3, NRAS,KRAS	2.18022e-10	MLL-ELL,MLL-MLLT4,MLL-MLLT3,MLLT10-MLL, MYH11-CBFB, NPM1, PML-RARA, RUNX1, TP53	4.25875e-38
2599	128.336	DNMT3A, MT-CO3, NF1, RUNX1-RUNX1T1	5.30155e-05	IDH2, PTPN11,PTPRT,PTPN14, TET2	3.73492e-05	ABL1,DYRK4,EPHA2,EPHA3,JAK3,MST1R,OBSCN,PDGFRB,WEE1, ACVR2B,ADRBK1,AKAP13,BUB1,CPNE3,DCLK1,MAPK1,MYLK2,MYO3A,NRK,PRKCG,RPS6KA6,SMG1,STK32A,STK33,STK36,TRIO,TTBK1,WNK3,WNK4, FLT3, NRAS,KRAS	2.18022e-10	MLL-ELL,MLL-MLLT4,MLL-MLLT3,MLLT10-MLL, MYH11-CBFB, NPM1, PML-RARA, RUNX1, TP53	4.25875e-38
2661	128.336	DNMT3A, FCGBP, NUP98-NSD1, RUNX1-RUNX1T1	5.30155e-05	IDH2, PTPN11,PTPRT,PTPN14, TET2	3.73492e-05	ABL1,DYRK4,EPHA2,EPHA3,JAK3,MST1R,OBSCN,PDGFRB,WEE1, ACVR2B,ADRBK1,AKAP13,BUB1,CPNE3,DCLK1,MAPK1,MYLK2,MYO3A,NRK,PRKCG,RPS6KA6,SMG1,STK32A,STK33,STK36,TRIO,TTBK1,WNK3,WNK4, FLT3, NRAS,KRAS	2.18022e-10	MLL-ELL,MLL-MLLT4,MLL-MLLT3,MLLT10-MLL, MYH11-CBFB, NPM1, PML-RARA, RUNX1, TP53	4.25875e-38
2538	128.336	DNMT3A, GPR128-TFG, MT-CO3, RUNX1-RUNX1T1	5.30155e-05	IDH2, PTPN11,PTPRT,PTPN14, TET2	3.73492e-05	ABL1,DYRK4,EPHA2,EPHA3,JAK3,MST1R,OBSCN,PDGFRB,WEE1, ACVR2B,ADRBK1,AKAP13,BUB1,CPNE3,DCLK1,MAPK1,MYLK2,MYO3A,NRK,PRKCG,RPS6KA6,SMG1,STK32A,STK33,STK36,TRIO,TTBK1,WNK3,WNK4, FLT3, NRAS,KRAS	2.18022e-10	MLL-ELL,MLL-MLLT4,MLL-MLLT3,MLLT10-MLL, MYH11-CBFB, NPM1, PML-RARA, RUNX1, TP53	4.25875e-38
2744	128.336	DIS3, DNMT3A, RUNX1-RUNX1T1, SPEN	5.30155e-05	IDH2, PTPN11,PTPRT,PTPN14, TET2	3.73492e-05	ABL1,DYRK4,EPHA2,EPHA3,JAK3,MST1R,OBSCN,PDGFRB,WEE1, ACVR2B,ADRBK1,AKAP13,BUB1,CPNE3,DCLK1,MAPK1,MYLK2,MYO3A,NRK,PRKCG,RPS6KA6,SMG1,STK32A,STK33,STK36,TRIO,TTBK1,WNK3,WNK4, FLT3, NRAS,KRAS	2.18022e-10	MLL-ELL,MLL-MLLT4,MLL-MLLT3,MLLT10-MLL, MYH11-CBFB, NPM1, PML-RARA, RUNX1, TP53	4.25875e-38
2195	128.313	ARID4B,ASXL2,ASXL3,BRPF1,CBX5,CBX7,EED,HDAC2,HDAC3,JMJD1C,KAT6B,KDM2B,KDM3B,MLL2,MLL3,MTA2,PRDM9,PRDM16,RBBP4,SAP130,SCML2,SUDS3,SUZ12,ZBTB33,ZBTB7B,CREBBP-KAT6A,RPN1-MECOM,RUNX1-MECOM, GATA2,CBFB,ETV6,ETV3,GLI1,IKZF1,MYB,MYC,MLLT10-CEP164, SMC1A,SMC3,SMC5,STAG2,RAD21	4.55905e-05	CACNA1B, IDH2, PTPN11,PTPRT,PTPN14, TET2	6.85005e-06	ABL1,DYRK4,EPHA2,EPHA3,JAK3,MST1R,OBSCN,PDGFRB,WEE1, FLT3, KDM6A, NRAS,KRAS	1.41362e-09	MLL-ELL,MLL-MLLT4,MLL-MLLT3,MLLT10-MLL, MYH11-CBFB, NPM1, PML-RARA, RUNX1, TP53	4.25875e-38
2253	128.313	ARID4B,ASXL2,ASXL3,BRPF1,CBX5,CBX7,EED,HDAC2,HDAC3,JMJD1C,KAT6B,KDM2B,KDM3B,MLL2,MLL3,MTA2,PRDM9,PRDM16,RBBP4,SAP130,SCML2,SUDS3,SUZ12,ZBTB33,ZBTB7B,CREBBP-KAT6A,RPN1-MECOM,RUNX1-MECOM, GATA2,CBFB,ETV6,ETV3,GLI1,IKZF1,MYB,MYC,MLLT10-CEP164, SMC1A,SMC3,SMC5,STAG2,RAD21	4.55905e-05	IDH2, NUP98-NSD1, PTPN11,PTPRT,PTPN14, TET2	6.85005e-06	ABL1,DYRK4,EPHA2,EPHA3,JAK3,MST1R,OBSCN,PDGFRB,WEE1, FLT3, KDM6A, NRAS,KRAS	1.41362e-09	MLL-ELL,MLL-MLLT4,MLL-MLLT3,MLLT10-MLL, MYH11-CBFB, NPM1, PML-RARA, RUNX1, TP53	4.25875e-38
2250	128.313	ARID4B,ASXL2,ASXL3,BRPF1,CBX5,CBX7,EED,HDAC2,HDAC3,JMJD1C,KAT6B,KDM2B,KDM3B,MLL2,MLL3,MTA2,PRDM9,PRDM16,RBBP4,SAP130,SCML2,SUDS3,SUZ12,ZBTB33,ZBTB7B,CREBBP-KAT6A,RPN1-MECOM,RUNX1-MECOM, GATA2,CBFB,ETV6,ETV3,GLI1,IKZF1,MYB,MYC,MLLT10-CEP164, SMC1A,SMC3,SMC5,STAG2,RAD21	4.55905e-05	IDH2, NF1, PTPN11,PTPRT,PTPN14, TET2	6.85005e-06	ABL1,DYRK4,EPHA2,EPHA3,JAK3,MST1R,OBSCN,PDGFRB,WEE1, FLT3, KDM6A, NRAS,KRAS	1.41362e-09	MLL-ELL,MLL-MLLT4,MLL-MLLT3,MLLT10-MLL, MYH11-CBFB, NPM1, PML-RARA, RUNX1, TP53	4.25875e-38
2134	128.313	ARID4B,ASXL2,ASXL3,BRPF1,CBX5,CBX7,EED,HDAC2,HDAC3,JMJD1C,KAT6B,KDM2B,KDM3B,MLL2,MLL3,MTA2,PRDM9,PRDM16,RBBP4,SAP130,SCML2,SUDS3,SUZ12,ZBTB33,ZBTB7B,CREBBP-KAT6A,RPN1-MECOM,RUNX1-MECOM, GATA2,CBFB,ETV6,ETV3,GLI1,IKZF1,MYB,MYC,MLLT10-CEP164, SMC1A,SMC3,SMC5,STAG2,RAD21	4.55905e-05	IDH2, MT-CO2, PTPN11,PTPRT,PTPN14, TET2	6.85005e-06	ABL1,DYRK4,EPHA2,EPHA3,JAK3,MST1R,OBSCN,PDGFRB,WEE1, FLT3, KDM6A, NRAS,KRAS	1.41362e-09	MLL-ELL,MLL-MLLT4,MLL-MLLT3,MLLT10-MLL, MYH11-CBFB, NPM1, PML-RARA, RUNX1, TP53	4.25875e-38
2126	128.3	CEBPA, CSTF2T,DDX1,DDX23,DHX32,HNRNPK,METTL3,PLRG1,POLR2A,PRPF3,PRPF8,RBMX,SF3B1,SNRNP200,SRRM2,SRSF2,SRSF6,SUPT5H,TRA2B,U2AF1,U2AF1L4,U2AF2, FAM5C	0.000530694	IDH2, KDM6A, PTPN11,PTPRT,PTPN14, TET2	3.8662e-06	ABL1,DYRK4,EPHA2,EPHA3,JAK3,MST1R,OBSCN,PDGFRB,WEE1, ACVR2B,ADRBK1,AKAP13,BUB1,CPNE3,DCLK1,MAPK1,MYLK2,MYO3A,NRK,PRKCG,RPS6KA6,SMG1,STK32A,STK33,STK36,TRIO,TTBK1,WNK3,WNK4, FLT3, NRAS,KRAS	2.18022e-10	MLL-ELL,MLL-MLLT4,MLL-MLLT3,MLLT10-MLL, MYH11-CBFB, NPM1, PML-RARA, RUNX1, TP53	4.25875e-38
1669	128.277	IDH2, KDM6A, PTPN11,PTPRT,PTPN14, TET2	3.8662e-06	ARID4B,ASXL2,ASXL3,BRPF1,CBX5,CBX7,EED,HDAC2,HDAC3,JMJD1C,KAT6B,KDM2B,KDM3B,MLL2,MLL3,MTA2,PRDM9,PRDM16,RBBP4,SAP130,SCML2,SUDS3,SUZ12,ZBTB33,ZBTB7B,CREBBP-KAT6A,RPN1-MECOM,RUNX1-MECOM, ASXL1, GATA2,CBFB,ETV6,ETV3,GLI1,IKZF1,MYB,MYC,MLLT10-CEP164, SMC1A,SMC3,SMC5,STAG2,RAD21	1.59509e-06	ABL1,DYRK4,EPHA2,EPHA3,JAK3,MST1R,OBSCN,PDGFRB,WEE1, FLT3, NRAS,KRAS	7.42448e-08	MLL-ELL,MLL-MLLT4,MLL-MLLT3,MLLT10-MLL, MYH11-CBFB, NPM1, PML-RARA, RUNX1, TP53	4.25875e-38
2531	128.275	CEBPA, CSTF2T,DDX1,DDX23,DHX32,HNRNPK,METTL3,PLRG1,POLR2A,PRPF3,PRPF8,RBMX,SF3B1,SNRNP200,SRRM2,SRSF2,SRSF6,SUPT5H,TRA2B,U2AF1,U2AF1L4,U2AF2, PHACTR1	0.00131899	ARID4B,ASXL2,ASXL3,BRPF1,CBX5,CBX7,EED,HDAC2,HDAC3,JMJD1C,KAT6B,KDM2B,KDM3B,MLL2,MLL3,MTA2,PRDM9,PRDM16,RBBP4,SAP130,SCML2,SUDS3,SUZ12,ZBTB33,ZBTB7B,CREBBP-KAT6A,RPN1-MECOM,RUNX1-MECOM, ASXL1, GATA2,CBFB,ETV6,ETV3,GLI1,IKZF1,MYB,MYC,MLLT10-CEP164, SMC1A,SMC3,SMC5,STAG2,RAD21	1.59509e-06	ABL1,DYRK4,EPHA2,EPHA3,JAK3,MST1R,OBSCN,PDGFRB,WEE1, ACVR2B,ADRBK1,AKAP13,BUB1,CPNE3,DCLK1,MAPK1,MYLK2,MYO3A,NRK,PRKCG,RPS6KA6,SMG1,STK32A,STK33,STK36,TRIO,TTBK1,WNK3,WNK4, FLT3, NRAS,KRAS	2.18022e-10	MLL-ELL,MLL-MLLT4,MLL-MLLT3,MLLT10-MLL, MYH11-CBFB, NPM1, PML-RARA, RUNX1, TP53	4.25875e-38
2370	128.275	CEBPA, CSTF2T,DDX1,DDX23,DHX32,HNRNPK,METTL3,PLRG1,POLR2A,PRPF3,PRPF8,RBMX,SF3B1,SNRNP200,SRRM2,SRSF2,SRSF6,SUPT5H,TRA2B,U2AF1,U2AF1L4,U2AF2, EZH2	0.00131899	ARID4B,ASXL2,ASXL3,BRPF1,CBX5,CBX7,EED,HDAC2,HDAC3,JMJD1C,KAT6B,KDM2B,KDM3B,MLL2,MLL3,MTA2,PRDM9,PRDM16,RBBP4,SAP130,SCML2,SUDS3,SUZ12,ZBTB33,ZBTB7B,CREBBP-KAT6A,RPN1-MECOM,RUNX1-MECOM, ASXL1, GATA2,CBFB,ETV6,ETV3,GLI1,IKZF1,MYB,MYC,MLLT10-CEP164, SMC1A,SMC3,SMC5,STAG2,RAD21	1.59509e-06	ABL1,DYRK4,EPHA2,EPHA3,JAK3,MST1R,OBSCN,PDGFRB,WEE1, ACVR2B,ADRBK1,AKAP13,BUB1,CPNE3,DCLK1,MAPK1,MYLK2,MYO3A,NRK,PRKCG,RPS6KA6,SMG1,STK32A,STK33,STK36,TRIO,TTBK1,WNK3,WNK4, FLT3, NRAS,KRAS	2.18022e-10	MLL-ELL,MLL-MLLT4,MLL-MLLT3,MLLT10-MLL, MYH11-CBFB, NPM1, PML-RARA, RUNX1, TP53	4.25875e-38
2361	128.275	CACNA1B, CEBPA, CSTF2T,DDX1,DDX23,DHX32,HNRNPK,METTL3,PLRG1,POLR2A,PRPF3,PRPF8,RBMX,SF3B1,SNRNP200,SRRM2,SRSF2,SRSF6,SUPT5H,TRA2B,U2AF1,U2AF1L4,U2AF2	0.00131899	ARID4B,ASXL2,ASXL3,BRPF1,CBX5,CBX7,EED,HDAC2,HDAC3,JMJD1C,KAT6B,KDM2B,KDM3B,MLL2,MLL3,MTA2,PRDM9,PRDM16,RBBP4,SAP130,SCML2,SUDS3,SUZ12,ZBTB33,ZBTB7B,CREBBP-KAT6A,RPN1-MECOM,RUNX1-MECOM, ASXL1, GATA2,CBFB,ETV6,ETV3,GLI1,IKZF1,MYB,MYC,MLLT10-CEP164, SMC1A,SMC3,SMC5,STAG2,RAD21	1.59509e-06	ABL1,DYRK4,EPHA2,EPHA3,JAK3,MST1R,OBSCN,PDGFRB,WEE1, ACVR2B,ADRBK1,AKAP13,BUB1,CPNE3,DCLK1,MAPK1,MYLK2,MYO3A,NRK,PRKCG,RPS6KA6,SMG1,STK32A,STK33,STK36,TRIO,TTBK1,WNK3,WNK4, FLT3, NRAS,KRAS	2.18022e-10	MLL-ELL,MLL-MLLT4,MLL-MLLT3,MLLT10-MLL, MYH11-CBFB, NPM1, PML-RARA, RUNX1, TP53	4.25875e-38
2353	128.275	BCR-ABL1, CEBPA, CSTF2T,DDX1,DDX23,DHX32,HNRNPK,METTL3,PLRG1,POLR2A,PRPF3,PRPF8,RBMX,SF3B1,SNRNP200,SRRM2,SRSF2,SRSF6,SUPT5H,TRA2B,U2AF1,U2AF1L4,U2AF2	0.00131899	ARID4B,ASXL2,ASXL3,BRPF1,CBX5,CBX7,EED,HDAC2,HDAC3,JMJD1C,KAT6B,KDM2B,KDM3B,MLL2,MLL3,MTA2,PRDM9,PRDM16,RBBP4,SAP130,SCML2,SUDS3,SUZ12,ZBTB33,ZBTB7B,CREBBP-KAT6A,RPN1-MECOM,RUNX1-MECOM, ASXL1, GATA2,CBFB,ETV6,ETV3,GLI1,IKZF1,MYB,MYC,MLLT10-CEP164, SMC1A,SMC3,SMC5,STAG2,RAD21	1.59509e-06	ABL1,DYRK4,EPHA2,EPHA3,JAK3,MST1R,OBSCN,PDGFRB,WEE1, ACVR2B,ADRBK1,AKAP13,BUB1,CPNE3,DCLK1,MAPK1,MYLK2,MYO3A,NRK,PRKCG,RPS6KA6,SMG1,STK32A,STK33,STK36,TRIO,TTBK1,WNK3,WNK4, FLT3, NRAS,KRAS	2.18022e-10	MLL-ELL,MLL-MLLT4,MLL-MLLT3,MLLT10-MLL, MYH11-CBFB, NPM1, PML-RARA, RUNX1, TP53	4.25875e-38
2376	128.275	CEBPA, CROCC, CSTF2T,DDX1,DDX23,DHX32,HNRNPK,METTL3,PLRG1,POLR2A,PRPF3,PRPF8,RBMX,SF3B1,SNRNP200,SRRM2,SRSF2,SRSF6,SUPT5H,TRA2B,U2AF1,U2AF1L4,U2AF2	0.00131899	ARID4B,ASXL2,ASXL3,BRPF1,CBX5,CBX7,EED,HDAC2,HDAC3,JMJD1C,KAT6B,KDM2B,KDM3B,MLL2,MLL3,MTA2,PRDM9,PRDM16,RBBP4,SAP130,SCML2,SUDS3,SUZ12,ZBTB33,ZBTB7B,CREBBP-KAT6A,RPN1-MECOM,RUNX1-MECOM, ASXL1, GATA2,CBFB,ETV6,ETV3,GLI1,IKZF1,MYB,MYC,MLLT10-CEP164, SMC1A,SMC3,SMC5,STAG2,RAD21	1.59509e-06	ABL1,DYRK4,EPHA2,EPHA3,JAK3,MST1R,OBSCN,PDGFRB,WEE1, ACVR2B,ADRBK1,AKAP13,BUB1,CPNE3,DCLK1,MAPK1,MYLK2,MYO3A,NRK,PRKCG,RPS6KA6,SMG1,STK32A,STK33,STK36,TRIO,TTBK1,WNK3,WNK4, FLT3, NRAS,KRAS	2.18022e-10	MLL-ELL,MLL-MLLT4,MLL-MLLT3,MLLT10-MLL, MYH11-CBFB, NPM1, PML-RARA, RUNX1, TP53	4.25875e-38
2451	128.275	CEBPA, CSTF2T,DDX1,DDX23,DHX32,HNRNPK,METTL3,PLRG1,POLR2A,PRPF3,PRPF8,RBMX,SF3B1,SNRNP200,SRRM2,SRSF2,SRSF6,SUPT5H,TRA2B,U2AF1,U2AF1L4,U2AF2, NF1	0.00131899	ARID4B,ASXL2,ASXL3,BRPF1,CBX5,CBX7,EED,HDAC2,HDAC3,JMJD1C,KAT6B,KDM2B,KDM3B,MLL2,MLL3,MTA2,PRDM9,PRDM16,RBBP4,SAP130,SCML2,SUDS3,SUZ12,ZBTB33,ZBTB7B,CREBBP-KAT6A,RPN1-MECOM,RUNX1-MECOM, ASXL1, GATA2,CBFB,ETV6,ETV3,GLI1,IKZF1,MYB,MYC,MLLT10-CEP164, SMC1A,SMC3,SMC5,STAG2,RAD21	1.59509e-06	ABL1,DYRK4,EPHA2,EPHA3,JAK3,MST1R,OBSCN,PDGFRB,WEE1, ACVR2B,ADRBK1,AKAP13,BUB1,CPNE3,DCLK1,MAPK1,MYLK2,MYO3A,NRK,PRKCG,RPS6KA6,SMG1,STK32A,STK33,STK36,TRIO,TTBK1,WNK3,WNK4, FLT3, NRAS,KRAS	2.18022e-10	MLL-ELL,MLL-MLLT4,MLL-MLLT3,MLLT10-MLL, MYH11-CBFB, NPM1, PML-RARA, RUNX1, TP53	4.25875e-38
2385	128.275	CEBPA, CSTF2T,DDX1,DDX23,DHX32,HNRNPK,METTL3,PLRG1,POLR2A,PRPF3,PRPF8,RBMX,SF3B1,SNRNP200,SRRM2,SRSF2,SRSF6,SUPT5H,TRA2B,U2AF1,U2AF1L4,U2AF2, GPR128-TFG	0.00131899	ARID4B,ASXL2,ASXL3,BRPF1,CBX5,CBX7,EED,HDAC2,HDAC3,JMJD1C,KAT6B,KDM2B,KDM3B,MLL2,MLL3,MTA2,PRDM9,PRDM16,RBBP4,SAP130,SCML2,SUDS3,SUZ12,ZBTB33,ZBTB7B,CREBBP-KAT6A,RPN1-MECOM,RUNX1-MECOM, ASXL1, GATA2,CBFB,ETV6,ETV3,GLI1,IKZF1,MYB,MYC,MLLT10-CEP164, SMC1A,SMC3,SMC5,STAG2,RAD21	1.59509e-06	ABL1,DYRK4,EPHA2,EPHA3,JAK3,MST1R,OBSCN,PDGFRB,WEE1, ACVR2B,ADRBK1,AKAP13,BUB1,CPNE3,DCLK1,MAPK1,MYLK2,MYO3A,NRK,PRKCG,RPS6KA6,SMG1,STK32A,STK33,STK36,TRIO,TTBK1,WNK3,WNK4, FLT3, NRAS,KRAS	2.18022e-10	MLL-ELL,MLL-MLLT4,MLL-MLLT3,MLLT10-MLL, MYH11-CBFB, NPM1, PML-RARA, RUNX1, TP53	4.25875e-38
2336	128.275	CEBPA, CSTF2T,DDX1,DDX23,DHX32,HNRNPK,METTL3,PLRG1,POLR2A,PRPF3,PRPF8,RBMX,SF3B1,SNRNP200,SRRM2,SRSF2,SRSF6,SUPT5H,TRA2B,U2AF1,U2AF1L4,U2AF2, NUP98-NSD1	0.00131899	ARID4B,ASXL2,ASXL3,BRPF1,CBX5,CBX7,EED,HDAC2,HDAC3,JMJD1C,KAT6B,KDM2B,KDM3B,MLL2,MLL3,MTA2,PRDM9,PRDM16,RBBP4,SAP130,SCML2,SUDS3,SUZ12,ZBTB33,ZBTB7B,CREBBP-KAT6A,RPN1-MECOM,RUNX1-MECOM, ASXL1, GATA2,CBFB,ETV6,ETV3,GLI1,IKZF1,MYB,MYC,MLLT10-CEP164, SMC1A,SMC3,SMC5,STAG2,RAD21	1.59509e-06	ABL1,DYRK4,EPHA2,EPHA3,JAK3,MST1R,OBSCN,PDGFRB,WEE1, ACVR2B,ADRBK1,AKAP13,BUB1,CPNE3,DCLK1,MAPK1,MYLK2,MYO3A,NRK,PRKCG,RPS6KA6,SMG1,STK32A,STK33,STK36,TRIO,TTBK1,WNK3,WNK4, FLT3, NRAS,KRAS	2.18022e-10	MLL-ELL,MLL-MLLT4,MLL-MLLT3,MLLT10-MLL, MYH11-CBFB, NPM1, PML-RARA, RUNX1, TP53	4.25875e-38
2436	128.275	CEBPA, COL12A1, CSTF2T,DDX1,DDX23,DHX32,HNRNPK,METTL3,PLRG1,POLR2A,PRPF3,PRPF8,RBMX,SF3B1,SNRNP200,SRRM2,SRSF2,SRSF6,SUPT5H,TRA2B,U2AF1,U2AF1L4,U2AF2	0.00131899	ARID4B,ASXL2,ASXL3,BRPF1,CBX5,CBX7,EED,HDAC2,HDAC3,JMJD1C,KAT6B,KDM2B,KDM3B,MLL2,MLL3,MTA2,PRDM9,PRDM16,RBBP4,SAP130,SCML2,SUDS3,SUZ12,ZBTB33,ZBTB7B,CREBBP-KAT6A,RPN1-MECOM,RUNX1-MECOM, ASXL1, GATA2,CBFB,ETV6,ETV3,GLI1,IKZF1,MYB,MYC,MLLT10-CEP164, SMC1A,SMC3,SMC5,STAG2,RAD21	1.59509e-06	ABL1,DYRK4,EPHA2,EPHA3,JAK3,MST1R,OBSCN,PDGFRB,WEE1, ACVR2B,ADRBK1,AKAP13,BUB1,CPNE3,DCLK1,MAPK1,MYLK2,MYO3A,NRK,PRKCG,RPS6KA6,SMG1,STK32A,STK33,STK36,TRIO,TTBK1,WNK3,WNK4, FLT3, NRAS,KRAS	2.18022e-10	MLL-ELL,MLL-MLLT4,MLL-MLLT3,MLLT10-MLL, MYH11-CBFB, NPM1, PML-RARA, RUNX1, TP53	4.25875e-38
2431	128.275	CEBPA, CSTF2T,DDX1,DDX23,DHX32,HNRNPK,METTL3,PLRG1,POLR2A,PRPF3,PRPF8,RBMX,SF3B1,SNRNP200,SRRM2,SRSF2,SRSF6,SUPT5H,TRA2B,U2AF1,U2AF1L4,U2AF2, DIS3	0.00131899	ARID4B,ASXL2,ASXL3,BRPF1,CBX5,CBX7,EED,HDAC2,HDAC3,JMJD1C,KAT6B,KDM2B,KDM3B,MLL2,MLL3,MTA2,PRDM9,PRDM16,RBBP4,SAP130,SCML2,SUDS3,SUZ12,ZBTB33,ZBTB7B,CREBBP-KAT6A,RPN1-MECOM,RUNX1-MECOM, ASXL1, GATA2,CBFB,ETV6,ETV3,GLI1,IKZF1,MYB,MYC,MLLT10-CEP164, SMC1A,SMC3,SMC5,STAG2,RAD21	1.59509e-06	ABL1,DYRK4,EPHA2,EPHA3,JAK3,MST1R,OBSCN,PDGFRB,WEE1, ACVR2B,ADRBK1,AKAP13,BUB1,CPNE3,DCLK1,MAPK1,MYLK2,MYO3A,NRK,PRKCG,RPS6KA6,SMG1,STK32A,STK33,STK36,TRIO,TTBK1,WNK3,WNK4, FLT3, NRAS,KRAS	2.18022e-10	MLL-ELL,MLL-MLLT4,MLL-MLLT3,MLLT10-MLL, MYH11-CBFB, NPM1, PML-RARA, RUNX1, TP53	4.25875e-38
2473	128.275	CEBPA, CSTF2T,DDX1,DDX23,DHX32,HNRNPK,METTL3,PLRG1,POLR2A,PRPF3,PRPF8,RBMX,SF3B1,SNRNP200,SRRM2,SRSF2,SRSF6,SUPT5H,TRA2B,U2AF1,U2AF1L4,U2AF2, MT-CO3	0.00131899	ARID4B,ASXL2,ASXL3,BRPF1,CBX5,CBX7,EED,HDAC2,HDAC3,JMJD1C,KAT6B,KDM2B,KDM3B,MLL2,MLL3,MTA2,PRDM9,PRDM16,RBBP4,SAP130,SCML2,SUDS3,SUZ12,ZBTB33,ZBTB7B,CREBBP-KAT6A,RPN1-MECOM,RUNX1-MECOM, ASXL1, GATA2,CBFB,ETV6,ETV3,GLI1,IKZF1,MYB,MYC,MLLT10-CEP164, SMC1A,SMC3,SMC5,STAG2,RAD21	1.59509e-06	ABL1,DYRK4,EPHA2,EPHA3,JAK3,MST1R,OBSCN,PDGFRB,WEE1, ACVR2B,ADRBK1,AKAP13,BUB1,CPNE3,DCLK1,MAPK1,MYLK2,MYO3A,NRK,PRKCG,RPS6KA6,SMG1,STK32A,STK33,STK36,TRIO,TTBK1,WNK3,WNK4, FLT3, NRAS,KRAS	2.18022e-10	MLL-ELL,MLL-MLLT4,MLL-MLLT3,MLLT10-MLL, MYH11-CBFB, NPM1, PML-RARA, RUNX1, TP53	4.25875e-38
2070	128.23	ARID4B,ASXL2,ASXL3,BRPF1,CBX5,CBX7,EED,HDAC2,HDAC3,JMJD1C,KAT6B,KDM2B,KDM3B,MLL2,MLL3,MTA2,PRDM9,PRDM16,RBBP4,SAP130,SCML2,SUDS3,SUZ12,ZBTB33,ZBTB7B,CREBBP-KAT6A,RPN1-MECOM,RUNX1-MECOM, GATA2,CBFB,ETV6,ETV3,GLI1,IKZF1,MYB,MYC,MLLT10-CEP164, SMC1A,SMC3,SMC5,STAG2,RAD21	4.55905e-05	IDH2, MT-CO2, PTPN11,PTPRT,PTPN14, TET2	6.85005e-06	ACVR2B,ADRBK1,AKAP13,BUB1,CPNE3,DCLK1,MAPK1,MYLK2,MYO3A,NRK,PRKCG,RPS6KA6,SMG1,STK32A,STK33,STK36,TRIO,TTBK1,WNK3,WNK4, FLT3, KDM6A, NRAS,KRAS	1.53681e-09	MLL-ELL,MLL-MLLT4,MLL-MLLT3,MLLT10-MLL, MYH11-CBFB, NPM1, PML-RARA, RUNX1, TP53	4.25875e-38
2046	128.23	ARID4B,ASXL2,ASXL3,BRPF1,CBX5,CBX7,EED,HDAC2,HDAC3,JMJD1C,KAT6B,KDM2B,KDM3B,MLL2,MLL3,MTA2,PRDM9,PRDM16,RBBP4,SAP130,SCML2,SUDS3,SUZ12,ZBTB33,ZBTB7B,CREBBP-KAT6A,RPN1-MECOM,RUNX1-MECOM, GATA2,CBFB,ETV6,ETV3,GLI1,IKZF1,MYB,MYC,MLLT10-CEP164, SMC1A,SMC3,SMC5,STAG2,RAD21	4.55905e-05	IDH2, NF1, PTPN11,PTPRT,PTPN14, TET2	6.85005e-06	ACVR2B,ADRBK1,AKAP13,BUB1,CPNE3,DCLK1,MAPK1,MYLK2,MYO3A,NRK,PRKCG,RPS6KA6,SMG1,STK32A,STK33,STK36,TRIO,TTBK1,WNK3,WNK4, FLT3, KDM6A, NRAS,KRAS	1.53681e-09	MLL-ELL,MLL-MLLT4,MLL-MLLT3,MLLT10-MLL, MYH11-CBFB, NPM1, PML-RARA, RUNX1, TP53	4.25875e-38
1910	128.23	ARID4B,ASXL2,ASXL3,BRPF1,CBX5,CBX7,EED,HDAC2,HDAC3,JMJD1C,KAT6B,KDM2B,KDM3B,MLL2,MLL3,MTA2,PRDM9,PRDM16,RBBP4,SAP130,SCML2,SUDS3,SUZ12,ZBTB33,ZBTB7B,CREBBP-KAT6A,RPN1-MECOM,RUNX1-MECOM, GATA2,CBFB,ETV6,ETV3,GLI1,IKZF1,MYB,MYC,MLLT10-CEP164, SMC1A,SMC3,SMC5,STAG2,RAD21	4.55905e-05	IDH2, NUP98-NSD1, PTPN11,PTPRT,PTPN14, TET2	6.85005e-06	ACVR2B,ADRBK1,AKAP13,BUB1,CPNE3,DCLK1,MAPK1,MYLK2,MYO3A,NRK,PRKCG,RPS6KA6,SMG1,STK32A,STK33,STK36,TRIO,TTBK1,WNK3,WNK4, FLT3, KDM6A, NRAS,KRAS	1.53681e-09	MLL-ELL,MLL-MLLT4,MLL-MLLT3,MLLT10-MLL, MYH11-CBFB, NPM1, PML-RARA, RUNX1, TP53	4.25875e-38
1919	128.23	ARID4B,ASXL2,ASXL3,BRPF1,CBX5,CBX7,EED,HDAC2,HDAC3,JMJD1C,KAT6B,KDM2B,KDM3B,MLL2,MLL3,MTA2,PRDM9,PRDM16,RBBP4,SAP130,SCML2,SUDS3,SUZ12,ZBTB33,ZBTB7B,CREBBP-KAT6A,RPN1-MECOM,RUNX1-MECOM, GATA2,CBFB,ETV6,ETV3,GLI1,IKZF1,MYB,MYC,MLLT10-CEP164, SMC1A,SMC3,SMC5,STAG2,RAD21	4.55905e-05	CACNA1B, IDH2, PTPN11,PTPRT,PTPN14, TET2	6.85005e-06	ACVR2B,ADRBK1,AKAP13,BUB1,CPNE3,DCLK1,MAPK1,MYLK2,MYO3A,NRK,PRKCG,RPS6KA6,SMG1,STK32A,STK33,STK36,TRIO,TTBK1,WNK3,WNK4, FLT3, KDM6A, NRAS,KRAS	1.53681e-09	MLL-ELL,MLL-MLLT4,MLL-MLLT3,MLLT10-MLL, MYH11-CBFB, NPM1, PML-RARA, RUNX1, TP53	4.25875e-38
2465	128.215	ARID4B,ASXL2,ASXL3,BRPF1,CBX5,CBX7,EED,HDAC2,HDAC3,JMJD1C,KAT6B,KDM2B,KDM3B,MLL2,MLL3,MTA2,PRDM9,PRDM16,RBBP4,SAP130,SCML2,SUDS3,SUZ12,ZBTB33,ZBTB7B,CREBBP-KAT6A,RPN1-MECOM,RUNX1-MECOM, GATA2,CBFB,ETV6,ETV3,GLI1,IKZF1,MYB,MYC,MLLT10-CEP164, SMC1A,SMC3,SMC5,STAG2,RAD21	4.55905e-05	ABL1,DYRK4,EPHA2,EPHA3,JAK3,MST1R,OBSCN,PDGFRB,WEE1, DNMT3A, FCGBP, MIR142	6.02154e-06	ACVR2B,ADRBK1,AKAP13,BUB1,CPNE3,DCLK1,MAPK1,MYLK2,MYO3A,NRK,PRKCG,RPS6KA6,SMG1,STK32A,STK33,STK36,TRIO,TTBK1,WNK3,WNK4, FLT3, NRAS,KRAS, RUNX1-RUNX1T1	1.77394e-09	MLL-ELL,MLL-MLLT4,MLL-MLLT3,MLLT10-MLL, MYH11-CBFB, NPM1, PML-RARA, RUNX1, TP53	4.25875e-38
2281	128.215	ARID4B,ASXL2,ASXL3,BRPF1,CBX5,CBX7,EED,HDAC2,HDAC3,JMJD1C,KAT6B,KDM2B,KDM3B,MLL2,MLL3,MTA2,PRDM9,PRDM16,RBBP4,SAP130,SCML2,SUDS3,SUZ12,ZBTB33,ZBTB7B,CREBBP-KAT6A,RPN1-MECOM,RUNX1-MECOM, GATA2,CBFB,ETV6,ETV3,GLI1,IKZF1,MYB,MYC,MLLT10-CEP164, SMC1A,SMC3,SMC5,STAG2,RAD21	4.55905e-05	ABL1,DYRK4,EPHA2,EPHA3,JAK3,MST1R,OBSCN,PDGFRB,WEE1, DNMT3A, MIR142, SPEN	6.02154e-06	ACVR2B,ADRBK1,AKAP13,BUB1,CPNE3,DCLK1,MAPK1,MYLK2,MYO3A,NRK,PRKCG,RPS6KA6,SMG1,STK32A,STK33,STK36,TRIO,TTBK1,WNK3,WNK4, FLT3, NRAS,KRAS, RUNX1-RUNX1T1	1.77394e-09	MLL-ELL,MLL-MLLT4,MLL-MLLT3,MLLT10-MLL, MYH11-CBFB, NPM1, PML-RARA, RUNX1, TP53	4.25875e-38
2414	128.215	ARID4B,ASXL2,ASXL3,BRPF1,CBX5,CBX7,EED,HDAC2,HDAC3,JMJD1C,KAT6B,KDM2B,KDM3B,MLL2,MLL3,MTA2,PRDM9,PRDM16,RBBP4,SAP130,SCML2,SUDS3,SUZ12,ZBTB33,ZBTB7B,CREBBP-KAT6A,RPN1-MECOM,RUNX1-MECOM, GATA2,CBFB,ETV6,ETV3,GLI1,IKZF1,MYB,MYC,MLLT10-CEP164, SMC1A,SMC3,SMC5,STAG2,RAD21	4.55905e-05	ABL1,DYRK4,EPHA2,EPHA3,JAK3,MST1R,OBSCN,PDGFRB,WEE1, CACNA1E, DNMT3A, MIR142	6.02154e-06	ACVR2B,ADRBK1,AKAP13,BUB1,CPNE3,DCLK1,MAPK1,MYLK2,MYO3A,NRK,PRKCG,RPS6KA6,SMG1,STK32A,STK33,STK36,TRIO,TTBK1,WNK3,WNK4, FLT3, NRAS,KRAS, RUNX1-RUNX1T1	1.77394e-09	MLL-ELL,MLL-MLLT4,MLL-MLLT3,MLLT10-MLL, MYH11-CBFB, NPM1, PML-RARA, RUNX1, TP53	4.25875e-38
2356	128.215	ARID4B,ASXL2,ASXL3,BRPF1,CBX5,CBX7,EED,HDAC2,HDAC3,JMJD1C,KAT6B,KDM2B,KDM3B,MLL2,MLL3,MTA2,PRDM9,PRDM16,RBBP4,SAP130,SCML2,SUDS3,SUZ12,ZBTB33,ZBTB7B,CREBBP-KAT6A,RPN1-MECOM,RUNX1-MECOM, GATA2,CBFB,ETV6,ETV3,GLI1,IKZF1,MYB,MYC,MLLT10-CEP164, SMC1A,SMC3,SMC5,STAG2,RAD21	4.55905e-05	ABL1,DYRK4,EPHA2,EPHA3,JAK3,MST1R,OBSCN,PDGFRB,WEE1, COL12A1, DNMT3A, MIR142	6.02154e-06	ACVR2B,ADRBK1,AKAP13,BUB1,CPNE3,DCLK1,MAPK1,MYLK2,MYO3A,NRK,PRKCG,RPS6KA6,SMG1,STK32A,STK33,STK36,TRIO,TTBK1,WNK3,WNK4, FLT3, NRAS,KRAS, RUNX1-RUNX1T1	1.77394e-09	MLL-ELL,MLL-MLLT4,MLL-MLLT3,MLLT10-MLL, MYH11-CBFB, NPM1, PML-RARA, RUNX1, TP53	4.25875e-38
2431	128.215	ARID4B,ASXL2,ASXL3,BRPF1,CBX5,CBX7,EED,HDAC2,HDAC3,JMJD1C,KAT6B,KDM2B,KDM3B,MLL2,MLL3,MTA2,PRDM9,PRDM16,RBBP4,SAP130,SCML2,SUDS3,SUZ12,ZBTB33,ZBTB7B,CREBBP-KAT6A,RPN1-MECOM,RUNX1-MECOM, GATA2,CBFB,ETV6,ETV3,GLI1,IKZF1,MYB,MYC,MLLT10-CEP164, SMC1A,SMC3,SMC5,STAG2,RAD21	4.55905e-05	ABL1,DYRK4,EPHA2,EPHA3,JAK3,MST1R,OBSCN,PDGFRB,WEE1, DNMT3A, MIR142, NUP98-NSD1	6.02154e-06	ACVR2B,ADRBK1,AKAP13,BUB1,CPNE3,DCLK1,MAPK1,MYLK2,MYO3A,NRK,PRKCG,RPS6KA6,SMG1,STK32A,STK33,STK36,TRIO,TTBK1,WNK3,WNK4, FLT3, NRAS,KRAS, RUNX1-RUNX1T1	1.77394e-09	MLL-ELL,MLL-MLLT4,MLL-MLLT3,MLLT10-MLL, MYH11-CBFB, NPM1, PML-RARA, RUNX1, TP53	4.25875e-38
2430	128.215	ARID4B,ASXL2,ASXL3,BRPF1,CBX5,CBX7,EED,HDAC2,HDAC3,JMJD1C,KAT6B,KDM2B,KDM3B,MLL2,MLL3,MTA2,PRDM9,PRDM16,RBBP4,SAP130,SCML2,SUDS3,SUZ12,ZBTB33,ZBTB7B,CREBBP-KAT6A,RPN1-MECOM,RUNX1-MECOM, GATA2,CBFB,ETV6,ETV3,GLI1,IKZF1,MYB,MYC,MLLT10-CEP164, SMC1A,SMC3,SMC5,STAG2,RAD21	4.55905e-05	ABL1,DYRK4,EPHA2,EPHA3,JAK3,MST1R,OBSCN,PDGFRB,WEE1, DNAH9, DNMT3A, MIR142	6.02154e-06	ACVR2B,ADRBK1,AKAP13,BUB1,CPNE3,DCLK1,MAPK1,MYLK2,MYO3A,NRK,PRKCG,RPS6KA6,SMG1,STK32A,STK33,STK36,TRIO,TTBK1,WNK3,WNK4, FLT3, NRAS,KRAS, RUNX1-RUNX1T1	1.77394e-09	MLL-ELL,MLL-MLLT4,MLL-MLLT3,MLLT10-MLL, MYH11-CBFB, NPM1, PML-RARA, RUNX1, TP53	4.25875e-38
2176	128.184	CEBPA, CSTF2T,DDX1,DDX23,DHX32,HNRNPK,METTL3,PLRG1,POLR2A,PRPF3,PRPF8,RBMX,SF3B1,SNRNP200,SRRM2,SRSF2,SRSF6,SUPT5H,TRA2B,U2AF1,U2AF1L4,U2AF2, IDH1	0.00144504	ARID4B,ASXL2,ASXL3,BRPF1,CBX5,CBX7,EED,HDAC2,HDAC3,JMJD1C,KAT6B,KDM2B,KDM3B,MLL2,MLL3,MTA2,PRDM9,PRDM16,RBBP4,SAP130,SCML2,SUDS3,SUZ12,ZBTB33,ZBTB7B,CREBBP-KAT6A,RPN1-MECOM,RUNX1-MECOM, ASXL1, GATA2,CBFB,ETV6,ETV3,GLI1,IKZF1,MYB,MYC,MLLT10-CEP164, SMC1A,SMC3,SMC5,STAG2,RAD21	1.59509e-06	ABL1,DYRK4,EPHA2,EPHA3,JAK3,MST1R,OBSCN,PDGFRB,WEE1, ACVR2B,ADRBK1,AKAP13,BUB1,CPNE3,DCLK1,MAPK1,MYLK2,MYO3A,NRK,PRKCG,RPS6KA6,SMG1,STK32A,STK33,STK36,TRIO,TTBK1,WNK3,WNK4, FLT3, NRAS,KRAS	2.18022e-10	MLL-ELL,MLL-MLLT4,MLL-MLLT3,MLLT10-MLL, MYH11-CBFB, NPM1, PML-RARA, RUNX1, TP53	4.25875e-38
2113	128.166	IDH2, PTPN11,PTPRT,PTPN14, TET2	3.73492e-05	ARID4B,ASXL2,ASXL3,BRPF1,CBX5,CBX7,EED,HDAC2,HDAC3,JMJD1C,KAT6B,KDM2B,KDM3B,MLL2,MLL3,MTA2,PRDM9,PRDM16,RBBP4,SAP130,SCML2,SUDS3,SUZ12,ZBTB33,ZBTB7B,CREBBP-KAT6A,RPN1-MECOM,RUNX1-MECOM, ASXL1, GATA2,CBFB,ETV6,ETV3,GLI1,IKZF1,MYB,MYC,MLLT10-CEP164, SMC1A,SMC3,SMC5,STAG2,RAD21	1.59509e-06	ABL1,DYRK4,EPHA2,EPHA3,JAK3,MST1R,OBSCN,PDGFRB,WEE1, CSTF2T,DDX1,DDX23,DHX32,HNRNPK,METTL3,PLRG1,POLR2A,PRPF3,PRPF8,RBMX,SF3B1,SNRNP200,SRRM2,SRSF2,SRSF6,SUPT5H,TRA2B,U2AF1,U2AF1L4,U2AF2, FCGBP, FLT3	8.58745e-09	MLL-ELL,MLL-MLLT4,MLL-MLLT3,MLLT10-MLL, MYH11-CBFB, NPM1, PML-RARA, RUNX1, TP53	4.25875e-38
2166	128.166	IDH2, PTPN11,PTPRT,PTPN14, TET2	3.73492e-05	ARID4B,ASXL2,ASXL3,BRPF1,CBX5,CBX7,EED,HDAC2,HDAC3,JMJD1C,KAT6B,KDM2B,KDM3B,MLL2,MLL3,MTA2,PRDM9,PRDM16,RBBP4,SAP130,SCML2,SUDS3,SUZ12,ZBTB33,ZBTB7B,CREBBP-KAT6A,RPN1-MECOM,RUNX1-MECOM, ASXL1, GATA2,CBFB,ETV6,ETV3,GLI1,IKZF1,MYB,MYC,MLLT10-CEP164, SMC1A,SMC3,SMC5,STAG2,RAD21	1.59509e-06	ABL1,DYRK4,EPHA2,EPHA3,JAK3,MST1R,OBSCN,PDGFRB,WEE1, CSTF2T,DDX1,DDX23,DHX32,HNRNPK,METTL3,PLRG1,POLR2A,PRPF3,PRPF8,RBMX,SF3B1,SNRNP200,SRRM2,SRSF2,SRSF6,SUPT5H,TRA2B,U2AF1,U2AF1L4,U2AF2, FLT3, MT-CO2	8.58745e-09	MLL-ELL,MLL-MLLT4,MLL-MLLT3,MLLT10-MLL, MYH11-CBFB, NPM1, PML-RARA, RUNX1, TP53	4.25875e-38
2224	128.166	IDH2, PTPN11,PTPRT,PTPN14, TET2	3.73492e-05	ARID4B,ASXL2,ASXL3,BRPF1,CBX5,CBX7,EED,HDAC2,HDAC3,JMJD1C,KAT6B,KDM2B,KDM3B,MLL2,MLL3,MTA2,PRDM9,PRDM16,RBBP4,SAP130,SCML2,SUDS3,SUZ12,ZBTB33,ZBTB7B,CREBBP-KAT6A,RPN1-MECOM,RUNX1-MECOM, ASXL1, GATA2,CBFB,ETV6,ETV3,GLI1,IKZF1,MYB,MYC,MLLT10-CEP164, SMC1A,SMC3,SMC5,STAG2,RAD21	1.59509e-06	ABL1,DYRK4,EPHA2,EPHA3,JAK3,MST1R,OBSCN,PDGFRB,WEE1, CSTF2T,DDX1,DDX23,DHX32,HNRNPK,METTL3,PLRG1,POLR2A,PRPF3,PRPF8,RBMX,SF3B1,SNRNP200,SRRM2,SRSF2,SRSF6,SUPT5H,TRA2B,U2AF1,U2AF1L4,U2AF2, FLT3, NF1	8.58745e-09	MLL-ELL,MLL-MLLT4,MLL-MLLT3,MLLT10-MLL, MYH11-CBFB, NPM1, PML-RARA, RUNX1, TP53	4.25875e-38
2096	128.166	IDH2, PTPN11,PTPRT,PTPN14, TET2	3.73492e-05	ARID4B,ASXL2,ASXL3,BRPF1,CBX5,CBX7,EED,HDAC2,HDAC3,JMJD1C,KAT6B,KDM2B,KDM3B,MLL2,MLL3,MTA2,PRDM9,PRDM16,RBBP4,SAP130,SCML2,SUDS3,SUZ12,ZBTB33,ZBTB7B,CREBBP-KAT6A,RPN1-MECOM,RUNX1-MECOM, ASXL1, GATA2,CBFB,ETV6,ETV3,GLI1,IKZF1,MYB,MYC,MLLT10-CEP164, SMC1A,SMC3,SMC5,STAG2,RAD21	1.59509e-06	ABL1,DYRK4,EPHA2,EPHA3,JAK3,MST1R,OBSCN,PDGFRB,WEE1, CSTF2T,DDX1,DDX23,DHX32,HNRNPK,METTL3,PLRG1,POLR2A,PRPF3,PRPF8,RBMX,SF3B1,SNRNP200,SRRM2,SRSF2,SRSF6,SUPT5H,TRA2B,U2AF1,U2AF1L4,U2AF2, EZH2, FLT3	8.58745e-09	MLL-ELL,MLL-MLLT4,MLL-MLLT3,MLLT10-MLL, MYH11-CBFB, NPM1, PML-RARA, RUNX1, TP53	4.25875e-38
2086	128.166	IDH2, PTPN11,PTPRT,PTPN14, TET2	3.73492e-05	ARID4B,ASXL2,ASXL3,BRPF1,CBX5,CBX7,EED,HDAC2,HDAC3,JMJD1C,KAT6B,KDM2B,KDM3B,MLL2,MLL3,MTA2,PRDM9,PRDM16,RBBP4,SAP130,SCML2,SUDS3,SUZ12,ZBTB33,ZBTB7B,CREBBP-KAT6A,RPN1-MECOM,RUNX1-MECOM, ASXL1, GATA2,CBFB,ETV6,ETV3,GLI1,IKZF1,MYB,MYC,MLLT10-CEP164, SMC1A,SMC3,SMC5,STAG2,RAD21	1.59509e-06	ABL1,DYRK4,EPHA2,EPHA3,JAK3,MST1R,OBSCN,PDGFRB,WEE1, CSTF2T,DDX1,DDX23,DHX32,HNRNPK,METTL3,PLRG1,POLR2A,PRPF3,PRPF8,RBMX,SF3B1,SNRNP200,SRRM2,SRSF2,SRSF6,SUPT5H,TRA2B,U2AF1,U2AF1L4,U2AF2, FLT3, PHACTR1	8.58745e-09	MLL-ELL,MLL-MLLT4,MLL-MLLT3,MLLT10-MLL, MYH11-CBFB, NPM1, PML-RARA, RUNX1, TP53	4.25875e-38
2085	128.166	IDH2, PTPN11,PTPRT,PTPN14, TET2	3.73492e-05	ARID4B,ASXL2,ASXL3,BRPF1,CBX5,CBX7,EED,HDAC2,HDAC3,JMJD1C,KAT6B,KDM2B,KDM3B,MLL2,MLL3,MTA2,PRDM9,PRDM16,RBBP4,SAP130,SCML2,SUDS3,SUZ12,ZBTB33,ZBTB7B,CREBBP-KAT6A,RPN1-MECOM,RUNX1-MECOM, ASXL1, GATA2,CBFB,ETV6,ETV3,GLI1,IKZF1,MYB,MYC,MLLT10-CEP164, SMC1A,SMC3,SMC5,STAG2,RAD21	1.59509e-06	ABL1,DYRK4,EPHA2,EPHA3,JAK3,MST1R,OBSCN,PDGFRB,WEE1, CROCC, CSTF2T,DDX1,DDX23,DHX32,HNRNPK,METTL3,PLRG1,POLR2A,PRPF3,PRPF8,RBMX,SF3B1,SNRNP200,SRRM2,SRSF2,SRSF6,SUPT5H,TRA2B,U2AF1,U2AF1L4,U2AF2, FLT3	8.58745e-09	MLL-ELL,MLL-MLLT4,MLL-MLLT3,MLLT10-MLL, MYH11-CBFB, NPM1, PML-RARA, RUNX1, TP53	4.25875e-38
2199	128.166	IDH2, PTPN11,PTPRT,PTPN14, TET2	3.73492e-05	ARID4B,ASXL2,ASXL3,BRPF1,CBX5,CBX7,EED,HDAC2,HDAC3,JMJD1C,KAT6B,KDM2B,KDM3B,MLL2,MLL3,MTA2,PRDM9,PRDM16,RBBP4,SAP130,SCML2,SUDS3,SUZ12,ZBTB33,ZBTB7B,CREBBP-KAT6A,RPN1-MECOM,RUNX1-MECOM, ASXL1, GATA2,CBFB,ETV6,ETV3,GLI1,IKZF1,MYB,MYC,MLLT10-CEP164, SMC1A,SMC3,SMC5,STAG2,RAD21	1.59509e-06	ABL1,DYRK4,EPHA2,EPHA3,JAK3,MST1R,OBSCN,PDGFRB,WEE1, BCR-ABL1, CSTF2T,DDX1,DDX23,DHX32,HNRNPK,METTL3,PLRG1,POLR2A,PRPF3,PRPF8,RBMX,SF3B1,SNRNP200,SRRM2,SRSF2,SRSF6,SUPT5H,TRA2B,U2AF1,U2AF1L4,U2AF2, FLT3	8.58745e-09	MLL-ELL,MLL-MLLT4,MLL-MLLT3,MLLT10-MLL, MYH11-CBFB, NPM1, PML-RARA, RUNX1, TP53	4.25875e-38
2175	128.136	DNMT3A, MT-CO3, RUNX1-RUNX1T1, SPEN	5.30155e-05	ARID4B,ASXL2,ASXL3,BRPF1,CBX5,CBX7,EED,HDAC2,HDAC3,JMJD1C,KAT6B,KDM2B,KDM3B,MLL2,MLL3,MTA2,PRDM9,PRDM16,RBBP4,SAP130,SCML2,SUDS3,SUZ12,ZBTB33,ZBTB7B,CREBBP-KAT6A,RPN1-MECOM,RUNX1-MECOM, GATA2,CBFB,ETV6,ETV3,GLI1,IKZF1,MYB,MYC,MLLT10-CEP164, SMC1A,SMC3,SMC5,STAG2,RAD21	4.55905e-05	ABL1,DYRK4,EPHA2,EPHA3,JAK3,MST1R,OBSCN,PDGFRB,WEE1, ACVR2B,ADRBK1,AKAP13,BUB1,CPNE3,DCLK1,MAPK1,MYLK2,MYO3A,NRK,PRKCG,RPS6KA6,SMG1,STK32A,STK33,STK36,TRIO,TTBK1,WNK3,WNK4, FLT3, NRAS,KRAS	2.18022e-10	MLL-ELL,MLL-MLLT4,MLL-MLLT3,MLLT10-MLL, MYH11-CBFB, NPM1, PML-RARA, RUNX1, TP53	4.25875e-38
2129	128.136	DIS3, DNMT3A, RUNX1-RUNX1T1, SPEN	5.30155e-05	ARID4B,ASXL2,ASXL3,BRPF1,CBX5,CBX7,EED,HDAC2,HDAC3,JMJD1C,KAT6B,KDM2B,KDM3B,MLL2,MLL3,MTA2,PRDM9,PRDM16,RBBP4,SAP130,SCML2,SUDS3,SUZ12,ZBTB33,ZBTB7B,CREBBP-KAT6A,RPN1-MECOM,RUNX1-MECOM, GATA2,CBFB,ETV6,ETV3,GLI1,IKZF1,MYB,MYC,MLLT10-CEP164, SMC1A,SMC3,SMC5,STAG2,RAD21	4.55905e-05	ABL1,DYRK4,EPHA2,EPHA3,JAK3,MST1R,OBSCN,PDGFRB,WEE1, ACVR2B,ADRBK1,AKAP13,BUB1,CPNE3,DCLK1,MAPK1,MYLK2,MYO3A,NRK,PRKCG,RPS6KA6,SMG1,STK32A,STK33,STK36,TRIO,TTBK1,WNK3,WNK4, FLT3, NRAS,KRAS	2.18022e-10	MLL-ELL,MLL-MLLT4,MLL-MLLT3,MLLT10-MLL, MYH11-CBFB, NPM1, PML-RARA, RUNX1, TP53	4.25875e-38
2002	128.136	DNMT3A, FCGBP, NUP98-NSD1, RUNX1-RUNX1T1	5.30155e-05	ARID4B,ASXL2,ASXL3,BRPF1,CBX5,CBX7,EED,HDAC2,HDAC3,JMJD1C,KAT6B,KDM2B,KDM3B,MLL2,MLL3,MTA2,PRDM9,PRDM16,RBBP4,SAP130,SCML2,SUDS3,SUZ12,ZBTB33,ZBTB7B,CREBBP-KAT6A,RPN1-MECOM,RUNX1-MECOM, GATA2,CBFB,ETV6,ETV3,GLI1,IKZF1,MYB,MYC,MLLT10-CEP164, SMC1A,SMC3,SMC5,STAG2,RAD21	4.55905e-05	ABL1,DYRK4,EPHA2,EPHA3,JAK3,MST1R,OBSCN,PDGFRB,WEE1, ACVR2B,ADRBK1,AKAP13,BUB1,CPNE3,DCLK1,MAPK1,MYLK2,MYO3A,NRK,PRKCG,RPS6KA6,SMG1,STK32A,STK33,STK36,TRIO,TTBK1,WNK3,WNK4, FLT3, NRAS,KRAS	2.18022e-10	MLL-ELL,MLL-MLLT4,MLL-MLLT3,MLLT10-MLL, MYH11-CBFB, NPM1, PML-RARA, RUNX1, TP53	4.25875e-38
2116	128.136	DIS3, DNMT3A, FCGBP, RUNX1-RUNX1T1	5.30155e-05	ARID4B,ASXL2,ASXL3,BRPF1,CBX5,CBX7,EED,HDAC2,HDAC3,JMJD1C,KAT6B,KDM2B,KDM3B,MLL2,MLL3,MTA2,PRDM9,PRDM16,RBBP4,SAP130,SCML2,SUDS3,SUZ12,ZBTB33,ZBTB7B,CREBBP-KAT6A,RPN1-MECOM,RUNX1-MECOM, GATA2,CBFB,ETV6,ETV3,GLI1,IKZF1,MYB,MYC,MLLT10-CEP164, SMC1A,SMC3,SMC5,STAG2,RAD21	4.55905e-05	ABL1,DYRK4,EPHA2,EPHA3,JAK3,MST1R,OBSCN,PDGFRB,WEE1, ACVR2B,ADRBK1,AKAP13,BUB1,CPNE3,DCLK1,MAPK1,MYLK2,MYO3A,NRK,PRKCG,RPS6KA6,SMG1,STK32A,STK33,STK36,TRIO,TTBK1,WNK3,WNK4, FLT3, NRAS,KRAS	2.18022e-10	MLL-ELL,MLL-MLLT4,MLL-MLLT3,MLLT10-MLL, MYH11-CBFB, NPM1, PML-RARA, RUNX1, TP53	4.25875e-38
2153	128.136	DNMT3A, NF1, NUP98-NSD1, RUNX1-RUNX1T1	5.30155e-05	ARID4B,ASXL2,ASXL3,BRPF1,CBX5,CBX7,EED,HDAC2,HDAC3,JMJD1C,KAT6B,KDM2B,KDM3B,MLL2,MLL3,MTA2,PRDM9,PRDM16,RBBP4,SAP130,SCML2,SUDS3,SUZ12,ZBTB33,ZBTB7B,CREBBP-KAT6A,RPN1-MECOM,RUNX1-MECOM, GATA2,CBFB,ETV6,ETV3,GLI1,IKZF1,MYB,MYC,MLLT10-CEP164, SMC1A,SMC3,SMC5,STAG2,RAD21	4.55905e-05	ABL1,DYRK4,EPHA2,EPHA3,JAK3,MST1R,OBSCN,PDGFRB,WEE1, ACVR2B,ADRBK1,AKAP13,BUB1,CPNE3,DCLK1,MAPK1,MYLK2,MYO3A,NRK,PRKCG,RPS6KA6,SMG1,STK32A,STK33,STK36,TRIO,TTBK1,WNK3,WNK4, FLT3, NRAS,KRAS	2.18022e-10	MLL-ELL,MLL-MLLT4,MLL-MLLT3,MLLT10-MLL, MYH11-CBFB, NPM1, PML-RARA, RUNX1, TP53	4.25875e-38
2144	128.136	DNMT3A, MT-CO3, NF1, RUNX1-RUNX1T1	5.30155e-05	ARID4B,ASXL2,ASXL3,BRPF1,CBX5,CBX7,EED,HDAC2,HDAC3,JMJD1C,KAT6B,KDM2B,KDM3B,MLL2,MLL3,MTA2,PRDM9,PRDM16,RBBP4,SAP130,SCML2,SUDS3,SUZ12,ZBTB33,ZBTB7B,CREBBP-KAT6A,RPN1-MECOM,RUNX1-MECOM, GATA2,CBFB,ETV6,ETV3,GLI1,IKZF1,MYB,MYC,MLLT10-CEP164, SMC1A,SMC3,SMC5,STAG2,RAD21	4.55905e-05	ABL1,DYRK4,EPHA2,EPHA3,JAK3,MST1R,OBSCN,PDGFRB,WEE1, ACVR2B,ADRBK1,AKAP13,BUB1,CPNE3,DCLK1,MAPK1,MYLK2,MYO3A,NRK,PRKCG,RPS6KA6,SMG1,STK32A,STK33,STK36,TRIO,TTBK1,WNK3,WNK4, FLT3, NRAS,KRAS	2.18022e-10	MLL-ELL,MLL-MLLT4,MLL-MLLT3,MLLT10-MLL, MYH11-CBFB, NPM1, PML-RARA, RUNX1, TP53	4.25875e-38
2151	128.136	DNMT3A, GPR128-TFG, NF1, RUNX1-RUNX1T1	5.30155e-05	ARID4B,ASXL2,ASXL3,BRPF1,CBX5,CBX7,EED,HDAC2,HDAC3,JMJD1C,KAT6B,KDM2B,KDM3B,MLL2,MLL3,MTA2,PRDM9,PRDM16,RBBP4,SAP130,SCML2,SUDS3,SUZ12,ZBTB33,ZBTB7B,CREBBP-KAT6A,RPN1-MECOM,RUNX1-MECOM, GATA2,CBFB,ETV6,ETV3,GLI1,IKZF1,MYB,MYC,MLLT10-CEP164, SMC1A,SMC3,SMC5,STAG2,RAD21	4.55905e-05	ABL1,DYRK4,EPHA2,EPHA3,JAK3,MST1R,OBSCN,PDGFRB,WEE1, ACVR2B,ADRBK1,AKAP13,BUB1,CPNE3,DCLK1,MAPK1,MYLK2,MYO3A,NRK,PRKCG,RPS6KA6,SMG1,STK32A,STK33,STK36,TRIO,TTBK1,WNK3,WNK4, FLT3, NRAS,KRAS	2.18022e-10	MLL-ELL,MLL-MLLT4,MLL-MLLT3,MLLT10-MLL, MYH11-CBFB, NPM1, PML-RARA, RUNX1, TP53	4.25875e-38
2205	128.136	CACNA1E, DNMT3A, FCGBP, RUNX1-RUNX1T1	5.30155e-05	ARID4B,ASXL2,ASXL3,BRPF1,CBX5,CBX7,EED,HDAC2,HDAC3,JMJD1C,KAT6B,KDM2B,KDM3B,MLL2,MLL3,MTA2,PRDM9,PRDM16,RBBP4,SAP130,SCML2,SUDS3,SUZ12,ZBTB33,ZBTB7B,CREBBP-KAT6A,RPN1-MECOM,RUNX1-MECOM, GATA2,CBFB,ETV6,ETV3,GLI1,IKZF1,MYB,MYC,MLLT10-CEP164, SMC1A,SMC3,SMC5,STAG2,RAD21	4.55905e-05	ABL1,DYRK4,EPHA2,EPHA3,JAK3,MST1R,OBSCN,PDGFRB,WEE1, ACVR2B,ADRBK1,AKAP13,BUB1,CPNE3,DCLK1,MAPK1,MYLK2,MYO3A,NRK,PRKCG,RPS6KA6,SMG1,STK32A,STK33,STK36,TRIO,TTBK1,WNK3,WNK4, FLT3, NRAS,KRAS	2.18022e-10	MLL-ELL,MLL-MLLT4,MLL-MLLT3,MLLT10-MLL, MYH11-CBFB, NPM1, PML-RARA, RUNX1, TP53	4.25875e-38
2183	128.136	DNMT3A, GPR128-TFG, MT-CO3, RUNX1-RUNX1T1	5.30155e-05	ARID4B,ASXL2,ASXL3,BRPF1,CBX5,CBX7,EED,HDAC2,HDAC3,JMJD1C,KAT6B,KDM2B,KDM3B,MLL2,MLL3,MTA2,PRDM9,PRDM16,RBBP4,SAP130,SCML2,SUDS3,SUZ12,ZBTB33,ZBTB7B,CREBBP-KAT6A,RPN1-MECOM,RUNX1-MECOM, GATA2,CBFB,ETV6,ETV3,GLI1,IKZF1,MYB,MYC,MLLT10-CEP164, SMC1A,SMC3,SMC5,STAG2,RAD21	4.55905e-05	ABL1,DYRK4,EPHA2,EPHA3,JAK3,MST1R,OBSCN,PDGFRB,WEE1, ACVR2B,ADRBK1,AKAP13,BUB1,CPNE3,DCLK1,MAPK1,MYLK2,MYO3A,NRK,PRKCG,RPS6KA6,SMG1,STK32A,STK33,STK36,TRIO,TTBK1,WNK3,WNK4, FLT3, NRAS,KRAS	2.18022e-10	MLL-ELL,MLL-MLLT4,MLL-MLLT3,MLLT10-MLL, MYH11-CBFB, NPM1, PML-RARA, RUNX1, TP53	4.25875e-38
2127	128.136	BCR-ABL1, DNMT3A, RUNX1-RUNX1T1, SPEN	5.30155e-05	ARID4B,ASXL2,ASXL3,BRPF1,CBX5,CBX7,EED,HDAC2,HDAC3,JMJD1C,KAT6B,KDM2B,KDM3B,MLL2,MLL3,MTA2,PRDM9,PRDM16,RBBP4,SAP130,SCML2,SUDS3,SUZ12,ZBTB33,ZBTB7B,CREBBP-KAT6A,RPN1-MECOM,RUNX1-MECOM, GATA2,CBFB,ETV6,ETV3,GLI1,IKZF1,MYB,MYC,MLLT10-CEP164, SMC1A,SMC3,SMC5,STAG2,RAD21	4.55905e-05	ABL1,DYRK4,EPHA2,EPHA3,JAK3,MST1R,OBSCN,PDGFRB,WEE1, ACVR2B,ADRBK1,AKAP13,BUB1,CPNE3,DCLK1,MAPK1,MYLK2,MYO3A,NRK,PRKCG,RPS6KA6,SMG1,STK32A,STK33,STK36,TRIO,TTBK1,WNK3,WNK4, FLT3, NRAS,KRAS	2.18022e-10	MLL-ELL,MLL-MLLT4,MLL-MLLT3,MLLT10-MLL, MYH11-CBFB, NPM1, PML-RARA, RUNX1, TP53	4.25875e-38
2032	128.121	DNMT3A, MIR142, RUNX1-RUNX1T1	0.000237338	ARID4B,ASXL2,ASXL3,BRPF1,CBX5,CBX7,EED,HDAC2,HDAC3,JMJD1C,KAT6B,KDM2B,KDM3B,MLL2,MLL3,MTA2,PRDM9,PRDM16,RBBP4,SAP130,SCML2,SUDS3,SUZ12,ZBTB33,ZBTB7B,CREBBP-KAT6A,RPN1-MECOM,RUNX1-MECOM, ASXL1, GATA2,CBFB,ETV6,ETV3,GLI1,IKZF1,MYB,MYC,MLLT10-CEP164, SMC1A,SMC3,SMC5,STAG2,RAD21	1.59509e-06	ABL1,DYRK4,EPHA2,EPHA3,JAK3,MST1R,OBSCN,PDGFRB,WEE1, FLT3, KDM6A, NRAS,KRAS	1.41362e-09	MLL-ELL,MLL-MLLT4,MLL-MLLT3,MLLT10-MLL, MYH11-CBFB, NPM1, PML-RARA, RUNX1, TP53	4.25875e-38
1366	128.119	IDH2, KDM6A, PTPN11,PTPRT,PTPN14, TET2	3.8662e-06	ARID4B,ASXL2,ASXL3,BRPF1,CBX5,CBX7,EED,HDAC2,HDAC3,JMJD1C,KAT6B,KDM2B,KDM3B,MLL2,MLL3,MTA2,PRDM9,PRDM16,RBBP4,SAP130,SCML2,SUDS3,SUZ12,ZBTB33,ZBTB7B,CREBBP-KAT6A,RPN1-MECOM,RUNX1-MECOM, ASXL1, GATA2,CBFB,ETV6,ETV3,GLI1,IKZF1,MYB,MYC,MLLT10-CEP164, SMC1A,SMC3,SMC5,STAG2,RAD21	1.59509e-06	ACVR2B,ADRBK1,AKAP13,BUB1,CPNE3,DCLK1,MAPK1,MYLK2,MYO3A,NRK,PRKCG,RPS6KA6,SMG1,STK32A,STK33,STK36,TRIO,TTBK1,WNK3,WNK4, FLT3, NRAS,KRAS	8.69475e-08	MLL-ELL,MLL-MLLT4,MLL-MLLT3,MLLT10-MLL, MYH11-CBFB, NPM1, PML-RARA, RUNX1, TP53	4.25875e-38
2084	128.118	IDH2, PTPN11,PTPRT,PTPN14, RUNX1-RUNX1T1	0.0015441	ARID4B,ASXL2,ASXL3,BRPF1,CBX5,CBX7,EED,HDAC2,HDAC3,JMJD1C,KAT6B,KDM2B,KDM3B,MLL2,MLL3,MTA2,PRDM9,PRDM16,RBBP4,SAP130,SCML2,SUDS3,SUZ12,ZBTB33,ZBTB7B,CREBBP-KAT6A,RPN1-MECOM,RUNX1-MECOM, ASXL1, GATA2,CBFB,ETV6,ETV3,GLI1,IKZF1,MYB,MYC,MLLT10-CEP164, SMC1A,SMC3,SMC5,STAG2,RAD21	1.59509e-06	ABL1,DYRK4,EPHA2,EPHA3,JAK3,MST1R,OBSCN,PDGFRB,WEE1, ACVR2B,ADRBK1,AKAP13,BUB1,CPNE3,DCLK1,MAPK1,MYLK2,MYO3A,NRK,PRKCG,RPS6KA6,SMG1,STK32A,STK33,STK36,TRIO,TTBK1,WNK3,WNK4, FLT3, NRAS,KRAS	2.18022e-10	MLL-ELL,MLL-MLLT4,MLL-MLLT3,MLLT10-MLL, MYH11-CBFB, NPM1, PML-RARA, RUNX1, TP53	4.25875e-38
2137	128.108	ABL1,DYRK4,EPHA2,EPHA3,JAK3,MST1R,OBSCN,PDGFRB,WEE1, DNMT3A, MIR142	6.17802e-05	ARID4B,ASXL2,ASXL3,BRPF1,CBX5,CBX7,EED,HDAC2,HDAC3,JMJD1C,KAT6B,KDM2B,KDM3B,MLL2,MLL3,MTA2,PRDM9,PRDM16,RBBP4,SAP130,SCML2,SUDS3,SUZ12,ZBTB33,ZBTB7B,CREBBP-KAT6A,RPN1-MECOM,RUNX1-MECOM, ASXL1, FAM5C, SMC1A,SMC3,SMC5,STAG2,RAD21	5.70806e-06	ACVR2B,ADRBK1,AKAP13,BUB1,CPNE3,DCLK1,MAPK1,MYLK2,MYO3A,NRK,PRKCG,RPS6KA6,SMG1,STK32A,STK33,STK36,TRIO,TTBK1,WNK3,WNK4, FLT3, KDM6A, NRAS,KRAS	1.53681e-09	MLL-ELL,MLL-MLLT4,MLL-MLLT3,MLLT10-MLL, MYH11-CBFB, NPM1, PML-RARA, RUNX1, TP53	4.25875e-38
1627	128.086	ARID4B,ASXL2,ASXL3,BRPF1,CBX5,CBX7,EED,HDAC2,HDAC3,JMJD1C,KAT6B,KDM2B,KDM3B,MLL2,MLL3,MTA2,PRDM9,PRDM16,RBBP4,SAP130,SCML2,SUDS3,SUZ12,ZBTB33,ZBTB7B,CREBBP-KAT6A,RPN1-MECOM,RUNX1-MECOM, GATA2,CBFB,ETV6,ETV3,GLI1,IKZF1,MYB,MYC,MLLT10-CEP164, SMC1A,SMC3,SMC5,STAG2,RAD21	4.55905e-05	CACNA1B, IDH2, PTPN11,PTPRT,PTPN14, TET2	6.85005e-06	ACVR2B,ADRBK1,AKAP13,BUB1,CPNE3,DCLK1,MAPK1,MYLK2,MYO3A,NRK,PRKCG,RPS6KA6,SMG1,STK32A,STK33,STK36,TRIO,TTBK1,WNK3,WNK4, FLT3, NRAS,KRAS, RUNX1-RUNX1T1	1.77394e-09	MLL-ELL,MLL-MLLT4,MLL-MLLT3,MLLT10-MLL, MYH11-CBFB, NPM1, PML-RARA, RUNX1, TP53	4.25875e-38
1861	128.086	ARID4B,ASXL2,ASXL3,BRPF1,CBX5,CBX7,EED,HDAC2,HDAC3,JMJD1C,KAT6B,KDM2B,KDM3B,MLL2,MLL3,MTA2,PRDM9,PRDM16,RBBP4,SAP130,SCML2,SUDS3,SUZ12,ZBTB33,ZBTB7B,CREBBP-KAT6A,RPN1-MECOM,RUNX1-MECOM, GATA2,CBFB,ETV6,ETV3,GLI1,IKZF1,MYB,MYC,MLLT10-CEP164, SMC1A,SMC3,SMC5,STAG2,RAD21	4.55905e-05	IDH2, NUP98-NSD1, PTPN11,PTPRT,PTPN14, TET2	6.85005e-06	ACVR2B,ADRBK1,AKAP13,BUB1,CPNE3,DCLK1,MAPK1,MYLK2,MYO3A,NRK,PRKCG,RPS6KA6,SMG1,STK32A,STK33,STK36,TRIO,TTBK1,WNK3,WNK4, FLT3, NRAS,KRAS, RUNX1-RUNX1T1	1.77394e-09	MLL-ELL,MLL-MLLT4,MLL-MLLT3,MLLT10-MLL, MYH11-CBFB, NPM1, PML-RARA, RUNX1, TP53	4.25875e-38
1832	128.086	ARID4B,ASXL2,ASXL3,BRPF1,CBX5,CBX7,EED,HDAC2,HDAC3,JMJD1C,KAT6B,KDM2B,KDM3B,MLL2,MLL3,MTA2,PRDM9,PRDM16,RBBP4,SAP130,SCML2,SUDS3,SUZ12,ZBTB33,ZBTB7B,CREBBP-KAT6A,RPN1-MECOM,RUNX1-MECOM, GATA2,CBFB,ETV6,ETV3,GLI1,IKZF1,MYB,MYC,MLLT10-CEP164, SMC1A,SMC3,SMC5,STAG2,RAD21	4.55905e-05	IDH2, MT-CO2, PTPN11,PTPRT,PTPN14, TET2	6.85005e-06	ACVR2B,ADRBK1,AKAP13,BUB1,CPNE3,DCLK1,MAPK1,MYLK2,MYO3A,NRK,PRKCG,RPS6KA6,SMG1,STK32A,STK33,STK36,TRIO,TTBK1,WNK3,WNK4, FLT3, NRAS,KRAS, RUNX1-RUNX1T1	1.77394e-09	MLL-ELL,MLL-MLLT4,MLL-MLLT3,MLLT10-MLL, MYH11-CBFB, NPM1, PML-RARA, RUNX1, TP53	4.25875e-38
1781	128.086	ARID4B,ASXL2,ASXL3,BRPF1,CBX5,CBX7,EED,HDAC2,HDAC3,JMJD1C,KAT6B,KDM2B,KDM3B,MLL2,MLL3,MTA2,PRDM9,PRDM16,RBBP4,SAP130,SCML2,SUDS3,SUZ12,ZBTB33,ZBTB7B,CREBBP-KAT6A,RPN1-MECOM,RUNX1-MECOM, GATA2,CBFB,ETV6,ETV3,GLI1,IKZF1,MYB,MYC,MLLT10-CEP164, SMC1A,SMC3,SMC5,STAG2,RAD21	4.55905e-05	IDH2, NF1, PTPN11,PTPRT,PTPN14, TET2	6.85005e-06	ACVR2B,ADRBK1,AKAP13,BUB1,CPNE3,DCLK1,MAPK1,MYLK2,MYO3A,NRK,PRKCG,RPS6KA6,SMG1,STK32A,STK33,STK36,TRIO,TTBK1,WNK3,WNK4, FLT3, NRAS,KRAS, RUNX1-RUNX1T1	1.77394e-09	MLL-ELL,MLL-MLLT4,MLL-MLLT3,MLLT10-MLL, MYH11-CBFB, NPM1, PML-RARA, RUNX1, TP53	4.25875e-38
1732	128.082	ASXL1, GATA2,CBFB,ETV6,ETV3,GLI1,IKZF1,MYB,MYC,MLLT10-CEP164, SMC1A,SMC3,SMC5,STAG2,RAD21	0.000660228	IDH2, KDM6A, PTPN11,PTPRT,PTPN14, TET2	3.8662e-06	ABL1,DYRK4,EPHA2,EPHA3,JAK3,MST1R,OBSCN,PDGFRB,WEE1, ACVR2B,ADRBK1,AKAP13,BUB1,CPNE3,DCLK1,MAPK1,MYLK2,MYO3A,NRK,PRKCG,RPS6KA6,SMG1,STK32A,STK33,STK36,TRIO,TTBK1,WNK3,WNK4, FLT3, NRAS,KRAS	2.18022e-10	MLL-ELL,MLL-MLLT4,MLL-MLLT3,MLLT10-MLL, MYH11-CBFB, NPM1, PML-RARA, RUNX1, TP53	4.25875e-38
1993	128.073	ARID4B,ASXL2,ASXL3,BRPF1,CBX5,CBX7,EED,HDAC2,HDAC3,JMJD1C,KAT6B,KDM2B,KDM3B,MLL2,MLL3,MTA2,PRDM9,PRDM16,RBBP4,SAP130,SCML2,SUDS3,SUZ12,ZBTB33,ZBTB7B,CREBBP-KAT6A,RPN1-MECOM,RUNX1-MECOM, CACNA1B, GPR128-TFG, SMC1A,SMC3,SMC5,STAG2,RAD21	6.89367e-05	IDH2, PTPN11,PTPRT,PTPN14, TET2	3.73492e-05	ABL1,DYRK4,EPHA2,EPHA3,JAK3,MST1R,OBSCN,PDGFRB,WEE1, ACVR2B,ADRBK1,AKAP13,BUB1,CPNE3,DCLK1,MAPK1,MYLK2,MYO3A,NRK,PRKCG,RPS6KA6,SMG1,STK32A,STK33,STK36,TRIO,TTBK1,WNK3,WNK4, FLT3, NRAS,KRAS	2.18022e-10	MLL-ELL,MLL-MLLT4,MLL-MLLT3,MLLT10-MLL, MYH11-CBFB, NPM1, PML-RARA, RUNX1, TP53	4.25875e-38
1994	128.073	ARID4B,ASXL2,ASXL3,BRPF1,CBX5,CBX7,EED,HDAC2,HDAC3,JMJD1C,KAT6B,KDM2B,KDM3B,MLL2,MLL3,MTA2,PRDM9,PRDM16,RBBP4,SAP130,SCML2,SUDS3,SUZ12,ZBTB33,ZBTB7B,CREBBP-KAT6A,RPN1-MECOM,RUNX1-MECOM, FCGBP, NUP98-NSD1, SMC1A,SMC3,SMC5,STAG2,RAD21	6.89367e-05	IDH2, PTPN11,PTPRT,PTPN14, TET2	3.73492e-05	ABL1,DYRK4,EPHA2,EPHA3,JAK3,MST1R,OBSCN,PDGFRB,WEE1, ACVR2B,ADRBK1,AKAP13,BUB1,CPNE3,DCLK1,MAPK1,MYLK2,MYO3A,NRK,PRKCG,RPS6KA6,SMG1,STK32A,STK33,STK36,TRIO,TTBK1,WNK3,WNK4, FLT3, NRAS,KRAS	2.18022e-10	MLL-ELL,MLL-MLLT4,MLL-MLLT3,MLLT10-MLL, MYH11-CBFB, NPM1, PML-RARA, RUNX1, TP53	4.25875e-38
2081	128.073	ARID4B,ASXL2,ASXL3,BRPF1,CBX5,CBX7,EED,HDAC2,HDAC3,JMJD1C,KAT6B,KDM2B,KDM3B,MLL2,MLL3,MTA2,PRDM9,PRDM16,RBBP4,SAP130,SCML2,SUDS3,SUZ12,ZBTB33,ZBTB7B,CREBBP-KAT6A,RPN1-MECOM,RUNX1-MECOM, BCR-ABL1, CACNA1B, SMC1A,SMC3,SMC5,STAG2,RAD21	6.89367e-05	IDH2, PTPN11,PTPRT,PTPN14, TET2	3.73492e-05	ABL1,DYRK4,EPHA2,EPHA3,JAK3,MST1R,OBSCN,PDGFRB,WEE1, ACVR2B,ADRBK1,AKAP13,BUB1,CPNE3,DCLK1,MAPK1,MYLK2,MYO3A,NRK,PRKCG,RPS6KA6,SMG1,STK32A,STK33,STK36,TRIO,TTBK1,WNK3,WNK4, FLT3, NRAS,KRAS	2.18022e-10	MLL-ELL,MLL-MLLT4,MLL-MLLT3,MLLT10-MLL, MYH11-CBFB, NPM1, PML-RARA, RUNX1, TP53	4.25875e-38
1979	128.073	ARID4B,ASXL2,ASXL3,BRPF1,CBX5,CBX7,EED,HDAC2,HDAC3,JMJD1C,KAT6B,KDM2B,KDM3B,MLL2,MLL3,MTA2,PRDM9,PRDM16,RBBP4,SAP130,SCML2,SUDS3,SUZ12,ZBTB33,ZBTB7B,CREBBP-KAT6A,RPN1-MECOM,RUNX1-MECOM, BCR-ABL1, FCGBP, SMC1A,SMC3,SMC5,STAG2,RAD21	6.89367e-05	IDH2, PTPN11,PTPRT,PTPN14, TET2	3.73492e-05	ABL1,DYRK4,EPHA2,EPHA3,JAK3,MST1R,OBSCN,PDGFRB,WEE1, ACVR2B,ADRBK1,AKAP13,BUB1,CPNE3,DCLK1,MAPK1,MYLK2,MYO3A,NRK,PRKCG,RPS6KA6,SMG1,STK32A,STK33,STK36,TRIO,TTBK1,WNK3,WNK4, FLT3, NRAS,KRAS	2.18022e-10	MLL-ELL,MLL-MLLT4,MLL-MLLT3,MLLT10-MLL, MYH11-CBFB, NPM1, PML-RARA, RUNX1, TP53	4.25875e-38
1986	128.073	ARID4B,ASXL2,ASXL3,BRPF1,CBX5,CBX7,EED,HDAC2,HDAC3,JMJD1C,KAT6B,KDM2B,KDM3B,MLL2,MLL3,MTA2,PRDM9,PRDM16,RBBP4,SAP130,SCML2,SUDS3,SUZ12,ZBTB33,ZBTB7B,CREBBP-KAT6A,RPN1-MECOM,RUNX1-MECOM, DIS3, FCGBP, SMC1A,SMC3,SMC5,STAG2,RAD21	6.89367e-05	IDH2, PTPN11,PTPRT,PTPN14, TET2	3.73492e-05	ABL1,DYRK4,EPHA2,EPHA3,JAK3,MST1R,OBSCN,PDGFRB,WEE1, ACVR2B,ADRBK1,AKAP13,BUB1,CPNE3,DCLK1,MAPK1,MYLK2,MYO3A,NRK,PRKCG,RPS6KA6,SMG1,STK32A,STK33,STK36,TRIO,TTBK1,WNK3,WNK4, FLT3, NRAS,KRAS	2.18022e-10	MLL-ELL,MLL-MLLT4,MLL-MLLT3,MLLT10-MLL, MYH11-CBFB, NPM1, PML-RARA, RUNX1, TP53	4.25875e-38
1952	128.073	DNMT3A, MIR142, RUNX1-RUNX1T1	0.000237338	ARID4B,ASXL2,ASXL3,BRPF1,CBX5,CBX7,EED,HDAC2,HDAC3,JMJD1C,KAT6B,KDM2B,KDM3B,MLL2,MLL3,MTA2,PRDM9,PRDM16,RBBP4,SAP130,SCML2,SUDS3,SUZ12,ZBTB33,ZBTB7B,CREBBP-KAT6A,RPN1-MECOM,RUNX1-MECOM, ASXL1, ENSG00000211459, SMC1A,SMC3,SMC5,STAG2,RAD21	1.0852e-05	ABL1,DYRK4,EPHA2,EPHA3,JAK3,MST1R,OBSCN,PDGFRB,WEE1, ACVR2B,ADRBK1,AKAP13,BUB1,CPNE3,DCLK1,MAPK1,MYLK2,MYO3A,NRK,PRKCG,RPS6KA6,SMG1,STK32A,STK33,STK36,TRIO,TTBK1,WNK3,WNK4, FLT3, NRAS,KRAS	2.18022e-10	MLL-ELL,MLL-MLLT4,MLL-MLLT3,MLLT10-MLL, MYH11-CBFB, NPM1, PML-RARA, RUNX1, TP53	4.25875e-38
2071	128.053	IDH2, PTPN11,PTPRT,PTPN14, TET2	3.73492e-05	ARID4B,ASXL2,ASXL3,BRPF1,CBX5,CBX7,EED,HDAC2,HDAC3,JMJD1C,KAT6B,KDM2B,KDM3B,MLL2,MLL3,MTA2,PRDM9,PRDM16,RBBP4,SAP130,SCML2,SUDS3,SUZ12,ZBTB33,ZBTB7B,CREBBP-KAT6A,RPN1-MECOM,RUNX1-MECOM, ASXL1, ENSG00000211459, SMC1A,SMC3,SMC5,STAG2,RAD21	1.0852e-05	ABL1,DYRK4,EPHA2,EPHA3,JAK3,MST1R,OBSCN,PDGFRB,WEE1, FLT3, KDM6A, NRAS,KRAS	1.41362e-09	MLL-ELL,MLL-MLLT4,MLL-MLLT3,MLLT10-MLL, MYH11-CBFB, NPM1, PML-RARA, RUNX1, TP53	4.25875e-38
1943	128.037	DNMT3A, MIR142, RUNX1-RUNX1T1	0.000237338	ARID4B,ASXL2,ASXL3,BRPF1,CBX5,CBX7,EED,HDAC2,HDAC3,JMJD1C,KAT6B,KDM2B,KDM3B,MLL2,MLL3,MTA2,PRDM9,PRDM16,RBBP4,SAP130,SCML2,SUDS3,SUZ12,ZBTB33,ZBTB7B,CREBBP-KAT6A,RPN1-MECOM,RUNX1-MECOM, ASXL1, GATA2,CBFB,ETV6,ETV3,GLI1,IKZF1,MYB,MYC,MLLT10-CEP164, SMC1A,SMC3,SMC5,STAG2,RAD21	1.59509e-06	ACVR2B,ADRBK1,AKAP13,BUB1,CPNE3,DCLK1,MAPK1,MYLK2,MYO3A,NRK,PRKCG,RPS6KA6,SMG1,STK32A,STK33,STK36,TRIO,TTBK1,WNK3,WNK4, FLT3, KDM6A, NRAS,KRAS	1.53681e-09	MLL-ELL,MLL-MLLT4,MLL-MLLT3,MLLT10-MLL, MYH11-CBFB, NPM1, PML-RARA, RUNX1, TP53	4.25875e-38
1909	128.032	ABL1,DYRK4,EPHA2,EPHA3,JAK3,MST1R,OBSCN,PDGFRB,WEE1, DNMT3A, MIR142	6.17802e-05	ARID4B,ASXL2,ASXL3,BRPF1,CBX5,CBX7,EED,HDAC2,HDAC3,JMJD1C,KAT6B,KDM2B,KDM3B,MLL2,MLL3,MTA2,PRDM9,PRDM16,RBBP4,SAP130,SCML2,SUDS3,SUZ12,ZBTB33,ZBTB7B,CREBBP-KAT6A,RPN1-MECOM,RUNX1-MECOM, ASXL1, GATA2,CBFB,ETV6,ETV3,GLI1,IKZF1,MYB,MYC,MLLT10-CEP164, SMC1A,SMC3,SMC5,STAG2,RAD21	1.59509e-06	ACVR2B,ADRBK1,AKAP13,BUB1,CPNE3,DCLK1,MAPK1,MYLK2,MYO3A,NRK,PRKCG,RPS6KA6,SMG1,STK32A,STK33,STK36,TRIO,TTBK1,WNK3,WNK4, FLT3, NRAS,KRAS, PLCE1	5.93664e-09	MLL-ELL,MLL-MLLT4,MLL-MLLT3,MLLT10-MLL, MYH11-CBFB, NPM1, PML-RARA, RUNX1, TP53	4.25875e-38
1931	128.021	DNMT3A, MIR142, RUNX1-RUNX1T1	0.000237338	ASXL1, GATA2,CBFB,ETV6,ETV3,GLI1,IKZF1,MYB,MYC,MLLT10-CEP164, KIT, SMC1A,SMC3,SMC5,STAG2,RAD21	1.14261e-05	ABL1,DYRK4,EPHA2,EPHA3,JAK3,MST1R,OBSCN,PDGFRB,WEE1, ACVR2B,ADRBK1,AKAP13,BUB1,CPNE3,DCLK1,MAPK1,MYLK2,MYO3A,NRK,PRKCG,RPS6KA6,SMG1,STK32A,STK33,STK36,TRIO,TTBK1,WNK3,WNK4, FLT3, NRAS,KRAS	2.18022e-10	MLL-ELL,MLL-MLLT4,MLL-MLLT3,MLLT10-MLL, MYH11-CBFB, NPM1, PML-RARA, RUNX1, TP53	4.25875e-38
1869	128.018	DNMT3A, FCGBP, RUNX1-RUNX1T1	0.000476727	ARID4B,ASXL2,ASXL3,BRPF1,CBX5,CBX7,EED,HDAC2,HDAC3,JMJD1C,KAT6B,KDM2B,KDM3B,MLL2,MLL3,MTA2,PRDM9,PRDM16,RBBP4,SAP130,SCML2,SUDS3,SUZ12,ZBTB33,ZBTB7B,CREBBP-KAT6A,RPN1-MECOM,RUNX1-MECOM, ASXL1, FAM5C, SMC1A,SMC3,SMC5,STAG2,RAD21	5.70806e-06	ABL1,DYRK4,EPHA2,EPHA3,JAK3,MST1R,OBSCN,PDGFRB,WEE1, ACVR2B,ADRBK1,AKAP13,BUB1,CPNE3,DCLK1,MAPK1,MYLK2,MYO3A,NRK,PRKCG,RPS6KA6,SMG1,STK32A,STK33,STK36,TRIO,TTBK1,WNK3,WNK4, FLT3, NRAS,KRAS	2.18022e-10	MLL-ELL,MLL-MLLT4,MLL-MLLT3,MLLT10-MLL, MYH11-CBFB, NPM1, PML-RARA, RUNX1, TP53	4.25875e-38
1807	128.018	DNMT3A, RUNX1-RUNX1T1, SPEN	0.000476727	ARID4B,ASXL2,ASXL3,BRPF1,CBX5,CBX7,EED,HDAC2,HDAC3,JMJD1C,KAT6B,KDM2B,KDM3B,MLL2,MLL3,MTA2,PRDM9,PRDM16,RBBP4,SAP130,SCML2,SUDS3,SUZ12,ZBTB33,ZBTB7B,CREBBP-KAT6A,RPN1-MECOM,RUNX1-MECOM, ASXL1, FAM5C, SMC1A,SMC3,SMC5,STAG2,RAD21	5.70806e-06	ABL1,DYRK4,EPHA2,EPHA3,JAK3,MST1R,OBSCN,PDGFRB,WEE1, ACVR2B,ADRBK1,AKAP13,BUB1,CPNE3,DCLK1,MAPK1,MYLK2,MYO3A,NRK,PRKCG,RPS6KA6,SMG1,STK32A,STK33,STK36,TRIO,TTBK1,WNK3,WNK4, FLT3, NRAS,KRAS	2.18022e-10	MLL-ELL,MLL-MLLT4,MLL-MLLT3,MLLT10-MLL, MYH11-CBFB, NPM1, PML-RARA, RUNX1, TP53	4.25875e-38
1893	128.018	CACNA1E, DNMT3A, RUNX1-RUNX1T1	0.000476727	ARID4B,ASXL2,ASXL3,BRPF1,CBX5,CBX7,EED,HDAC2,HDAC3,JMJD1C,KAT6B,KDM2B,KDM3B,MLL2,MLL3,MTA2,PRDM9,PRDM16,RBBP4,SAP130,SCML2,SUDS3,SUZ12,ZBTB33,ZBTB7B,CREBBP-KAT6A,RPN1-MECOM,RUNX1-MECOM, ASXL1, FAM5C, SMC1A,SMC3,SMC5,STAG2,RAD21	5.70806e-06	ABL1,DYRK4,EPHA2,EPHA3,JAK3,MST1R,OBSCN,PDGFRB,WEE1, ACVR2B,ADRBK1,AKAP13,BUB1,CPNE3,DCLK1,MAPK1,MYLK2,MYO3A,NRK,PRKCG,RPS6KA6,SMG1,STK32A,STK33,STK36,TRIO,TTBK1,WNK3,WNK4, FLT3, NRAS,KRAS	2.18022e-10	MLL-ELL,MLL-MLLT4,MLL-MLLT3,MLLT10-MLL, MYH11-CBFB, NPM1, PML-RARA, RUNX1, TP53	4.25875e-38
1836	128.018	BCR-ABL1, DNMT3A, RUNX1-RUNX1T1	0.000476727	ARID4B,ASXL2,ASXL3,BRPF1,CBX5,CBX7,EED,HDAC2,HDAC3,JMJD1C,KAT6B,KDM2B,KDM3B,MLL2,MLL3,MTA2,PRDM9,PRDM16,RBBP4,SAP130,SCML2,SUDS3,SUZ12,ZBTB33,ZBTB7B,CREBBP-KAT6A,RPN1-MECOM,RUNX1-MECOM, ASXL1, FAM5C, SMC1A,SMC3,SMC5,STAG2,RAD21	5.70806e-06	ABL1,DYRK4,EPHA2,EPHA3,JAK3,MST1R,OBSCN,PDGFRB,WEE1, ACVR2B,ADRBK1,AKAP13,BUB1,CPNE3,DCLK1,MAPK1,MYLK2,MYO3A,NRK,PRKCG,RPS6KA6,SMG1,STK32A,STK33,STK36,TRIO,TTBK1,WNK3,WNK4, FLT3, NRAS,KRAS	2.18022e-10	MLL-ELL,MLL-MLLT4,MLL-MLLT3,MLLT10-MLL, MYH11-CBFB, NPM1, PML-RARA, RUNX1, TP53	4.25875e-38
1832	128.018	DNMT3A, MT-CO3, RUNX1-RUNX1T1	0.000476727	ARID4B,ASXL2,ASXL3,BRPF1,CBX5,CBX7,EED,HDAC2,HDAC3,JMJD1C,KAT6B,KDM2B,KDM3B,MLL2,MLL3,MTA2,PRDM9,PRDM16,RBBP4,SAP130,SCML2,SUDS3,SUZ12,ZBTB33,ZBTB7B,CREBBP-KAT6A,RPN1-MECOM,RUNX1-MECOM, ASXL1, FAM5C, SMC1A,SMC3,SMC5,STAG2,RAD21	5.70806e-06	ABL1,DYRK4,EPHA2,EPHA3,JAK3,MST1R,OBSCN,PDGFRB,WEE1, ACVR2B,ADRBK1,AKAP13,BUB1,CPNE3,DCLK1,MAPK1,MYLK2,MYO3A,NRK,PRKCG,RPS6KA6,SMG1,STK32A,STK33,STK36,TRIO,TTBK1,WNK3,WNK4, FLT3, NRAS,KRAS	2.18022e-10	MLL-ELL,MLL-MLLT4,MLL-MLLT3,MLLT10-MLL, MYH11-CBFB, NPM1, PML-RARA, RUNX1, TP53	4.25875e-38
1902	128.018	COL12A1, DNMT3A, RUNX1-RUNX1T1	0.000476727	ARID4B,ASXL2,ASXL3,BRPF1,CBX5,CBX7,EED,HDAC2,HDAC3,JMJD1C,KAT6B,KDM2B,KDM3B,MLL2,MLL3,MTA2,PRDM9,PRDM16,RBBP4,SAP130,SCML2,SUDS3,SUZ12,ZBTB33,ZBTB7B,CREBBP-KAT6A,RPN1-MECOM,RUNX1-MECOM, ASXL1, FAM5C, SMC1A,SMC3,SMC5,STAG2,RAD21	5.70806e-06	ABL1,DYRK4,EPHA2,EPHA3,JAK3,MST1R,OBSCN,PDGFRB,WEE1, ACVR2B,ADRBK1,AKAP13,BUB1,CPNE3,DCLK1,MAPK1,MYLK2,MYO3A,NRK,PRKCG,RPS6KA6,SMG1,STK32A,STK33,STK36,TRIO,TTBK1,WNK3,WNK4, FLT3, NRAS,KRAS	2.18022e-10	MLL-ELL,MLL-MLLT4,MLL-MLLT3,MLLT10-MLL, MYH11-CBFB, NPM1, PML-RARA, RUNX1, TP53	4.25875e-38
1825	128.018	DNMT3A, NUP98-NSD1, RUNX1-RUNX1T1	0.000476727	ARID4B,ASXL2,ASXL3,BRPF1,CBX5,CBX7,EED,HDAC2,HDAC3,JMJD1C,KAT6B,KDM2B,KDM3B,MLL2,MLL3,MTA2,PRDM9,PRDM16,RBBP4,SAP130,SCML2,SUDS3,SUZ12,ZBTB33,ZBTB7B,CREBBP-KAT6A,RPN1-MECOM,RUNX1-MECOM, ASXL1, FAM5C, SMC1A,SMC3,SMC5,STAG2,RAD21	5.70806e-06	ABL1,DYRK4,EPHA2,EPHA3,JAK3,MST1R,OBSCN,PDGFRB,WEE1, ACVR2B,ADRBK1,AKAP13,BUB1,CPNE3,DCLK1,MAPK1,MYLK2,MYO3A,NRK,PRKCG,RPS6KA6,SMG1,STK32A,STK33,STK36,TRIO,TTBK1,WNK3,WNK4, FLT3, NRAS,KRAS	2.18022e-10	MLL-ELL,MLL-MLLT4,MLL-MLLT3,MLLT10-MLL, MYH11-CBFB, NPM1, PML-RARA, RUNX1, TP53	4.25875e-38
1834	128.018	DIS3, DNMT3A, RUNX1-RUNX1T1	0.000476727	ARID4B,ASXL2,ASXL3,BRPF1,CBX5,CBX7,EED,HDAC2,HDAC3,JMJD1C,KAT6B,KDM2B,KDM3B,MLL2,MLL3,MTA2,PRDM9,PRDM16,RBBP4,SAP130,SCML2,SUDS3,SUZ12,ZBTB33,ZBTB7B,CREBBP-KAT6A,RPN1-MECOM,RUNX1-MECOM, ASXL1, FAM5C, SMC1A,SMC3,SMC5,STAG2,RAD21	5.70806e-06	ABL1,DYRK4,EPHA2,EPHA3,JAK3,MST1R,OBSCN,PDGFRB,WEE1, ACVR2B,ADRBK1,AKAP13,BUB1,CPNE3,DCLK1,MAPK1,MYLK2,MYO3A,NRK,PRKCG,RPS6KA6,SMG1,STK32A,STK33,STK36,TRIO,TTBK1,WNK3,WNK4, FLT3, NRAS,KRAS	2.18022e-10	MLL-ELL,MLL-MLLT4,MLL-MLLT3,MLLT10-MLL, MYH11-CBFB, NPM1, PML-RARA, RUNX1, TP53	4.25875e-38
1804	128.018	DNMT3A, NF1, RUNX1-RUNX1T1	0.000476727	ARID4B,ASXL2,ASXL3,BRPF1,CBX5,CBX7,EED,HDAC2,HDAC3,JMJD1C,KAT6B,KDM2B,KDM3B,MLL2,MLL3,MTA2,PRDM9,PRDM16,RBBP4,SAP130,SCML2,SUDS3,SUZ12,ZBTB33,ZBTB7B,CREBBP-KAT6A,RPN1-MECOM,RUNX1-MECOM, ASXL1, FAM5C, SMC1A,SMC3,SMC5,STAG2,RAD21	5.70806e-06	ABL1,DYRK4,EPHA2,EPHA3,JAK3,MST1R,OBSCN,PDGFRB,WEE1, ACVR2B,ADRBK1,AKAP13,BUB1,CPNE3,DCLK1,MAPK1,MYLK2,MYO3A,NRK,PRKCG,RPS6KA6,SMG1,STK32A,STK33,STK36,TRIO,TTBK1,WNK3,WNK4, FLT3, NRAS,KRAS	2.18022e-10	MLL-ELL,MLL-MLLT4,MLL-MLLT3,MLLT10-MLL, MYH11-CBFB, NPM1, PML-RARA, RUNX1, TP53	4.25875e-38
1875	128.018	DNMT3A, GPR128-TFG, RUNX1-RUNX1T1	0.000476727	ARID4B,ASXL2,ASXL3,BRPF1,CBX5,CBX7,EED,HDAC2,HDAC3,JMJD1C,KAT6B,KDM2B,KDM3B,MLL2,MLL3,MTA2,PRDM9,PRDM16,RBBP4,SAP130,SCML2,SUDS3,SUZ12,ZBTB33,ZBTB7B,CREBBP-KAT6A,RPN1-MECOM,RUNX1-MECOM, ASXL1, FAM5C, SMC1A,SMC3,SMC5,STAG2,RAD21	5.70806e-06	ABL1,DYRK4,EPHA2,EPHA3,JAK3,MST1R,OBSCN,PDGFRB,WEE1, ACVR2B,ADRBK1,AKAP13,BUB1,CPNE3,DCLK1,MAPK1,MYLK2,MYO3A,NRK,PRKCG,RPS6KA6,SMG1,STK32A,STK33,STK36,TRIO,TTBK1,WNK3,WNK4, FLT3, NRAS,KRAS	2.18022e-10	MLL-ELL,MLL-MLLT4,MLL-MLLT3,MLLT10-MLL, MYH11-CBFB, NPM1, PML-RARA, RUNX1, TP53	4.25875e-38
1882	128.012	ABL1,DYRK4,EPHA2,EPHA3,JAK3,MST1R,OBSCN,PDGFRB,WEE1, DNMT3A, MIR142	6.17802e-05	ARID4B,ASXL2,ASXL3,BRPF1,CBX5,CBX7,EED,HDAC2,HDAC3,JMJD1C,KAT6B,KDM2B,KDM3B,MLL2,MLL3,MTA2,PRDM9,PRDM16,RBBP4,SAP130,SCML2,SUDS3,SUZ12,ZBTB33,ZBTB7B,CREBBP-KAT6A,RPN1-MECOM,RUNX1-MECOM, GATA2,CBFB,ETV6,ETV3,GLI1,IKZF1,MYB,MYC,MLLT10-CEP164, GPR128-TFG, SMC1A,SMC3,SMC5,STAG2,RAD21	6.28338e-06	ACVR2B,ADRBK1,AKAP13,BUB1,CPNE3,DCLK1,MAPK1,MYLK2,MYO3A,NRK,PRKCG,RPS6KA6,SMG1,STK32A,STK33,STK36,TRIO,TTBK1,WNK3,WNK4, FLT3, KDM6A, NRAS,KRAS	1.53681e-09	MLL-ELL,MLL-MLLT4,MLL-MLLT3,MLLT10-MLL, MYH11-CBFB, NPM1, PML-RARA, RUNX1, TP53	4.25875e-38
1855	128.008	IDH2, NF1, TET2	0.00172362	ARID4B,ASXL2,ASXL3,BRPF1,CBX5,CBX7,EED,HDAC2,HDAC3,JMJD1C,KAT6B,KDM2B,KDM3B,MLL2,MLL3,MTA2,PRDM9,PRDM16,RBBP4,SAP130,SCML2,SUDS3,SUZ12,ZBTB33,ZBTB7B,CREBBP-KAT6A,RPN1-MECOM,RUNX1-MECOM, ASXL1, GATA2,CBFB,ETV6,ETV3,GLI1,IKZF1,MYB,MYC,MLLT10-CEP164, SMC1A,SMC3,SMC5,STAG2,RAD21	1.59509e-06	ABL1,DYRK4,EPHA2,EPHA3,JAK3,MST1R,OBSCN,PDGFRB,WEE1, ACVR2B,ADRBK1,AKAP13,BUB1,CPNE3,DCLK1,MAPK1,MYLK2,MYO3A,NRK,PRKCG,RPS6KA6,SMG1,STK32A,STK33,STK36,TRIO,TTBK1,WNK3,WNK4, FLT3, NRAS,KRAS	2.18022e-10	MLL-ELL,MLL-MLLT4,MLL-MLLT3,MLLT10-MLL, MYH11-CBFB, NPM1, PML-RARA, RUNX1, TP53	4.25875e-38
1887	128.008	IDH2, NUP98-NSD1, TET2	0.00172362	ARID4B,ASXL2,ASXL3,BRPF1,CBX5,CBX7,EED,HDAC2,HDAC3,JMJD1C,KAT6B,KDM2B,KDM3B,MLL2,MLL3,MTA2,PRDM9,PRDM16,RBBP4,SAP130,SCML2,SUDS3,SUZ12,ZBTB33,ZBTB7B,CREBBP-KAT6A,RPN1-MECOM,RUNX1-MECOM, ASXL1, GATA2,CBFB,ETV6,ETV3,GLI1,IKZF1,MYB,MYC,MLLT10-CEP164, SMC1A,SMC3,SMC5,STAG2,RAD21	1.59509e-06	ABL1,DYRK4,EPHA2,EPHA3,JAK3,MST1R,OBSCN,PDGFRB,WEE1, ACVR2B,ADRBK1,AKAP13,BUB1,CPNE3,DCLK1,MAPK1,MYLK2,MYO3A,NRK,PRKCG,RPS6KA6,SMG1,STK32A,STK33,STK36,TRIO,TTBK1,WNK3,WNK4, FLT3, NRAS,KRAS	2.18022e-10	MLL-ELL,MLL-MLLT4,MLL-MLLT3,MLLT10-MLL, MYH11-CBFB, NPM1, PML-RARA, RUNX1, TP53	4.25875e-38
1827	128.008	IDH2, MT-CO2, TET2	0.00172362	ARID4B,ASXL2,ASXL3,BRPF1,CBX5,CBX7,EED,HDAC2,HDAC3,JMJD1C,KAT6B,KDM2B,KDM3B,MLL2,MLL3,MTA2,PRDM9,PRDM16,RBBP4,SAP130,SCML2,SUDS3,SUZ12,ZBTB33,ZBTB7B,CREBBP-KAT6A,RPN1-MECOM,RUNX1-MECOM, ASXL1, GATA2,CBFB,ETV6,ETV3,GLI1,IKZF1,MYB,MYC,MLLT10-CEP164, SMC1A,SMC3,SMC5,STAG2,RAD21	1.59509e-06	ABL1,DYRK4,EPHA2,EPHA3,JAK3,MST1R,OBSCN,PDGFRB,WEE1, ACVR2B,ADRBK1,AKAP13,BUB1,CPNE3,DCLK1,MAPK1,MYLK2,MYO3A,NRK,PRKCG,RPS6KA6,SMG1,STK32A,STK33,STK36,TRIO,TTBK1,WNK3,WNK4, FLT3, NRAS,KRAS	2.18022e-10	MLL-ELL,MLL-MLLT4,MLL-MLLT3,MLLT10-MLL, MYH11-CBFB, NPM1, PML-RARA, RUNX1, TP53	4.25875e-38
1822	128.008	CACNA1B, IDH2, TET2	0.00172362	ARID4B,ASXL2,ASXL3,BRPF1,CBX5,CBX7,EED,HDAC2,HDAC3,JMJD1C,KAT6B,KDM2B,KDM3B,MLL2,MLL3,MTA2,PRDM9,PRDM16,RBBP4,SAP130,SCML2,SUDS3,SUZ12,ZBTB33,ZBTB7B,CREBBP-KAT6A,RPN1-MECOM,RUNX1-MECOM, ASXL1, GATA2,CBFB,ETV6,ETV3,GLI1,IKZF1,MYB,MYC,MLLT10-CEP164, SMC1A,SMC3,SMC5,STAG2,RAD21	1.59509e-06	ABL1,DYRK4,EPHA2,EPHA3,JAK3,MST1R,OBSCN,PDGFRB,WEE1, ACVR2B,ADRBK1,AKAP13,BUB1,CPNE3,DCLK1,MAPK1,MYLK2,MYO3A,NRK,PRKCG,RPS6KA6,SMG1,STK32A,STK33,STK36,TRIO,TTBK1,WNK3,WNK4, FLT3, NRAS,KRAS	2.18022e-10	MLL-ELL,MLL-MLLT4,MLL-MLLT3,MLLT10-MLL, MYH11-CBFB, NPM1, PML-RARA, RUNX1, TP53	4.25875e-38
1809	128.008	BCR-ABL1, IDH2, TET2	0.00172362	ARID4B,ASXL2,ASXL3,BRPF1,CBX5,CBX7,EED,HDAC2,HDAC3,JMJD1C,KAT6B,KDM2B,KDM3B,MLL2,MLL3,MTA2,PRDM9,PRDM16,RBBP4,SAP130,SCML2,SUDS3,SUZ12,ZBTB33,ZBTB7B,CREBBP-KAT6A,RPN1-MECOM,RUNX1-MECOM, ASXL1, GATA2,CBFB,ETV6,ETV3,GLI1,IKZF1,MYB,MYC,MLLT10-CEP164, SMC1A,SMC3,SMC5,STAG2,RAD21	1.59509e-06	ABL1,DYRK4,EPHA2,EPHA3,JAK3,MST1R,OBSCN,PDGFRB,WEE1, ACVR2B,ADRBK1,AKAP13,BUB1,CPNE3,DCLK1,MAPK1,MYLK2,MYO3A,NRK,PRKCG,RPS6KA6,SMG1,STK32A,STK33,STK36,TRIO,TTBK1,WNK3,WNK4, FLT3, NRAS,KRAS	2.18022e-10	MLL-ELL,MLL-MLLT4,MLL-MLLT3,MLLT10-MLL, MYH11-CBFB, NPM1, PML-RARA, RUNX1, TP53	4.25875e-38
1812	128.008	IDH2, SPEN, TET2	0.00172362	ARID4B,ASXL2,ASXL3,BRPF1,CBX5,CBX7,EED,HDAC2,HDAC3,JMJD1C,KAT6B,KDM2B,KDM3B,MLL2,MLL3,MTA2,PRDM9,PRDM16,RBBP4,SAP130,SCML2,SUDS3,SUZ12,ZBTB33,ZBTB7B,CREBBP-KAT6A,RPN1-MECOM,RUNX1-MECOM, ASXL1, GATA2,CBFB,ETV6,ETV3,GLI1,IKZF1,MYB,MYC,MLLT10-CEP164, SMC1A,SMC3,SMC5,STAG2,RAD21	1.59509e-06	ABL1,DYRK4,EPHA2,EPHA3,JAK3,MST1R,OBSCN,PDGFRB,WEE1, ACVR2B,ADRBK1,AKAP13,BUB1,CPNE3,DCLK1,MAPK1,MYLK2,MYO3A,NRK,PRKCG,RPS6KA6,SMG1,STK32A,STK33,STK36,TRIO,TTBK1,WNK3,WNK4, FLT3, NRAS,KRAS	2.18022e-10	MLL-ELL,MLL-MLLT4,MLL-MLLT3,MLLT10-MLL, MYH11-CBFB, NPM1, PML-RARA, RUNX1, TP53	4.25875e-38
1902	128.008	CROCC, IDH2, TET2	0.00172362	ARID4B,ASXL2,ASXL3,BRPF1,CBX5,CBX7,EED,HDAC2,HDAC3,JMJD1C,KAT6B,KDM2B,KDM3B,MLL2,MLL3,MTA2,PRDM9,PRDM16,RBBP4,SAP130,SCML2,SUDS3,SUZ12,ZBTB33,ZBTB7B,CREBBP-KAT6A,RPN1-MECOM,RUNX1-MECOM, ASXL1, GATA2,CBFB,ETV6,ETV3,GLI1,IKZF1,MYB,MYC,MLLT10-CEP164, SMC1A,SMC3,SMC5,STAG2,RAD21	1.59509e-06	ABL1,DYRK4,EPHA2,EPHA3,JAK3,MST1R,OBSCN,PDGFRB,WEE1, ACVR2B,ADRBK1,AKAP13,BUB1,CPNE3,DCLK1,MAPK1,MYLK2,MYO3A,NRK,PRKCG,RPS6KA6,SMG1,STK32A,STK33,STK36,TRIO,TTBK1,WNK3,WNK4, FLT3, NRAS,KRAS	2.18022e-10	MLL-ELL,MLL-MLLT4,MLL-MLLT3,MLLT10-MLL, MYH11-CBFB, NPM1, PML-RARA, RUNX1, TP53	4.25875e-38
1890	128.008	GRIK2, IDH2, TET2	0.00172362	ARID4B,ASXL2,ASXL3,BRPF1,CBX5,CBX7,EED,HDAC2,HDAC3,JMJD1C,KAT6B,KDM2B,KDM3B,MLL2,MLL3,MTA2,PRDM9,PRDM16,RBBP4,SAP130,SCML2,SUDS3,SUZ12,ZBTB33,ZBTB7B,CREBBP-KAT6A,RPN1-MECOM,RUNX1-MECOM, ASXL1, GATA2,CBFB,ETV6,ETV3,GLI1,IKZF1,MYB,MYC,MLLT10-CEP164, SMC1A,SMC3,SMC5,STAG2,RAD21	1.59509e-06	ABL1,DYRK4,EPHA2,EPHA3,JAK3,MST1R,OBSCN,PDGFRB,WEE1, ACVR2B,ADRBK1,AKAP13,BUB1,CPNE3,DCLK1,MAPK1,MYLK2,MYO3A,NRK,PRKCG,RPS6KA6,SMG1,STK32A,STK33,STK36,TRIO,TTBK1,WNK3,WNK4, FLT3, NRAS,KRAS	2.18022e-10	MLL-ELL,MLL-MLLT4,MLL-MLLT3,MLLT10-MLL, MYH11-CBFB, NPM1, PML-RARA, RUNX1, TP53	4.25875e-38
1922	128.008	COL12A1, IDH2, TET2	0.00172362	ARID4B,ASXL2,ASXL3,BRPF1,CBX5,CBX7,EED,HDAC2,HDAC3,JMJD1C,KAT6B,KDM2B,KDM3B,MLL2,MLL3,MTA2,PRDM9,PRDM16,RBBP4,SAP130,SCML2,SUDS3,SUZ12,ZBTB33,ZBTB7B,CREBBP-KAT6A,RPN1-MECOM,RUNX1-MECOM, ASXL1, GATA2,CBFB,ETV6,ETV3,GLI1,IKZF1,MYB,MYC,MLLT10-CEP164, SMC1A,SMC3,SMC5,STAG2,RAD21	1.59509e-06	ABL1,DYRK4,EPHA2,EPHA3,JAK3,MST1R,OBSCN,PDGFRB,WEE1, ACVR2B,ADRBK1,AKAP13,BUB1,CPNE3,DCLK1,MAPK1,MYLK2,MYO3A,NRK,PRKCG,RPS6KA6,SMG1,STK32A,STK33,STK36,TRIO,TTBK1,WNK3,WNK4, FLT3, NRAS,KRAS	2.18022e-10	MLL-ELL,MLL-MLLT4,MLL-MLLT3,MLLT10-MLL, MYH11-CBFB, NPM1, PML-RARA, RUNX1, TP53	4.25875e-38
1561	128.005	ARID4B,ASXL2,ASXL3,BRPF1,CBX5,CBX7,EED,HDAC2,HDAC3,JMJD1C,KAT6B,KDM2B,KDM3B,MLL2,MLL3,MTA2,PRDM9,PRDM16,RBBP4,SAP130,SCML2,SUDS3,SUZ12,ZBTB33,ZBTB7B,CREBBP-KAT6A,RPN1-MECOM,RUNX1-MECOM, EZH2, SMC1A,SMC3,SMC5,STAG2,RAD21	0.000402247	CACNA1B, IDH2, PTPN11,PTPRT,PTPN14, TET2	6.85005e-06	ABL1,DYRK4,EPHA2,EPHA3,JAK3,MST1R,OBSCN,PDGFRB,WEE1, ACVR2B,ADRBK1,AKAP13,BUB1,CPNE3,DCLK1,MAPK1,MYLK2,MYO3A,NRK,PRKCG,RPS6KA6,SMG1,STK32A,STK33,STK36,TRIO,TTBK1,WNK3,WNK4, FLT3, NRAS,KRAS	2.18022e-10	MLL-ELL,MLL-MLLT4,MLL-MLLT3,MLLT10-MLL, MYH11-CBFB, NPM1, PML-RARA, RUNX1, TP53	4.25875e-38
1621	128.005	ARID4B,ASXL2,ASXL3,BRPF1,CBX5,CBX7,EED,HDAC2,HDAC3,JMJD1C,KAT6B,KDM2B,KDM3B,MLL2,MLL3,MTA2,PRDM9,PRDM16,RBBP4,SAP130,SCML2,SUDS3,SUZ12,ZBTB33,ZBTB7B,CREBBP-KAT6A,RPN1-MECOM,RUNX1-MECOM, GPR128-TFG, SMC1A,SMC3,SMC5,STAG2,RAD21	0.000402247	CACNA1B, IDH2, PTPN11,PTPRT,PTPN14, TET2	6.85005e-06	ABL1,DYRK4,EPHA2,EPHA3,JAK3,MST1R,OBSCN,PDGFRB,WEE1, ACVR2B,ADRBK1,AKAP13,BUB1,CPNE3,DCLK1,MAPK1,MYLK2,MYO3A,NRK,PRKCG,RPS6KA6,SMG1,STK32A,STK33,STK36,TRIO,TTBK1,WNK3,WNK4, FLT3, NRAS,KRAS	2.18022e-10	MLL-ELL,MLL-MLLT4,MLL-MLLT3,MLLT10-MLL, MYH11-CBFB, NPM1, PML-RARA, RUNX1, TP53	4.25875e-38
1652	128.005	ARID4B,ASXL2,ASXL3,BRPF1,CBX5,CBX7,EED,HDAC2,HDAC3,JMJD1C,KAT6B,KDM2B,KDM3B,MLL2,MLL3,MTA2,PRDM9,PRDM16,RBBP4,SAP130,SCML2,SUDS3,SUZ12,ZBTB33,ZBTB7B,CREBBP-KAT6A,RPN1-MECOM,RUNX1-MECOM, EZH2, SMC1A,SMC3,SMC5,STAG2,RAD21	0.000402247	IDH2, NF1, PTPN11,PTPRT,PTPN14, TET2	6.85005e-06	ABL1,DYRK4,EPHA2,EPHA3,JAK3,MST1R,OBSCN,PDGFRB,WEE1, ACVR2B,ADRBK1,AKAP13,BUB1,CPNE3,DCLK1,MAPK1,MYLK2,MYO3A,NRK,PRKCG,RPS6KA6,SMG1,STK32A,STK33,STK36,TRIO,TTBK1,WNK3,WNK4, FLT3, NRAS,KRAS	2.18022e-10	MLL-ELL,MLL-MLLT4,MLL-MLLT3,MLLT10-MLL, MYH11-CBFB, NPM1, PML-RARA, RUNX1, TP53	4.25875e-38
1657	128.005	ARID4B,ASXL2,ASXL3,BRPF1,CBX5,CBX7,EED,HDAC2,HDAC3,JMJD1C,KAT6B,KDM2B,KDM3B,MLL2,MLL3,MTA2,PRDM9,PRDM16,RBBP4,SAP130,SCML2,SUDS3,SUZ12,ZBTB33,ZBTB7B,CREBBP-KAT6A,RPN1-MECOM,RUNX1-MECOM, BCR-ABL1, SMC1A,SMC3,SMC5,STAG2,RAD21	0.000402247	CACNA1B, IDH2, PTPN11,PTPRT,PTPN14, TET2	6.85005e-06	ABL1,DYRK4,EPHA2,EPHA3,JAK3,MST1R,OBSCN,PDGFRB,WEE1, ACVR2B,ADRBK1,AKAP13,BUB1,CPNE3,DCLK1,MAPK1,MYLK2,MYO3A,NRK,PRKCG,RPS6KA6,SMG1,STK32A,STK33,STK36,TRIO,TTBK1,WNK3,WNK4, FLT3, NRAS,KRAS	2.18022e-10	MLL-ELL,MLL-MLLT4,MLL-MLLT3,MLLT10-MLL, MYH11-CBFB, NPM1, PML-RARA, RUNX1, TP53	4.25875e-38
1621	128.005	ARID4B,ASXL2,ASXL3,BRPF1,CBX5,CBX7,EED,HDAC2,HDAC3,JMJD1C,KAT6B,KDM2B,KDM3B,MLL2,MLL3,MTA2,PRDM9,PRDM16,RBBP4,SAP130,SCML2,SUDS3,SUZ12,ZBTB33,ZBTB7B,CREBBP-KAT6A,RPN1-MECOM,RUNX1-MECOM, DIS3, SMC1A,SMC3,SMC5,STAG2,RAD21	0.000402247	CACNA1B, IDH2, PTPN11,PTPRT,PTPN14, TET2	6.85005e-06	ABL1,DYRK4,EPHA2,EPHA3,JAK3,MST1R,OBSCN,PDGFRB,WEE1, ACVR2B,ADRBK1,AKAP13,BUB1,CPNE3,DCLK1,MAPK1,MYLK2,MYO3A,NRK,PRKCG,RPS6KA6,SMG1,STK32A,STK33,STK36,TRIO,TTBK1,WNK3,WNK4, FLT3, NRAS,KRAS	2.18022e-10	MLL-ELL,MLL-MLLT4,MLL-MLLT3,MLLT10-MLL, MYH11-CBFB, NPM1, PML-RARA, RUNX1, TP53	4.25875e-38
1589	128.005	ARID4B,ASXL2,ASXL3,BRPF1,CBX5,CBX7,EED,HDAC2,HDAC3,JMJD1C,KAT6B,KDM2B,KDM3B,MLL2,MLL3,MTA2,PRDM9,PRDM16,RBBP4,SAP130,SCML2,SUDS3,SUZ12,ZBTB33,ZBTB7B,CREBBP-KAT6A,RPN1-MECOM,RUNX1-MECOM, CACNA1B, SMC1A,SMC3,SMC5,STAG2,RAD21	0.000402247	IDH2, NF1, PTPN11,PTPRT,PTPN14, TET2	6.85005e-06	ABL1,DYRK4,EPHA2,EPHA3,JAK3,MST1R,OBSCN,PDGFRB,WEE1, ACVR2B,ADRBK1,AKAP13,BUB1,CPNE3,DCLK1,MAPK1,MYLK2,MYO3A,NRK,PRKCG,RPS6KA6,SMG1,STK32A,STK33,STK36,TRIO,TTBK1,WNK3,WNK4, FLT3, NRAS,KRAS	2.18022e-10	MLL-ELL,MLL-MLLT4,MLL-MLLT3,MLLT10-MLL, MYH11-CBFB, NPM1, PML-RARA, RUNX1, TP53	4.25875e-38
1602	128.005	ARID4B,ASXL2,ASXL3,BRPF1,CBX5,CBX7,EED,HDAC2,HDAC3,JMJD1C,KAT6B,KDM2B,KDM3B,MLL2,MLL3,MTA2,PRDM9,PRDM16,RBBP4,SAP130,SCML2,SUDS3,SUZ12,ZBTB33,ZBTB7B,CREBBP-KAT6A,RPN1-MECOM,RUNX1-MECOM, GPR128-TFG, SMC1A,SMC3,SMC5,STAG2,RAD21	0.000402247	IDH2, NUP98-NSD1, PTPN11,PTPRT,PTPN14, TET2	6.85005e-06	ABL1,DYRK4,EPHA2,EPHA3,JAK3,MST1R,OBSCN,PDGFRB,WEE1, ACVR2B,ADRBK1,AKAP13,BUB1,CPNE3,DCLK1,MAPK1,MYLK2,MYO3A,NRK,PRKCG,RPS6KA6,SMG1,STK32A,STK33,STK36,TRIO,TTBK1,WNK3,WNK4, FLT3, NRAS,KRAS	2.18022e-10	MLL-ELL,MLL-MLLT4,MLL-MLLT3,MLLT10-MLL, MYH11-CBFB, NPM1, PML-RARA, RUNX1, TP53	4.25875e-38
1650	128.005	ARID4B,ASXL2,ASXL3,BRPF1,CBX5,CBX7,EED,HDAC2,HDAC3,JMJD1C,KAT6B,KDM2B,KDM3B,MLL2,MLL3,MTA2,PRDM9,PRDM16,RBBP4,SAP130,SCML2,SUDS3,SUZ12,ZBTB33,ZBTB7B,CREBBP-KAT6A,RPN1-MECOM,RUNX1-MECOM, GPR128-TFG, SMC1A,SMC3,SMC5,STAG2,RAD21	0.000402247	IDH2, MT-CO2, PTPN11,PTPRT,PTPN14, TET2	6.85005e-06	ABL1,DYRK4,EPHA2,EPHA3,JAK3,MST1R,OBSCN,PDGFRB,WEE1, ACVR2B,ADRBK1,AKAP13,BUB1,CPNE3,DCLK1,MAPK1,MYLK2,MYO3A,NRK,PRKCG,RPS6KA6,SMG1,STK32A,STK33,STK36,TRIO,TTBK1,WNK3,WNK4, FLT3, NRAS,KRAS	2.18022e-10	MLL-ELL,MLL-MLLT4,MLL-MLLT3,MLLT10-MLL, MYH11-CBFB, NPM1, PML-RARA, RUNX1, TP53	4.25875e-38
1670	128.005	ARID4B,ASXL2,ASXL3,BRPF1,CBX5,CBX7,EED,HDAC2,HDAC3,JMJD1C,KAT6B,KDM2B,KDM3B,MLL2,MLL3,MTA2,PRDM9,PRDM16,RBBP4,SAP130,SCML2,SUDS3,SUZ12,ZBTB33,ZBTB7B,CREBBP-KAT6A,RPN1-MECOM,RUNX1-MECOM, FCGBP, SMC1A,SMC3,SMC5,STAG2,RAD21	0.000402247	IDH2, MT-CO2, PTPN11,PTPRT,PTPN14, TET2	6.85005e-06	ABL1,DYRK4,EPHA2,EPHA3,JAK3,MST1R,OBSCN,PDGFRB,WEE1, ACVR2B,ADRBK1,AKAP13,BUB1,CPNE3,DCLK1,MAPK1,MYLK2,MYO3A,NRK,PRKCG,RPS6KA6,SMG1,STK32A,STK33,STK36,TRIO,TTBK1,WNK3,WNK4, FLT3, NRAS,KRAS	2.18022e-10	MLL-ELL,MLL-MLLT4,MLL-MLLT3,MLLT10-MLL, MYH11-CBFB, NPM1, PML-RARA, RUNX1, TP53	4.25875e-38
1663	128.005	ARID4B,ASXL2,ASXL3,BRPF1,CBX5,CBX7,EED,HDAC2,HDAC3,JMJD1C,KAT6B,KDM2B,KDM3B,MLL2,MLL3,MTA2,PRDM9,PRDM16,RBBP4,SAP130,SCML2,SUDS3,SUZ12,ZBTB33,ZBTB7B,CREBBP-KAT6A,RPN1-MECOM,RUNX1-MECOM, NUP98-NSD1, SMC1A,SMC3,SMC5,STAG2,RAD21	0.000402247	IDH2, MT-CO2, PTPN11,PTPRT,PTPN14, TET2	6.85005e-06	ABL1,DYRK4,EPHA2,EPHA3,JAK3,MST1R,OBSCN,PDGFRB,WEE1, ACVR2B,ADRBK1,AKAP13,BUB1,CPNE3,DCLK1,MAPK1,MYLK2,MYO3A,NRK,PRKCG,RPS6KA6,SMG1,STK32A,STK33,STK36,TRIO,TTBK1,WNK3,WNK4, FLT3, NRAS,KRAS	2.18022e-10	MLL-ELL,MLL-MLLT4,MLL-MLLT3,MLLT10-MLL, MYH11-CBFB, NPM1, PML-RARA, RUNX1, TP53	4.25875e-38
1599	128.005	ARID4B,ASXL2,ASXL3,BRPF1,CBX5,CBX7,EED,HDAC2,HDAC3,JMJD1C,KAT6B,KDM2B,KDM3B,MLL2,MLL3,MTA2,PRDM9,PRDM16,RBBP4,SAP130,SCML2,SUDS3,SUZ12,ZBTB33,ZBTB7B,CREBBP-KAT6A,RPN1-MECOM,RUNX1-MECOM, EZH2, SMC1A,SMC3,SMC5,STAG2,RAD21	0.000402247	IDH2, MT-CO2, PTPN11,PTPRT,PTPN14, TET2	6.85005e-06	ABL1,DYRK4,EPHA2,EPHA3,JAK3,MST1R,OBSCN,PDGFRB,WEE1, ACVR2B,ADRBK1,AKAP13,BUB1,CPNE3,DCLK1,MAPK1,MYLK2,MYO3A,NRK,PRKCG,RPS6KA6,SMG1,STK32A,STK33,STK36,TRIO,TTBK1,WNK3,WNK4, FLT3, NRAS,KRAS	2.18022e-10	MLL-ELL,MLL-MLLT4,MLL-MLLT3,MLLT10-MLL, MYH11-CBFB, NPM1, PML-RARA, RUNX1, TP53	4.25875e-38
1601	128.005	ARID4B,ASXL2,ASXL3,BRPF1,CBX5,CBX7,EED,HDAC2,HDAC3,JMJD1C,KAT6B,KDM2B,KDM3B,MLL2,MLL3,MTA2,PRDM9,PRDM16,RBBP4,SAP130,SCML2,SUDS3,SUZ12,ZBTB33,ZBTB7B,CREBBP-KAT6A,RPN1-MECOM,RUNX1-MECOM, BCR-ABL1, SMC1A,SMC3,SMC5,STAG2,RAD21	0.000402247	IDH2, NUP98-NSD1, PTPN11,PTPRT,PTPN14, TET2	6.85005e-06	ABL1,DYRK4,EPHA2,EPHA3,JAK3,MST1R,OBSCN,PDGFRB,WEE1, ACVR2B,ADRBK1,AKAP13,BUB1,CPNE3,DCLK1,MAPK1,MYLK2,MYO3A,NRK,PRKCG,RPS6KA6,SMG1,STK32A,STK33,STK36,TRIO,TTBK1,WNK3,WNK4, FLT3, NRAS,KRAS	2.18022e-10	MLL-ELL,MLL-MLLT4,MLL-MLLT3,MLLT10-MLL, MYH11-CBFB, NPM1, PML-RARA, RUNX1, TP53	4.25875e-38
1551	128.005	ARID4B,ASXL2,ASXL3,BRPF1,CBX5,CBX7,EED,HDAC2,HDAC3,JMJD1C,KAT6B,KDM2B,KDM3B,MLL2,MLL3,MTA2,PRDM9,PRDM16,RBBP4,SAP130,SCML2,SUDS3,SUZ12,ZBTB33,ZBTB7B,CREBBP-KAT6A,RPN1-MECOM,RUNX1-MECOM, NUP98-NSD1, SMC1A,SMC3,SMC5,STAG2,RAD21	0.000402247	CACNA1B, IDH2, PTPN11,PTPRT,PTPN14, TET2	6.85005e-06	ABL1,DYRK4,EPHA2,EPHA3,JAK3,MST1R,OBSCN,PDGFRB,WEE1, ACVR2B,ADRBK1,AKAP13,BUB1,CPNE3,DCLK1,MAPK1,MYLK2,MYO3A,NRK,PRKCG,RPS6KA6,SMG1,STK32A,STK33,STK36,TRIO,TTBK1,WNK3,WNK4, FLT3, NRAS,KRAS	2.18022e-10	MLL-ELL,MLL-MLLT4,MLL-MLLT3,MLLT10-MLL, MYH11-CBFB, NPM1, PML-RARA, RUNX1, TP53	4.25875e-38
1547	128.005	ARID4B,ASXL2,ASXL3,BRPF1,CBX5,CBX7,EED,HDAC2,HDAC3,JMJD1C,KAT6B,KDM2B,KDM3B,MLL2,MLL3,MTA2,PRDM9,PRDM16,RBBP4,SAP130,SCML2,SUDS3,SUZ12,ZBTB33,ZBTB7B,CREBBP-KAT6A,RPN1-MECOM,RUNX1-MECOM, DIS3, SMC1A,SMC3,SMC5,STAG2,RAD21	0.000402247	IDH2, NF1, PTPN11,PTPRT,PTPN14, TET2	6.85005e-06	ABL1,DYRK4,EPHA2,EPHA3,JAK3,MST1R,OBSCN,PDGFRB,WEE1, ACVR2B,ADRBK1,AKAP13,BUB1,CPNE3,DCLK1,MAPK1,MYLK2,MYO3A,NRK,PRKCG,RPS6KA6,SMG1,STK32A,STK33,STK36,TRIO,TTBK1,WNK3,WNK4, FLT3, NRAS,KRAS	2.18022e-10	MLL-ELL,MLL-MLLT4,MLL-MLLT3,MLLT10-MLL, MYH11-CBFB, NPM1, PML-RARA, RUNX1, TP53	4.25875e-38
1596	128.005	ARID4B,ASXL2,ASXL3,BRPF1,CBX5,CBX7,EED,HDAC2,HDAC3,JMJD1C,KAT6B,KDM2B,KDM3B,MLL2,MLL3,MTA2,PRDM9,PRDM16,RBBP4,SAP130,SCML2,SUDS3,SUZ12,ZBTB33,ZBTB7B,CREBBP-KAT6A,RPN1-MECOM,RUNX1-MECOM, FCGBP, SMC1A,SMC3,SMC5,STAG2,RAD21	0.000402247	IDH2, NUP98-NSD1, PTPN11,PTPRT,PTPN14, TET2	6.85005e-06	ABL1,DYRK4,EPHA2,EPHA3,JAK3,MST1R,OBSCN,PDGFRB,WEE1, ACVR2B,ADRBK1,AKAP13,BUB1,CPNE3,DCLK1,MAPK1,MYLK2,MYO3A,NRK,PRKCG,RPS6KA6,SMG1,STK32A,STK33,STK36,TRIO,TTBK1,WNK3,WNK4, FLT3, NRAS,KRAS	2.18022e-10	MLL-ELL,MLL-MLLT4,MLL-MLLT3,MLLT10-MLL, MYH11-CBFB, NPM1, PML-RARA, RUNX1, TP53	4.25875e-38
1672	128.005	ARID4B,ASXL2,ASXL3,BRPF1,CBX5,CBX7,EED,HDAC2,HDAC3,JMJD1C,KAT6B,KDM2B,KDM3B,MLL2,MLL3,MTA2,PRDM9,PRDM16,RBBP4,SAP130,SCML2,SUDS3,SUZ12,ZBTB33,ZBTB7B,CREBBP-KAT6A,RPN1-MECOM,RUNX1-MECOM, BCR-ABL1, SMC1A,SMC3,SMC5,STAG2,RAD21	0.000402247	IDH2, NF1, PTPN11,PTPRT,PTPN14, TET2	6.85005e-06	ABL1,DYRK4,EPHA2,EPHA3,JAK3,MST1R,OBSCN,PDGFRB,WEE1, ACVR2B,ADRBK1,AKAP13,BUB1,CPNE3,DCLK1,MAPK1,MYLK2,MYO3A,NRK,PRKCG,RPS6KA6,SMG1,STK32A,STK33,STK36,TRIO,TTBK1,WNK3,WNK4, FLT3, NRAS,KRAS	2.18022e-10	MLL-ELL,MLL-MLLT4,MLL-MLLT3,MLLT10-MLL, MYH11-CBFB, NPM1, PML-RARA, RUNX1, TP53	4.25875e-38
1625	128.005	ARID4B,ASXL2,ASXL3,BRPF1,CBX5,CBX7,EED,HDAC2,HDAC3,JMJD1C,KAT6B,KDM2B,KDM3B,MLL2,MLL3,MTA2,PRDM9,PRDM16,RBBP4,SAP130,SCML2,SUDS3,SUZ12,ZBTB33,ZBTB7B,CREBBP-KAT6A,RPN1-MECOM,RUNX1-MECOM, CACNA1B, SMC1A,SMC3,SMC5,STAG2,RAD21	0.000402247	IDH2, MT-CO2, PTPN11,PTPRT,PTPN14, TET2	6.85005e-06	ABL1,DYRK4,EPHA2,EPHA3,JAK3,MST1R,OBSCN,PDGFRB,WEE1, ACVR2B,ADRBK1,AKAP13,BUB1,CPNE3,DCLK1,MAPK1,MYLK2,MYO3A,NRK,PRKCG,RPS6KA6,SMG1,STK32A,STK33,STK36,TRIO,TTBK1,WNK3,WNK4, FLT3, NRAS,KRAS	2.18022e-10	MLL-ELL,MLL-MLLT4,MLL-MLLT3,MLLT10-MLL, MYH11-CBFB, NPM1, PML-RARA, RUNX1, TP53	4.25875e-38
1621	128.005	ARID4B,ASXL2,ASXL3,BRPF1,CBX5,CBX7,EED,HDAC2,HDAC3,JMJD1C,KAT6B,KDM2B,KDM3B,MLL2,MLL3,MTA2,PRDM9,PRDM16,RBBP4,SAP130,SCML2,SUDS3,SUZ12,ZBTB33,ZBTB7B,CREBBP-KAT6A,RPN1-MECOM,RUNX1-MECOM, GPR128-TFG, SMC1A,SMC3,SMC5,STAG2,RAD21	0.000402247	IDH2, NF1, PTPN11,PTPRT,PTPN14, TET2	6.85005e-06	ABL1,DYRK4,EPHA2,EPHA3,JAK3,MST1R,OBSCN,PDGFRB,WEE1, ACVR2B,ADRBK1,AKAP13,BUB1,CPNE3,DCLK1,MAPK1,MYLK2,MYO3A,NRK,PRKCG,RPS6KA6,SMG1,STK32A,STK33,STK36,TRIO,TTBK1,WNK3,WNK4, FLT3, NRAS,KRAS	2.18022e-10	MLL-ELL,MLL-MLLT4,MLL-MLLT3,MLLT10-MLL, MYH11-CBFB, NPM1, PML-RARA, RUNX1, TP53	4.25875e-38
1619	128.005	ARID4B,ASXL2,ASXL3,BRPF1,CBX5,CBX7,EED,HDAC2,HDAC3,JMJD1C,KAT6B,KDM2B,KDM3B,MLL2,MLL3,MTA2,PRDM9,PRDM16,RBBP4,SAP130,SCML2,SUDS3,SUZ12,ZBTB33,ZBTB7B,CREBBP-KAT6A,RPN1-MECOM,RUNX1-MECOM, NUP98-NSD1, SMC1A,SMC3,SMC5,STAG2,RAD21	0.000402247	IDH2, NF1, PTPN11,PTPRT,PTPN14, TET2	6.85005e-06	ABL1,DYRK4,EPHA2,EPHA3,JAK3,MST1R,OBSCN,PDGFRB,WEE1, ACVR2B,ADRBK1,AKAP13,BUB1,CPNE3,DCLK1,MAPK1,MYLK2,MYO3A,NRK,PRKCG,RPS6KA6,SMG1,STK32A,STK33,STK36,TRIO,TTBK1,WNK3,WNK4, FLT3, NRAS,KRAS	2.18022e-10	MLL-ELL,MLL-MLLT4,MLL-MLLT3,MLLT10-MLL, MYH11-CBFB, NPM1, PML-RARA, RUNX1, TP53	4.25875e-38
1710	128.005	ARID4B,ASXL2,ASXL3,BRPF1,CBX5,CBX7,EED,HDAC2,HDAC3,JMJD1C,KAT6B,KDM2B,KDM3B,MLL2,MLL3,MTA2,PRDM9,PRDM16,RBBP4,SAP130,SCML2,SUDS3,SUZ12,ZBTB33,ZBTB7B,CREBBP-KAT6A,RPN1-MECOM,RUNX1-MECOM, EZH2, SMC1A,SMC3,SMC5,STAG2,RAD21	0.000402247	IDH2, NUP98-NSD1, PTPN11,PTPRT,PTPN14, TET2	6.85005e-06	ABL1,DYRK4,EPHA2,EPHA3,JAK3,MST1R,OBSCN,PDGFRB,WEE1, ACVR2B,ADRBK1,AKAP13,BUB1,CPNE3,DCLK1,MAPK1,MYLK2,MYO3A,NRK,PRKCG,RPS6KA6,SMG1,STK32A,STK33,STK36,TRIO,TTBK1,WNK3,WNK4, FLT3, NRAS,KRAS	2.18022e-10	MLL-ELL,MLL-MLLT4,MLL-MLLT3,MLLT10-MLL, MYH11-CBFB, NPM1, PML-RARA, RUNX1, TP53	4.25875e-38
1589	128.005	ARID4B,ASXL2,ASXL3,BRPF1,CBX5,CBX7,EED,HDAC2,HDAC3,JMJD1C,KAT6B,KDM2B,KDM3B,MLL2,MLL3,MTA2,PRDM9,PRDM16,RBBP4,SAP130,SCML2,SUDS3,SUZ12,ZBTB33,ZBTB7B,CREBBP-KAT6A,RPN1-MECOM,RUNX1-MECOM, FCGBP, SMC1A,SMC3,SMC5,STAG2,RAD21	0.000402247	CACNA1B, IDH2, PTPN11,PTPRT,PTPN14, TET2	6.85005e-06	ABL1,DYRK4,EPHA2,EPHA3,JAK3,MST1R,OBSCN,PDGFRB,WEE1, ACVR2B,ADRBK1,AKAP13,BUB1,CPNE3,DCLK1,MAPK1,MYLK2,MYO3A,NRK,PRKCG,RPS6KA6,SMG1,STK32A,STK33,STK36,TRIO,TTBK1,WNK3,WNK4, FLT3, NRAS,KRAS	2.18022e-10	MLL-ELL,MLL-MLLT4,MLL-MLLT3,MLLT10-MLL, MYH11-CBFB, NPM1, PML-RARA, RUNX1, TP53	4.25875e-38
1672	128.005	ARID4B,ASXL2,ASXL3,BRPF1,CBX5,CBX7,EED,HDAC2,HDAC3,JMJD1C,KAT6B,KDM2B,KDM3B,MLL2,MLL3,MTA2,PRDM9,PRDM16,RBBP4,SAP130,SCML2,SUDS3,SUZ12,ZBTB33,ZBTB7B,CREBBP-KAT6A,RPN1-MECOM,RUNX1-MECOM, BCR-ABL1, SMC1A,SMC3,SMC5,STAG2,RAD21	0.000402247	IDH2, MT-CO2, PTPN11,PTPRT,PTPN14, TET2	6.85005e-06	ABL1,DYRK4,EPHA2,EPHA3,JAK3,MST1R,OBSCN,PDGFRB,WEE1, ACVR2B,ADRBK1,AKAP13,BUB1,CPNE3,DCLK1,MAPK1,MYLK2,MYO3A,NRK,PRKCG,RPS6KA6,SMG1,STK32A,STK33,STK36,TRIO,TTBK1,WNK3,WNK4, FLT3, NRAS,KRAS	2.18022e-10	MLL-ELL,MLL-MLLT4,MLL-MLLT3,MLLT10-MLL, MYH11-CBFB, NPM1, PML-RARA, RUNX1, TP53	4.25875e-38
1562	128.005	ARID4B,ASXL2,ASXL3,BRPF1,CBX5,CBX7,EED,HDAC2,HDAC3,JMJD1C,KAT6B,KDM2B,KDM3B,MLL2,MLL3,MTA2,PRDM9,PRDM16,RBBP4,SAP130,SCML2,SUDS3,SUZ12,ZBTB33,ZBTB7B,CREBBP-KAT6A,RPN1-MECOM,RUNX1-MECOM, DIS3, SMC1A,SMC3,SMC5,STAG2,RAD21	0.000402247	IDH2, MT-CO2, PTPN11,PTPRT,PTPN14, TET2	6.85005e-06	ABL1,DYRK4,EPHA2,EPHA3,JAK3,MST1R,OBSCN,PDGFRB,WEE1, ACVR2B,ADRBK1,AKAP13,BUB1,CPNE3,DCLK1,MAPK1,MYLK2,MYO3A,NRK,PRKCG,RPS6KA6,SMG1,STK32A,STK33,STK36,TRIO,TTBK1,WNK3,WNK4, FLT3, NRAS,KRAS	2.18022e-10	MLL-ELL,MLL-MLLT4,MLL-MLLT3,MLLT10-MLL, MYH11-CBFB, NPM1, PML-RARA, RUNX1, TP53	4.25875e-38
1625	128.005	ARID4B,ASXL2,ASXL3,BRPF1,CBX5,CBX7,EED,HDAC2,HDAC3,JMJD1C,KAT6B,KDM2B,KDM3B,MLL2,MLL3,MTA2,PRDM9,PRDM16,RBBP4,SAP130,SCML2,SUDS3,SUZ12,ZBTB33,ZBTB7B,CREBBP-KAT6A,RPN1-MECOM,RUNX1-MECOM, CACNA1B, SMC1A,SMC3,SMC5,STAG2,RAD21	0.000402247	IDH2, NUP98-NSD1, PTPN11,PTPRT,PTPN14, TET2	6.85005e-06	ABL1,DYRK4,EPHA2,EPHA3,JAK3,MST1R,OBSCN,PDGFRB,WEE1, ACVR2B,ADRBK1,AKAP13,BUB1,CPNE3,DCLK1,MAPK1,MYLK2,MYO3A,NRK,PRKCG,RPS6KA6,SMG1,STK32A,STK33,STK36,TRIO,TTBK1,WNK3,WNK4, FLT3, NRAS,KRAS	2.18022e-10	MLL-ELL,MLL-MLLT4,MLL-MLLT3,MLLT10-MLL, MYH11-CBFB, NPM1, PML-RARA, RUNX1, TP53	4.25875e-38
1670	128.005	ARID4B,ASXL2,ASXL3,BRPF1,CBX5,CBX7,EED,HDAC2,HDAC3,JMJD1C,KAT6B,KDM2B,KDM3B,MLL2,MLL3,MTA2,PRDM9,PRDM16,RBBP4,SAP130,SCML2,SUDS3,SUZ12,ZBTB33,ZBTB7B,CREBBP-KAT6A,RPN1-MECOM,RUNX1-MECOM, DIS3, SMC1A,SMC3,SMC5,STAG2,RAD21	0.000402247	IDH2, NUP98-NSD1, PTPN11,PTPRT,PTPN14, TET2	6.85005e-06	ABL1,DYRK4,EPHA2,EPHA3,JAK3,MST1R,OBSCN,PDGFRB,WEE1, ACVR2B,ADRBK1,AKAP13,BUB1,CPNE3,DCLK1,MAPK1,MYLK2,MYO3A,NRK,PRKCG,RPS6KA6,SMG1,STK32A,STK33,STK36,TRIO,TTBK1,WNK3,WNK4, FLT3, NRAS,KRAS	2.18022e-10	MLL-ELL,MLL-MLLT4,MLL-MLLT3,MLLT10-MLL, MYH11-CBFB, NPM1, PML-RARA, RUNX1, TP53	4.25875e-38
1618	128.005	ARID4B,ASXL2,ASXL3,BRPF1,CBX5,CBX7,EED,HDAC2,HDAC3,JMJD1C,KAT6B,KDM2B,KDM3B,MLL2,MLL3,MTA2,PRDM9,PRDM16,RBBP4,SAP130,SCML2,SUDS3,SUZ12,ZBTB33,ZBTB7B,CREBBP-KAT6A,RPN1-MECOM,RUNX1-MECOM, FCGBP, SMC1A,SMC3,SMC5,STAG2,RAD21	0.000402247	IDH2, NF1, PTPN11,PTPRT,PTPN14, TET2	6.85005e-06	ABL1,DYRK4,EPHA2,EPHA3,JAK3,MST1R,OBSCN,PDGFRB,WEE1, ACVR2B,ADRBK1,AKAP13,BUB1,CPNE3,DCLK1,MAPK1,MYLK2,MYO3A,NRK,PRKCG,RPS6KA6,SMG1,STK32A,STK33,STK36,TRIO,TTBK1,WNK3,WNK4, FLT3, NRAS,KRAS	2.18022e-10	MLL-ELL,MLL-MLLT4,MLL-MLLT3,MLLT10-MLL, MYH11-CBFB, NPM1, PML-RARA, RUNX1, TP53	4.25875e-38
1762	128.001	IDH2, PTPN11,PTPRT,PTPN14, TET2	3.73492e-05	ASXL1, GATA2,CBFB,ETV6,ETV3,GLI1,IKZF1,MYB,MYC,MLLT10-CEP164, KIT, SMC1A,SMC3,SMC5,STAG2,RAD21	1.14261e-05	ABL1,DYRK4,EPHA2,EPHA3,JAK3,MST1R,OBSCN,PDGFRB,WEE1, FLT3, KDM6A, NRAS,KRAS	1.41362e-09	MLL-ELL,MLL-MLLT4,MLL-MLLT3,MLLT10-MLL, MYH11-CBFB, NPM1, PML-RARA, RUNX1, TP53	4.25875e-38
1862	127.979	DNMT3A, RUNX1-RUNX1T1, WT1	0.00177378	ARID4B,ASXL2,ASXL3,BRPF1,CBX5,CBX7,EED,HDAC2,HDAC3,JMJD1C,KAT6B,KDM2B,KDM3B,MLL2,MLL3,MTA2,PRDM9,PRDM16,RBBP4,SAP130,SCML2,SUDS3,SUZ12,ZBTB33,ZBTB7B,CREBBP-KAT6A,RPN1-MECOM,RUNX1-MECOM, ASXL1, GATA2,CBFB,ETV6,ETV3,GLI1,IKZF1,MYB,MYC,MLLT10-CEP164, SMC1A,SMC3,SMC5,STAG2,RAD21	1.59509e-06	ABL1,DYRK4,EPHA2,EPHA3,JAK3,MST1R,OBSCN,PDGFRB,WEE1, ACVR2B,ADRBK1,AKAP13,BUB1,CPNE3,DCLK1,MAPK1,MYLK2,MYO3A,NRK,PRKCG,RPS6KA6,SMG1,STK32A,STK33,STK36,TRIO,TTBK1,WNK3,WNK4, FLT3, NRAS,KRAS	2.18022e-10	MLL-ELL,MLL-MLLT4,MLL-MLLT3,MLLT10-MLL, MYH11-CBFB, NPM1, PML-RARA, RUNX1, TP53	4.25875e-38
1767	127.969	IDH2, PTPN11,PTPRT,PTPN14, TET2	3.73492e-05	ARID4B,ASXL2,ASXL3,BRPF1,CBX5,CBX7,EED,HDAC2,HDAC3,JMJD1C,KAT6B,KDM2B,KDM3B,MLL2,MLL3,MTA2,PRDM9,PRDM16,RBBP4,SAP130,SCML2,SUDS3,SUZ12,ZBTB33,ZBTB7B,CREBBP-KAT6A,RPN1-MECOM,RUNX1-MECOM, ASXL1, ENSG00000211459, SMC1A,SMC3,SMC5,STAG2,RAD21	1.0852e-05	ACVR2B,ADRBK1,AKAP13,BUB1,CPNE3,DCLK1,MAPK1,MYLK2,MYO3A,NRK,PRKCG,RPS6KA6,SMG1,STK32A,STK33,STK36,TRIO,TTBK1,WNK3,WNK4, FLT3, KDM6A, NRAS,KRAS	1.53681e-09	MLL-ELL,MLL-MLLT4,MLL-MLLT3,MLLT10-MLL, MYH11-CBFB, NPM1, PML-RARA, RUNX1, TP53	4.25875e-38
1677	127.965	ABL1,DYRK4,EPHA2,EPHA3,JAK3,MST1R,OBSCN,PDGFRB,WEE1, DNMT3A, MIR142	6.17802e-05	ARID4B,ASXL2,ASXL3,BRPF1,CBX5,CBX7,EED,HDAC2,HDAC3,JMJD1C,KAT6B,KDM2B,KDM3B,MLL2,MLL3,MTA2,PRDM9,PRDM16,RBBP4,SAP130,SCML2,SUDS3,SUZ12,ZBTB33,ZBTB7B,CREBBP-KAT6A,RPN1-MECOM,RUNX1-MECOM, ASXL1, FAM5C, SMC1A,SMC3,SMC5,STAG2,RAD21	5.70806e-06	ACVR2B,ADRBK1,AKAP13,BUB1,CPNE3,DCLK1,MAPK1,MYLK2,MYO3A,NRK,PRKCG,RPS6KA6,SMG1,STK32A,STK33,STK36,TRIO,TTBK1,WNK3,WNK4, FLT3, NRAS,KRAS, RUNX1-RUNX1T1	1.77394e-09	MLL-ELL,MLL-MLLT4,MLL-MLLT3,MLLT10-MLL, MYH11-CBFB, NPM1, PML-RARA, RUNX1, TP53	4.25875e-38
1456	127.926	ABL1,DYRK4,EPHA2,EPHA3,JAK3,MST1R,OBSCN,PDGFRB,WEE1, DNMT3A, MIR142	6.17802e-05	CACNA1B, IDH2, PTPN11,PTPRT,PTPN14, TET2	6.85005e-06	ACVR2B,ADRBK1,AKAP13,BUB1,CPNE3,DCLK1,MAPK1,MYLK2,MYO3A,NRK,PRKCG,RPS6KA6,SMG1,STK32A,STK33,STK36,TRIO,TTBK1,WNK3,WNK4, FLT3, KDM6A, NRAS,KRAS	1.53681e-09	MLL-ELL,MLL-MLLT4,MLL-MLLT3,MLLT10-MLL, MYH11-CBFB, NPM1, PML-RARA, RUNX1, TP53	4.25875e-38
1510	127.926	ABL1,DYRK4,EPHA2,EPHA3,JAK3,MST1R,OBSCN,PDGFRB,WEE1, DNMT3A, MIR142	6.17802e-05	IDH2, MT-CO2, PTPN11,PTPRT,PTPN14, TET2	6.85005e-06	ACVR2B,ADRBK1,AKAP13,BUB1,CPNE3,DCLK1,MAPK1,MYLK2,MYO3A,NRK,PRKCG,RPS6KA6,SMG1,STK32A,STK33,STK36,TRIO,TTBK1,WNK3,WNK4, FLT3, KDM6A, NRAS,KRAS	1.53681e-09	MLL-ELL,MLL-MLLT4,MLL-MLLT3,MLLT10-MLL, MYH11-CBFB, NPM1, PML-RARA, RUNX1, TP53	4.25875e-38
1538	127.926	ABL1,DYRK4,EPHA2,EPHA3,JAK3,MST1R,OBSCN,PDGFRB,WEE1, DNMT3A, MIR142	6.17802e-05	IDH2, NUP98-NSD1, PTPN11,PTPRT,PTPN14, TET2	6.85005e-06	ACVR2B,ADRBK1,AKAP13,BUB1,CPNE3,DCLK1,MAPK1,MYLK2,MYO3A,NRK,PRKCG,RPS6KA6,SMG1,STK32A,STK33,STK36,TRIO,TTBK1,WNK3,WNK4, FLT3, KDM6A, NRAS,KRAS	1.53681e-09	MLL-ELL,MLL-MLLT4,MLL-MLLT3,MLLT10-MLL, MYH11-CBFB, NPM1, PML-RARA, RUNX1, TP53	4.25875e-38
1564	127.926	ABL1,DYRK4,EPHA2,EPHA3,JAK3,MST1R,OBSCN,PDGFRB,WEE1, DNMT3A, MIR142	6.17802e-05	IDH2, NF1, PTPN11,PTPRT,PTPN14, TET2	6.85005e-06	ACVR2B,ADRBK1,AKAP13,BUB1,CPNE3,DCLK1,MAPK1,MYLK2,MYO3A,NRK,PRKCG,RPS6KA6,SMG1,STK32A,STK33,STK36,TRIO,TTBK1,WNK3,WNK4, FLT3, KDM6A, NRAS,KRAS	1.53681e-09	MLL-ELL,MLL-MLLT4,MLL-MLLT3,MLLT10-MLL, MYH11-CBFB, NPM1, PML-RARA, RUNX1, TP53	4.25875e-38
1772	127.922	DNMT3A, NF1, RUNX1-RUNX1T1	0.000476727	ARID4B,ASXL2,ASXL3,BRPF1,CBX5,CBX7,EED,HDAC2,HDAC3,JMJD1C,KAT6B,KDM2B,KDM3B,MLL2,MLL3,MTA2,PRDM9,PRDM16,RBBP4,SAP130,SCML2,SUDS3,SUZ12,ZBTB33,ZBTB7B,CREBBP-KAT6A,RPN1-MECOM,RUNX1-MECOM, GATA2,CBFB,ETV6,ETV3,GLI1,IKZF1,MYB,MYC,MLLT10-CEP164, GPR128-TFG, SMC1A,SMC3,SMC5,STAG2,RAD21	6.28338e-06	ABL1,DYRK4,EPHA2,EPHA3,JAK3,MST1R,OBSCN,PDGFRB,WEE1, ACVR2B,ADRBK1,AKAP13,BUB1,CPNE3,DCLK1,MAPK1,MYLK2,MYO3A,NRK,PRKCG,RPS6KA6,SMG1,STK32A,STK33,STK36,TRIO,TTBK1,WNK3,WNK4, FLT3, NRAS,KRAS	2.18022e-10	MLL-ELL,MLL-MLLT4,MLL-MLLT3,MLLT10-MLL, MYH11-CBFB, NPM1, PML-RARA, RUNX1, TP53	4.25875e-38
1690	127.922	DNMT3A, MT-CO3, RUNX1-RUNX1T1	0.000476727	ARID4B,ASXL2,ASXL3,BRPF1,CBX5,CBX7,EED,HDAC2,HDAC3,JMJD1C,KAT6B,KDM2B,KDM3B,MLL2,MLL3,MTA2,PRDM9,PRDM16,RBBP4,SAP130,SCML2,SUDS3,SUZ12,ZBTB33,ZBTB7B,CREBBP-KAT6A,RPN1-MECOM,RUNX1-MECOM, GATA2,CBFB,ETV6,ETV3,GLI1,IKZF1,MYB,MYC,MLLT10-CEP164, GPR128-TFG, SMC1A,SMC3,SMC5,STAG2,RAD21	6.28338e-06	ABL1,DYRK4,EPHA2,EPHA3,JAK3,MST1R,OBSCN,PDGFRB,WEE1, ACVR2B,ADRBK1,AKAP13,BUB1,CPNE3,DCLK1,MAPK1,MYLK2,MYO3A,NRK,PRKCG,RPS6KA6,SMG1,STK32A,STK33,STK36,TRIO,TTBK1,WNK3,WNK4, FLT3, NRAS,KRAS	2.18022e-10	MLL-ELL,MLL-MLLT4,MLL-MLLT3,MLLT10-MLL, MYH11-CBFB, NPM1, PML-RARA, RUNX1, TP53	4.25875e-38
1733	127.922	COL12A1, DNMT3A, RUNX1-RUNX1T1	0.000476727	ARID4B,ASXL2,ASXL3,BRPF1,CBX5,CBX7,EED,HDAC2,HDAC3,JMJD1C,KAT6B,KDM2B,KDM3B,MLL2,MLL3,MTA2,PRDM9,PRDM16,RBBP4,SAP130,SCML2,SUDS3,SUZ12,ZBTB33,ZBTB7B,CREBBP-KAT6A,RPN1-MECOM,RUNX1-MECOM, GATA2,CBFB,ETV6,ETV3,GLI1,IKZF1,MYB,MYC,MLLT10-CEP164, GPR128-TFG, SMC1A,SMC3,SMC5,STAG2,RAD21	6.28338e-06	ABL1,DYRK4,EPHA2,EPHA3,JAK3,MST1R,OBSCN,PDGFRB,WEE1, ACVR2B,ADRBK1,AKAP13,BUB1,CPNE3,DCLK1,MAPK1,MYLK2,MYO3A,NRK,PRKCG,RPS6KA6,SMG1,STK32A,STK33,STK36,TRIO,TTBK1,WNK3,WNK4, FLT3, NRAS,KRAS	2.18022e-10	MLL-ELL,MLL-MLLT4,MLL-MLLT3,MLLT10-MLL, MYH11-CBFB, NPM1, PML-RARA, RUNX1, TP53	4.25875e-38
1781	127.922	DNMT3A, NUP98-NSD1, RUNX1-RUNX1T1	0.000476727	ARID4B,ASXL2,ASXL3,BRPF1,CBX5,CBX7,EED,HDAC2,HDAC3,JMJD1C,KAT6B,KDM2B,KDM3B,MLL2,MLL3,MTA2,PRDM9,PRDM16,RBBP4,SAP130,SCML2,SUDS3,SUZ12,ZBTB33,ZBTB7B,CREBBP-KAT6A,RPN1-MECOM,RUNX1-MECOM, GATA2,CBFB,ETV6,ETV3,GLI1,IKZF1,MYB,MYC,MLLT10-CEP164, GPR128-TFG, SMC1A,SMC3,SMC5,STAG2,RAD21	6.28338e-06	ABL1,DYRK4,EPHA2,EPHA3,JAK3,MST1R,OBSCN,PDGFRB,WEE1, ACVR2B,ADRBK1,AKAP13,BUB1,CPNE3,DCLK1,MAPK1,MYLK2,MYO3A,NRK,PRKCG,RPS6KA6,SMG1,STK32A,STK33,STK36,TRIO,TTBK1,WNK3,WNK4, FLT3, NRAS,KRAS	2.18022e-10	MLL-ELL,MLL-MLLT4,MLL-MLLT3,MLLT10-MLL, MYH11-CBFB, NPM1, PML-RARA, RUNX1, TP53	4.25875e-38
1744	127.922	CACNA1E, DNMT3A, RUNX1-RUNX1T1	0.000476727	ARID4B,ASXL2,ASXL3,BRPF1,CBX5,CBX7,EED,HDAC2,HDAC3,JMJD1C,KAT6B,KDM2B,KDM3B,MLL2,MLL3,MTA2,PRDM9,PRDM16,RBBP4,SAP130,SCML2,SUDS3,SUZ12,ZBTB33,ZBTB7B,CREBBP-KAT6A,RPN1-MECOM,RUNX1-MECOM, GATA2,CBFB,ETV6,ETV3,GLI1,IKZF1,MYB,MYC,MLLT10-CEP164, GPR128-TFG, SMC1A,SMC3,SMC5,STAG2,RAD21	6.28338e-06	ABL1,DYRK4,EPHA2,EPHA3,JAK3,MST1R,OBSCN,PDGFRB,WEE1, ACVR2B,ADRBK1,AKAP13,BUB1,CPNE3,DCLK1,MAPK1,MYLK2,MYO3A,NRK,PRKCG,RPS6KA6,SMG1,STK32A,STK33,STK36,TRIO,TTBK1,WNK3,WNK4, FLT3, NRAS,KRAS	2.18022e-10	MLL-ELL,MLL-MLLT4,MLL-MLLT3,MLLT10-MLL, MYH11-CBFB, NPM1, PML-RARA, RUNX1, TP53	4.25875e-38
1671	127.922	DNMT3A, RUNX1-RUNX1T1, SPEN	0.000476727	ARID4B,ASXL2,ASXL3,BRPF1,CBX5,CBX7,EED,HDAC2,HDAC3,JMJD1C,KAT6B,KDM2B,KDM3B,MLL2,MLL3,MTA2,PRDM9,PRDM16,RBBP4,SAP130,SCML2,SUDS3,SUZ12,ZBTB33,ZBTB7B,CREBBP-KAT6A,RPN1-MECOM,RUNX1-MECOM, GATA2,CBFB,ETV6,ETV3,GLI1,IKZF1,MYB,MYC,MLLT10-CEP164, GPR128-TFG, SMC1A,SMC3,SMC5,STAG2,RAD21	6.28338e-06	ABL1,DYRK4,EPHA2,EPHA3,JAK3,MST1R,OBSCN,PDGFRB,WEE1, ACVR2B,ADRBK1,AKAP13,BUB1,CPNE3,DCLK1,MAPK1,MYLK2,MYO3A,NRK,PRKCG,RPS6KA6,SMG1,STK32A,STK33,STK36,TRIO,TTBK1,WNK3,WNK4, FLT3, NRAS,KRAS	2.18022e-10	MLL-ELL,MLL-MLLT4,MLL-MLLT3,MLLT10-MLL, MYH11-CBFB, NPM1, PML-RARA, RUNX1, TP53	4.25875e-38
1781	127.922	BCR-ABL1, DNMT3A, RUNX1-RUNX1T1	0.000476727	ARID4B,ASXL2,ASXL3,BRPF1,CBX5,CBX7,EED,HDAC2,HDAC3,JMJD1C,KAT6B,KDM2B,KDM3B,MLL2,MLL3,MTA2,PRDM9,PRDM16,RBBP4,SAP130,SCML2,SUDS3,SUZ12,ZBTB33,ZBTB7B,CREBBP-KAT6A,RPN1-MECOM,RUNX1-MECOM, GATA2,CBFB,ETV6,ETV3,GLI1,IKZF1,MYB,MYC,MLLT10-CEP164, GPR128-TFG, SMC1A,SMC3,SMC5,STAG2,RAD21	6.28338e-06	ABL1,DYRK4,EPHA2,EPHA3,JAK3,MST1R,OBSCN,PDGFRB,WEE1, ACVR2B,ADRBK1,AKAP13,BUB1,CPNE3,DCLK1,MAPK1,MYLK2,MYO3A,NRK,PRKCG,RPS6KA6,SMG1,STK32A,STK33,STK36,TRIO,TTBK1,WNK3,WNK4, FLT3, NRAS,KRAS	2.18022e-10	MLL-ELL,MLL-MLLT4,MLL-MLLT3,MLLT10-MLL, MYH11-CBFB, NPM1, PML-RARA, RUNX1, TP53	4.25875e-38
1743	127.922	DIS3, DNMT3A, RUNX1-RUNX1T1	0.000476727	ARID4B,ASXL2,ASXL3,BRPF1,CBX5,CBX7,EED,HDAC2,HDAC3,JMJD1C,KAT6B,KDM2B,KDM3B,MLL2,MLL3,MTA2,PRDM9,PRDM16,RBBP4,SAP130,SCML2,SUDS3,SUZ12,ZBTB33,ZBTB7B,CREBBP-KAT6A,RPN1-MECOM,RUNX1-MECOM, GATA2,CBFB,ETV6,ETV3,GLI1,IKZF1,MYB,MYC,MLLT10-CEP164, GPR128-TFG, SMC1A,SMC3,SMC5,STAG2,RAD21	6.28338e-06	ABL1,DYRK4,EPHA2,EPHA3,JAK3,MST1R,OBSCN,PDGFRB,WEE1, ACVR2B,ADRBK1,AKAP13,BUB1,CPNE3,DCLK1,MAPK1,MYLK2,MYO3A,NRK,PRKCG,RPS6KA6,SMG1,STK32A,STK33,STK36,TRIO,TTBK1,WNK3,WNK4, FLT3, NRAS,KRAS	2.18022e-10	MLL-ELL,MLL-MLLT4,MLL-MLLT3,MLLT10-MLL, MYH11-CBFB, NPM1, PML-RARA, RUNX1, TP53	4.25875e-38
1682	127.922	DNMT3A, FCGBP, RUNX1-RUNX1T1	0.000476727	ARID4B,ASXL2,ASXL3,BRPF1,CBX5,CBX7,EED,HDAC2,HDAC3,JMJD1C,KAT6B,KDM2B,KDM3B,MLL2,MLL3,MTA2,PRDM9,PRDM16,RBBP4,SAP130,SCML2,SUDS3,SUZ12,ZBTB33,ZBTB7B,CREBBP-KAT6A,RPN1-MECOM,RUNX1-MECOM, GATA2,CBFB,ETV6,ETV3,GLI1,IKZF1,MYB,MYC,MLLT10-CEP164, GPR128-TFG, SMC1A,SMC3,SMC5,STAG2,RAD21	6.28338e-06	ABL1,DYRK4,EPHA2,EPHA3,JAK3,MST1R,OBSCN,PDGFRB,WEE1, ACVR2B,ADRBK1,AKAP13,BUB1,CPNE3,DCLK1,MAPK1,MYLK2,MYO3A,NRK,PRKCG,RPS6KA6,SMG1,STK32A,STK33,STK36,TRIO,TTBK1,WNK3,WNK4, FLT3, NRAS,KRAS	2.18022e-10	MLL-ELL,MLL-MLLT4,MLL-MLLT3,MLLT10-MLL, MYH11-CBFB, NPM1, PML-RARA, RUNX1, TP53	4.25875e-38
1763	127.918	IDH2, PTPN11,PTPRT,PTPN14, TET2	3.73492e-05	ASXL1, GATA2,CBFB,ETV6,ETV3,GLI1,IKZF1,MYB,MYC,MLLT10-CEP164, KIT, SMC1A,SMC3,SMC5,STAG2,RAD21	1.14261e-05	ACVR2B,ADRBK1,AKAP13,BUB1,CPNE3,DCLK1,MAPK1,MYLK2,MYO3A,NRK,PRKCG,RPS6KA6,SMG1,STK32A,STK33,STK36,TRIO,TTBK1,WNK3,WNK4, FLT3, KDM6A, NRAS,KRAS	1.53681e-09	MLL-ELL,MLL-MLLT4,MLL-MLLT3,MLLT10-MLL, MYH11-CBFB, NPM1, PML-RARA, RUNX1, TP53	4.25875e-38
1677	127.903	IDH2, TET2, WT1	0.0019136	ARID4B,ASXL2,ASXL3,BRPF1,CBX5,CBX7,EED,HDAC2,HDAC3,JMJD1C,KAT6B,KDM2B,KDM3B,MLL2,MLL3,MTA2,PRDM9,PRDM16,RBBP4,SAP130,SCML2,SUDS3,SUZ12,ZBTB33,ZBTB7B,CREBBP-KAT6A,RPN1-MECOM,RUNX1-MECOM, ASXL1, GATA2,CBFB,ETV6,ETV3,GLI1,IKZF1,MYB,MYC,MLLT10-CEP164, SMC1A,SMC3,SMC5,STAG2,RAD21	1.59509e-06	ABL1,DYRK4,EPHA2,EPHA3,JAK3,MST1R,OBSCN,PDGFRB,WEE1, ACVR2B,ADRBK1,AKAP13,BUB1,CPNE3,DCLK1,MAPK1,MYLK2,MYO3A,NRK,PRKCG,RPS6KA6,SMG1,STK32A,STK33,STK36,TRIO,TTBK1,WNK3,WNK4, FLT3, NRAS,KRAS	2.18022e-10	MLL-ELL,MLL-MLLT4,MLL-MLLT3,MLLT10-MLL, MYH11-CBFB, NPM1, PML-RARA, RUNX1, TP53	4.25875e-38
1653	127.896	IDH2, PTPN11,PTPRT,PTPN14, TET2	3.73492e-05	ARID4B,ASXL2,ASXL3,BRPF1,CBX5,CBX7,EED,HDAC2,HDAC3,JMJD1C,KAT6B,KDM2B,KDM3B,MLL2,MLL3,MTA2,PRDM9,PRDM16,RBBP4,SAP130,SCML2,SUDS3,SUZ12,ZBTB33,ZBTB7B,CREBBP-KAT6A,RPN1-MECOM,RUNX1-MECOM, ASXL1, FAM5C, SMC1A,SMC3,SMC5,STAG2,RAD21	5.70806e-06	ABL1,DYRK4,EPHA2,EPHA3,JAK3,MST1R,OBSCN,PDGFRB,WEE1, CSTF2T,DDX1,DDX23,DHX32,HNRNPK,METTL3,PLRG1,POLR2A,PRPF3,PRPF8,RBMX,SF3B1,SNRNP200,SRRM2,SRSF2,SRSF6,SUPT5H,TRA2B,U2AF1,U2AF1L4,U2AF2, FLT3, KDM6A	3.14478e-09	MLL-ELL,MLL-MLLT4,MLL-MLLT3,MLLT10-MLL, MYH11-CBFB, NPM1, PML-RARA, RUNX1, TP53	4.25875e-38
1632	127.885	IDH2, PTPN11,PTPRT,PTPN14, TET2	3.73492e-05	ARID4B,ASXL2,ASXL3,BRPF1,CBX5,CBX7,EED,HDAC2,HDAC3,JMJD1C,KAT6B,KDM2B,KDM3B,MLL2,MLL3,MTA2,PRDM9,PRDM16,RBBP4,SAP130,SCML2,SUDS3,SUZ12,ZBTB33,ZBTB7B,CREBBP-KAT6A,RPN1-MECOM,RUNX1-MECOM, ASXL1, GATA2,CBFB,ETV6,ETV3,GLI1,IKZF1,MYB,MYC,MLLT10-CEP164, SMC1A,SMC3,SMC5,STAG2,RAD21	1.59509e-06	ABL1,DYRK4,EPHA2,EPHA3,JAK3,MST1R,OBSCN,PDGFRB,WEE1, FLT3, NRAS,KRAS, PHF6	1.1376e-08	MLL-ELL,MLL-MLLT4,MLL-MLLT3,MLLT10-MLL, MYH11-CBFB, NPM1, PML-RARA, RUNX1, TP53	4.25875e-38
1426	127.876	ARID4B,ASXL2,ASXL3,BRPF1,CBX5,CBX7,EED,HDAC2,HDAC3,JMJD1C,KAT6B,KDM2B,KDM3B,MLL2,MLL3,MTA2,PRDM9,PRDM16,RBBP4,SAP130,SCML2,SUDS3,SUZ12,ZBTB33,ZBTB7B,CREBBP-KAT6A,RPN1-MECOM,RUNX1-MECOM, GATA2,CBFB,ETV6,ETV3,GLI1,IKZF1,MYB,MYC,MLLT10-CEP164, SMC1A,SMC3,SMC5,STAG2,RAD21	4.55905e-05	IDH2, KDM6A, PTPN11,PTPRT,PTPN14, TET2	3.8662e-06	ABL1,DYRK4,EPHA2,EPHA3,JAK3,MST1R,OBSCN,PDGFRB,WEE1, BCR-ABL1, FLT3, NRAS,KRAS	3.88001e-09	MLL-ELL,MLL-MLLT4,MLL-MLLT3,MLLT10-MLL, MYH11-CBFB, NPM1, PML-RARA, RUNX1, TP53	4.25875e-38
1418	127.876	ARID4B,ASXL2,ASXL3,BRPF1,CBX5,CBX7,EED,HDAC2,HDAC3,JMJD1C,KAT6B,KDM2B,KDM3B,MLL2,MLL3,MTA2,PRDM9,PRDM16,RBBP4,SAP130,SCML2,SUDS3,SUZ12,ZBTB33,ZBTB7B,CREBBP-KAT6A,RPN1-MECOM,RUNX1-MECOM, GATA2,CBFB,ETV6,ETV3,GLI1,IKZF1,MYB,MYC,MLLT10-CEP164, SMC1A,SMC3,SMC5,STAG2,RAD21	4.55905e-05	IDH2, KDM6A, PTPN11,PTPRT,PTPN14, TET2	3.8662e-06	ABL1,DYRK4,EPHA2,EPHA3,JAK3,MST1R,OBSCN,PDGFRB,WEE1, FLT3, MT-CO2, NRAS,KRAS	3.88001e-09	MLL-ELL,MLL-MLLT4,MLL-MLLT3,MLLT10-MLL, MYH11-CBFB, NPM1, PML-RARA, RUNX1, TP53	4.25875e-38
1411	127.876	ARID4B,ASXL2,ASXL3,BRPF1,CBX5,CBX7,EED,HDAC2,HDAC3,JMJD1C,KAT6B,KDM2B,KDM3B,MLL2,MLL3,MTA2,PRDM9,PRDM16,RBBP4,SAP130,SCML2,SUDS3,SUZ12,ZBTB33,ZBTB7B,CREBBP-KAT6A,RPN1-MECOM,RUNX1-MECOM, GATA2,CBFB,ETV6,ETV3,GLI1,IKZF1,MYB,MYC,MLLT10-CEP164, SMC1A,SMC3,SMC5,STAG2,RAD21	4.55905e-05	IDH2, KDM6A, PTPN11,PTPRT,PTPN14, TET2	3.8662e-06	ABL1,DYRK4,EPHA2,EPHA3,JAK3,MST1R,OBSCN,PDGFRB,WEE1, FLT3, NF1, NRAS,KRAS	3.88001e-09	MLL-ELL,MLL-MLLT4,MLL-MLLT3,MLLT10-MLL, MYH11-CBFB, NPM1, PML-RARA, RUNX1, TP53	4.25875e-38
1416	127.876	ARID4B,ASXL2,ASXL3,BRPF1,CBX5,CBX7,EED,HDAC2,HDAC3,JMJD1C,KAT6B,KDM2B,KDM3B,MLL2,MLL3,MTA2,PRDM9,PRDM16,RBBP4,SAP130,SCML2,SUDS3,SUZ12,ZBTB33,ZBTB7B,CREBBP-KAT6A,RPN1-MECOM,RUNX1-MECOM, GATA2,CBFB,ETV6,ETV3,GLI1,IKZF1,MYB,MYC,MLLT10-CEP164, SMC1A,SMC3,SMC5,STAG2,RAD21	4.55905e-05	IDH2, KDM6A, PTPN11,PTPRT,PTPN14, TET2	3.8662e-06	ABL1,DYRK4,EPHA2,EPHA3,JAK3,MST1R,OBSCN,PDGFRB,WEE1, CROCC, FLT3, NRAS,KRAS	3.88001e-09	MLL-ELL,MLL-MLLT4,MLL-MLLT3,MLLT10-MLL, MYH11-CBFB, NPM1, PML-RARA, RUNX1, TP53	4.25875e-38
1394	127.876	ARID4B,ASXL2,ASXL3,BRPF1,CBX5,CBX7,EED,HDAC2,HDAC3,JMJD1C,KAT6B,KDM2B,KDM3B,MLL2,MLL3,MTA2,PRDM9,PRDM16,RBBP4,SAP130,SCML2,SUDS3,SUZ12,ZBTB33,ZBTB7B,CREBBP-KAT6A,RPN1-MECOM,RUNX1-MECOM, GATA2,CBFB,ETV6,ETV3,GLI1,IKZF1,MYB,MYC,MLLT10-CEP164, SMC1A,SMC3,SMC5,STAG2,RAD21	4.55905e-05	IDH2, KDM6A, PTPN11,PTPRT,PTPN14, TET2	3.8662e-06	ABL1,DYRK4,EPHA2,EPHA3,JAK3,MST1R,OBSCN,PDGFRB,WEE1, FLT3, NRAS,KRAS, PHACTR1	3.88001e-09	MLL-ELL,MLL-MLLT4,MLL-MLLT3,MLLT10-MLL, MYH11-CBFB, NPM1, PML-RARA, RUNX1, TP53	4.25875e-38
1431	127.876	ARID4B,ASXL2,ASXL3,BRPF1,CBX5,CBX7,EED,HDAC2,HDAC3,JMJD1C,KAT6B,KDM2B,KDM3B,MLL2,MLL3,MTA2,PRDM9,PRDM16,RBBP4,SAP130,SCML2,SUDS3,SUZ12,ZBTB33,ZBTB7B,CREBBP-KAT6A,RPN1-MECOM,RUNX1-MECOM, GATA2,CBFB,ETV6,ETV3,GLI1,IKZF1,MYB,MYC,MLLT10-CEP164, SMC1A,SMC3,SMC5,STAG2,RAD21	4.55905e-05	IDH2, KDM6A, PTPN11,PTPRT,PTPN14, TET2	3.8662e-06	ABL1,DYRK4,EPHA2,EPHA3,JAK3,MST1R,OBSCN,PDGFRB,WEE1, CACNA1E, FLT3, NRAS,KRAS	3.88001e-09	MLL-ELL,MLL-MLLT4,MLL-MLLT3,MLLT10-MLL, MYH11-CBFB, NPM1, PML-RARA, RUNX1, TP53	4.25875e-38
1369	127.876	ARID4B,ASXL2,ASXL3,BRPF1,CBX5,CBX7,EED,HDAC2,HDAC3,JMJD1C,KAT6B,KDM2B,KDM3B,MLL2,MLL3,MTA2,PRDM9,PRDM16,RBBP4,SAP130,SCML2,SUDS3,SUZ12,ZBTB33,ZBTB7B,CREBBP-KAT6A,RPN1-MECOM,RUNX1-MECOM, GATA2,CBFB,ETV6,ETV3,GLI1,IKZF1,MYB,MYC,MLLT10-CEP164, SMC1A,SMC3,SMC5,STAG2,RAD21	4.55905e-05	IDH2, KDM6A, PTPN11,PTPRT,PTPN14, TET2	3.8662e-06	ABL1,DYRK4,EPHA2,EPHA3,JAK3,MST1R,OBSCN,PDGFRB,WEE1, FLT3, GBP4, NRAS,KRAS	3.88001e-09	MLL-ELL,MLL-MLLT4,MLL-MLLT3,MLLT10-MLL, MYH11-CBFB, NPM1, PML-RARA, RUNX1, TP53	4.25875e-38
1541	127.869	ABL1,DYRK4,EPHA2,EPHA3,JAK3,MST1R,OBSCN,PDGFRB,WEE1, DNMT3A, MIR142	6.17802e-05	ARID4B,ASXL2,ASXL3,BRPF1,CBX5,CBX7,EED,HDAC2,HDAC3,JMJD1C,KAT6B,KDM2B,KDM3B,MLL2,MLL3,MTA2,PRDM9,PRDM16,RBBP4,SAP130,SCML2,SUDS3,SUZ12,ZBTB33,ZBTB7B,CREBBP-KAT6A,RPN1-MECOM,RUNX1-MECOM, GATA2,CBFB,ETV6,ETV3,GLI1,IKZF1,MYB,MYC,MLLT10-CEP164, GPR128-TFG, SMC1A,SMC3,SMC5,STAG2,RAD21	6.28338e-06	ACVR2B,ADRBK1,AKAP13,BUB1,CPNE3,DCLK1,MAPK1,MYLK2,MYO3A,NRK,PRKCG,RPS6KA6,SMG1,STK32A,STK33,STK36,TRIO,TTBK1,WNK3,WNK4, FLT3, NRAS,KRAS, RUNX1-RUNX1T1	1.77394e-09	MLL-ELL,MLL-MLLT4,MLL-MLLT3,MLLT10-MLL, MYH11-CBFB, NPM1, PML-RARA, RUNX1, TP53	4.25875e-38
1412	127.844	CEBPA, CSTF2T,DDX1,DDX23,DHX32,HNRNPK,METTL3,PLRG1,POLR2A,PRPF3,PRPF8,RBMX,SF3B1,SNRNP200,SRRM2,SRSF2,SRSF6,SUPT5H,TRA2B,U2AF1,U2AF1L4,U2AF2, MT-ND5	0.000837736	IDH2, KDM6A, PTPN11,PTPRT,PTPN14, TET2	3.8662e-06	ABL1,DYRK4,EPHA2,EPHA3,JAK3,MST1R,OBSCN,PDGFRB,WEE1, ACVR2B,ADRBK1,AKAP13,BUB1,CPNE3,DCLK1,MAPK1,MYLK2,MYO3A,NRK,PRKCG,RPS6KA6,SMG1,STK32A,STK33,STK36,TRIO,TTBK1,WNK3,WNK4, FLT3, NRAS,KRAS	2.18022e-10	MLL-ELL,MLL-MLLT4,MLL-MLLT3,MLLT10-MLL, MYH11-CBFB, NPM1, PML-RARA, RUNX1, TP53	4.25875e-38
1381	127.836	DNMT3A, MT-CO3, RUNX1-RUNX1T1	0.000476727	CACNA1B, IDH2, PTPN11,PTPRT,PTPN14, TET2	6.85005e-06	ABL1,DYRK4,EPHA2,EPHA3,JAK3,MST1R,OBSCN,PDGFRB,WEE1, ACVR2B,ADRBK1,AKAP13,BUB1,CPNE3,DCLK1,MAPK1,MYLK2,MYO3A,NRK,PRKCG,RPS6KA6,SMG1,STK32A,STK33,STK36,TRIO,TTBK1,WNK3,WNK4, FLT3, NRAS,KRAS	2.18022e-10	MLL-ELL,MLL-MLLT4,MLL-MLLT3,MLLT10-MLL, MYH11-CBFB, NPM1, PML-RARA, RUNX1, TP53	4.25875e-38
1362	127.836	CACNA1E, DNMT3A, RUNX1-RUNX1T1	0.000476727	CACNA1B, IDH2, PTPN11,PTPRT,PTPN14, TET2	6.85005e-06	ABL1,DYRK4,EPHA2,EPHA3,JAK3,MST1R,OBSCN,PDGFRB,WEE1, ACVR2B,ADRBK1,AKAP13,BUB1,CPNE3,DCLK1,MAPK1,MYLK2,MYO3A,NRK,PRKCG,RPS6KA6,SMG1,STK32A,STK33,STK36,TRIO,TTBK1,WNK3,WNK4, FLT3, NRAS,KRAS	2.18022e-10	MLL-ELL,MLL-MLLT4,MLL-MLLT3,MLLT10-MLL, MYH11-CBFB, NPM1, PML-RARA, RUNX1, TP53	4.25875e-38
1309	127.836	DNMT3A, NUP98-NSD1, RUNX1-RUNX1T1	0.000476727	CACNA1B, IDH2, PTPN11,PTPRT,PTPN14, TET2	6.85005e-06	ABL1,DYRK4,EPHA2,EPHA3,JAK3,MST1R,OBSCN,PDGFRB,WEE1, ACVR2B,ADRBK1,AKAP13,BUB1,CPNE3,DCLK1,MAPK1,MYLK2,MYO3A,NRK,PRKCG,RPS6KA6,SMG1,STK32A,STK33,STK36,TRIO,TTBK1,WNK3,WNK4, FLT3, NRAS,KRAS	2.18022e-10	MLL-ELL,MLL-MLLT4,MLL-MLLT3,MLLT10-MLL, MYH11-CBFB, NPM1, PML-RARA, RUNX1, TP53	4.25875e-38
1372	127.836	BCR-ABL1, DNMT3A, RUNX1-RUNX1T1	0.000476727	CACNA1B, IDH2, PTPN11,PTPRT,PTPN14, TET2	6.85005e-06	ABL1,DYRK4,EPHA2,EPHA3,JAK3,MST1R,OBSCN,PDGFRB,WEE1, ACVR2B,ADRBK1,AKAP13,BUB1,CPNE3,DCLK1,MAPK1,MYLK2,MYO3A,NRK,PRKCG,RPS6KA6,SMG1,STK32A,STK33,STK36,TRIO,TTBK1,WNK3,WNK4, FLT3, NRAS,KRAS	2.18022e-10	MLL-ELL,MLL-MLLT4,MLL-MLLT3,MLLT10-MLL, MYH11-CBFB, NPM1, PML-RARA, RUNX1, TP53	4.25875e-38
1370	127.836	DNMT3A, FCGBP, RUNX1-RUNX1T1	0.000476727	IDH2, NUP98-NSD1, PTPN11,PTPRT,PTPN14, TET2	6.85005e-06	ABL1,DYRK4,EPHA2,EPHA3,JAK3,MST1R,OBSCN,PDGFRB,WEE1, ACVR2B,ADRBK1,AKAP13,BUB1,CPNE3,DCLK1,MAPK1,MYLK2,MYO3A,NRK,PRKCG,RPS6KA6,SMG1,STK32A,STK33,STK36,TRIO,TTBK1,WNK3,WNK4, FLT3, NRAS,KRAS	2.18022e-10	MLL-ELL,MLL-MLLT4,MLL-MLLT3,MLLT10-MLL, MYH11-CBFB, NPM1, PML-RARA, RUNX1, TP53	4.25875e-38
1362	127.836	DNMT3A, GPR128-TFG, RUNX1-RUNX1T1	0.000476727	CACNA1B, IDH2, PTPN11,PTPRT,PTPN14, TET2	6.85005e-06	ABL1,DYRK4,EPHA2,EPHA3,JAK3,MST1R,OBSCN,PDGFRB,WEE1, ACVR2B,ADRBK1,AKAP13,BUB1,CPNE3,DCLK1,MAPK1,MYLK2,MYO3A,NRK,PRKCG,RPS6KA6,SMG1,STK32A,STK33,STK36,TRIO,TTBK1,WNK3,WNK4, FLT3, NRAS,KRAS	2.18022e-10	MLL-ELL,MLL-MLLT4,MLL-MLLT3,MLLT10-MLL, MYH11-CBFB, NPM1, PML-RARA, RUNX1, TP53	4.25875e-38
1422	127.836	BCR-ABL1, DNMT3A, RUNX1-RUNX1T1	0.000476727	IDH2, NUP98-NSD1, PTPN11,PTPRT,PTPN14, TET2	6.85005e-06	ABL1,DYRK4,EPHA2,EPHA3,JAK3,MST1R,OBSCN,PDGFRB,WEE1, ACVR2B,ADRBK1,AKAP13,BUB1,CPNE3,DCLK1,MAPK1,MYLK2,MYO3A,NRK,PRKCG,RPS6KA6,SMG1,STK32A,STK33,STK36,TRIO,TTBK1,WNK3,WNK4, FLT3, NRAS,KRAS	2.18022e-10	MLL-ELL,MLL-MLLT4,MLL-MLLT3,MLLT10-MLL, MYH11-CBFB, NPM1, PML-RARA, RUNX1, TP53	4.25875e-38
1287	127.836	COL12A1, DNMT3A, RUNX1-RUNX1T1	0.000476727	CACNA1B, IDH2, PTPN11,PTPRT,PTPN14, TET2	6.85005e-06	ABL1,DYRK4,EPHA2,EPHA3,JAK3,MST1R,OBSCN,PDGFRB,WEE1, ACVR2B,ADRBK1,AKAP13,BUB1,CPNE3,DCLK1,MAPK1,MYLK2,MYO3A,NRK,PRKCG,RPS6KA6,SMG1,STK32A,STK33,STK36,TRIO,TTBK1,WNK3,WNK4, FLT3, NRAS,KRAS	2.18022e-10	MLL-ELL,MLL-MLLT4,MLL-MLLT3,MLLT10-MLL, MYH11-CBFB, NPM1, PML-RARA, RUNX1, TP53	4.25875e-38
1300	127.836	CACNA1E, DNMT3A, RUNX1-RUNX1T1	0.000476727	IDH2, NUP98-NSD1, PTPN11,PTPRT,PTPN14, TET2	6.85005e-06	ABL1,DYRK4,EPHA2,EPHA3,JAK3,MST1R,OBSCN,PDGFRB,WEE1, ACVR2B,ADRBK1,AKAP13,BUB1,CPNE3,DCLK1,MAPK1,MYLK2,MYO3A,NRK,PRKCG,RPS6KA6,SMG1,STK32A,STK33,STK36,TRIO,TTBK1,WNK3,WNK4, FLT3, NRAS,KRAS	2.18022e-10	MLL-ELL,MLL-MLLT4,MLL-MLLT3,MLLT10-MLL, MYH11-CBFB, NPM1, PML-RARA, RUNX1, TP53	4.25875e-38
1383	127.836	DNMT3A, MT-CO3, RUNX1-RUNX1T1	0.000476727	IDH2, NF1, PTPN11,PTPRT,PTPN14, TET2	6.85005e-06	ABL1,DYRK4,EPHA2,EPHA3,JAK3,MST1R,OBSCN,PDGFRB,WEE1, ACVR2B,ADRBK1,AKAP13,BUB1,CPNE3,DCLK1,MAPK1,MYLK2,MYO3A,NRK,PRKCG,RPS6KA6,SMG1,STK32A,STK33,STK36,TRIO,TTBK1,WNK3,WNK4, FLT3, NRAS,KRAS	2.18022e-10	MLL-ELL,MLL-MLLT4,MLL-MLLT3,MLLT10-MLL, MYH11-CBFB, NPM1, PML-RARA, RUNX1, TP53	4.25875e-38
1315	127.836	CACNA1E, DNMT3A, RUNX1-RUNX1T1	0.000476727	IDH2, MT-CO2, PTPN11,PTPRT,PTPN14, TET2	6.85005e-06	ABL1,DYRK4,EPHA2,EPHA3,JAK3,MST1R,OBSCN,PDGFRB,WEE1, ACVR2B,ADRBK1,AKAP13,BUB1,CPNE3,DCLK1,MAPK1,MYLK2,MYO3A,NRK,PRKCG,RPS6KA6,SMG1,STK32A,STK33,STK36,TRIO,TTBK1,WNK3,WNK4, FLT3, NRAS,KRAS	2.18022e-10	MLL-ELL,MLL-MLLT4,MLL-MLLT3,MLLT10-MLL, MYH11-CBFB, NPM1, PML-RARA, RUNX1, TP53	4.25875e-38
1443	127.836	DNMT3A, FCGBP, RUNX1-RUNX1T1	0.000476727	IDH2, NF1, PTPN11,PTPRT,PTPN14, TET2	6.85005e-06	ABL1,DYRK4,EPHA2,EPHA3,JAK3,MST1R,OBSCN,PDGFRB,WEE1, ACVR2B,ADRBK1,AKAP13,BUB1,CPNE3,DCLK1,MAPK1,MYLK2,MYO3A,NRK,PRKCG,RPS6KA6,SMG1,STK32A,STK33,STK36,TRIO,TTBK1,WNK3,WNK4, FLT3, NRAS,KRAS	2.18022e-10	MLL-ELL,MLL-MLLT4,MLL-MLLT3,MLLT10-MLL, MYH11-CBFB, NPM1, PML-RARA, RUNX1, TP53	4.25875e-38
1334	127.836	COL12A1, DNMT3A, RUNX1-RUNX1T1	0.000476727	IDH2, NF1, PTPN11,PTPRT,PTPN14, TET2	6.85005e-06	ABL1,DYRK4,EPHA2,EPHA3,JAK3,MST1R,OBSCN,PDGFRB,WEE1, ACVR2B,ADRBK1,AKAP13,BUB1,CPNE3,DCLK1,MAPK1,MYLK2,MYO3A,NRK,PRKCG,RPS6KA6,SMG1,STK32A,STK33,STK36,TRIO,TTBK1,WNK3,WNK4, FLT3, NRAS,KRAS	2.18022e-10	MLL-ELL,MLL-MLLT4,MLL-MLLT3,MLLT10-MLL, MYH11-CBFB, NPM1, PML-RARA, RUNX1, TP53	4.25875e-38
1371	127.836	DNMT3A, FCGBP, RUNX1-RUNX1T1	0.000476727	IDH2, MT-CO2, PTPN11,PTPRT,PTPN14, TET2	6.85005e-06	ABL1,DYRK4,EPHA2,EPHA3,JAK3,MST1R,OBSCN,PDGFRB,WEE1, ACVR2B,ADRBK1,AKAP13,BUB1,CPNE3,DCLK1,MAPK1,MYLK2,MYO3A,NRK,PRKCG,RPS6KA6,SMG1,STK32A,STK33,STK36,TRIO,TTBK1,WNK3,WNK4, FLT3, NRAS,KRAS	2.18022e-10	MLL-ELL,MLL-MLLT4,MLL-MLLT3,MLLT10-MLL, MYH11-CBFB, NPM1, PML-RARA, RUNX1, TP53	4.25875e-38
1313	127.836	DNMT3A, RUNX1-RUNX1T1, SPEN	0.000476727	CACNA1B, IDH2, PTPN11,PTPRT,PTPN14, TET2	6.85005e-06	ABL1,DYRK4,EPHA2,EPHA3,JAK3,MST1R,OBSCN,PDGFRB,WEE1, ACVR2B,ADRBK1,AKAP13,BUB1,CPNE3,DCLK1,MAPK1,MYLK2,MYO3A,NRK,PRKCG,RPS6KA6,SMG1,STK32A,STK33,STK36,TRIO,TTBK1,WNK3,WNK4, FLT3, NRAS,KRAS	2.18022e-10	MLL-ELL,MLL-MLLT4,MLL-MLLT3,MLLT10-MLL, MYH11-CBFB, NPM1, PML-RARA, RUNX1, TP53	4.25875e-38
1342	127.836	DNMT3A, GPR128-TFG, RUNX1-RUNX1T1	0.000476727	IDH2, MT-CO2, PTPN11,PTPRT,PTPN14, TET2	6.85005e-06	ABL1,DYRK4,EPHA2,EPHA3,JAK3,MST1R,OBSCN,PDGFRB,WEE1, ACVR2B,ADRBK1,AKAP13,BUB1,CPNE3,DCLK1,MAPK1,MYLK2,MYO3A,NRK,PRKCG,RPS6KA6,SMG1,STK32A,STK33,STK36,TRIO,TTBK1,WNK3,WNK4, FLT3, NRAS,KRAS	2.18022e-10	MLL-ELL,MLL-MLLT4,MLL-MLLT3,MLLT10-MLL, MYH11-CBFB, NPM1, PML-RARA, RUNX1, TP53	4.25875e-38
1289	127.836	DNMT3A, MT-CO3, RUNX1-RUNX1T1	0.000476727	IDH2, NUP98-NSD1, PTPN11,PTPRT,PTPN14, TET2	6.85005e-06	ABL1,DYRK4,EPHA2,EPHA3,JAK3,MST1R,OBSCN,PDGFRB,WEE1, ACVR2B,ADRBK1,AKAP13,BUB1,CPNE3,DCLK1,MAPK1,MYLK2,MYO3A,NRK,PRKCG,RPS6KA6,SMG1,STK32A,STK33,STK36,TRIO,TTBK1,WNK3,WNK4, FLT3, NRAS,KRAS	2.18022e-10	MLL-ELL,MLL-MLLT4,MLL-MLLT3,MLLT10-MLL, MYH11-CBFB, NPM1, PML-RARA, RUNX1, TP53	4.25875e-38
1430	127.836	DNMT3A, NUP98-NSD1, RUNX1-RUNX1T1	0.000476727	IDH2, NF1, PTPN11,PTPRT,PTPN14, TET2	6.85005e-06	ABL1,DYRK4,EPHA2,EPHA3,JAK3,MST1R,OBSCN,PDGFRB,WEE1, ACVR2B,ADRBK1,AKAP13,BUB1,CPNE3,DCLK1,MAPK1,MYLK2,MYO3A,NRK,PRKCG,RPS6KA6,SMG1,STK32A,STK33,STK36,TRIO,TTBK1,WNK3,WNK4, FLT3, NRAS,KRAS	2.18022e-10	MLL-ELL,MLL-MLLT4,MLL-MLLT3,MLLT10-MLL, MYH11-CBFB, NPM1, PML-RARA, RUNX1, TP53	4.25875e-38
1322	127.836	DIS3, DNMT3A, RUNX1-RUNX1T1	0.000476727	IDH2, NF1, PTPN11,PTPRT,PTPN14, TET2	6.85005e-06	ABL1,DYRK4,EPHA2,EPHA3,JAK3,MST1R,OBSCN,PDGFRB,WEE1, ACVR2B,ADRBK1,AKAP13,BUB1,CPNE3,DCLK1,MAPK1,MYLK2,MYO3A,NRK,PRKCG,RPS6KA6,SMG1,STK32A,STK33,STK36,TRIO,TTBK1,WNK3,WNK4, FLT3, NRAS,KRAS	2.18022e-10	MLL-ELL,MLL-MLLT4,MLL-MLLT3,MLLT10-MLL, MYH11-CBFB, NPM1, PML-RARA, RUNX1, TP53	4.25875e-38
1395	127.836	DNMT3A, GPR128-TFG, RUNX1-RUNX1T1	0.000476727	IDH2, NF1, PTPN11,PTPRT,PTPN14, TET2	6.85005e-06	ABL1,DYRK4,EPHA2,EPHA3,JAK3,MST1R,OBSCN,PDGFRB,WEE1, ACVR2B,ADRBK1,AKAP13,BUB1,CPNE3,DCLK1,MAPK1,MYLK2,MYO3A,NRK,PRKCG,RPS6KA6,SMG1,STK32A,STK33,STK36,TRIO,TTBK1,WNK3,WNK4, FLT3, NRAS,KRAS	2.18022e-10	MLL-ELL,MLL-MLLT4,MLL-MLLT3,MLLT10-MLL, MYH11-CBFB, NPM1, PML-RARA, RUNX1, TP53	4.25875e-38
1347	127.836	DNMT3A, RUNX1-RUNX1T1, SPEN	0.000476727	IDH2, NF1, PTPN11,PTPRT,PTPN14, TET2	6.85005e-06	ABL1,DYRK4,EPHA2,EPHA3,JAK3,MST1R,OBSCN,PDGFRB,WEE1, ACVR2B,ADRBK1,AKAP13,BUB1,CPNE3,DCLK1,MAPK1,MYLK2,MYO3A,NRK,PRKCG,RPS6KA6,SMG1,STK32A,STK33,STK36,TRIO,TTBK1,WNK3,WNK4, FLT3, NRAS,KRAS	2.18022e-10	MLL-ELL,MLL-MLLT4,MLL-MLLT3,MLLT10-MLL, MYH11-CBFB, NPM1, PML-RARA, RUNX1, TP53	4.25875e-38
1339	127.836	DNMT3A, NF1, RUNX1-RUNX1T1	0.000476727	IDH2, NUP98-NSD1, PTPN11,PTPRT,PTPN14, TET2	6.85005e-06	ABL1,DYRK4,EPHA2,EPHA3,JAK3,MST1R,OBSCN,PDGFRB,WEE1, ACVR2B,ADRBK1,AKAP13,BUB1,CPNE3,DCLK1,MAPK1,MYLK2,MYO3A,NRK,PRKCG,RPS6KA6,SMG1,STK32A,STK33,STK36,TRIO,TTBK1,WNK3,WNK4, FLT3, NRAS,KRAS	2.18022e-10	MLL-ELL,MLL-MLLT4,MLL-MLLT3,MLLT10-MLL, MYH11-CBFB, NPM1, PML-RARA, RUNX1, TP53	4.25875e-38
1387	127.836	DNMT3A, GPR128-TFG, RUNX1-RUNX1T1	0.000476727	IDH2, NUP98-NSD1, PTPN11,PTPRT,PTPN14, TET2	6.85005e-06	ABL1,DYRK4,EPHA2,EPHA3,JAK3,MST1R,OBSCN,PDGFRB,WEE1, ACVR2B,ADRBK1,AKAP13,BUB1,CPNE3,DCLK1,MAPK1,MYLK2,MYO3A,NRK,PRKCG,RPS6KA6,SMG1,STK32A,STK33,STK36,TRIO,TTBK1,WNK3,WNK4, FLT3, NRAS,KRAS	2.18022e-10	MLL-ELL,MLL-MLLT4,MLL-MLLT3,MLLT10-MLL, MYH11-CBFB, NPM1, PML-RARA, RUNX1, TP53	4.25875e-38
1365	127.836	DIS3, DNMT3A, RUNX1-RUNX1T1	0.000476727	IDH2, NUP98-NSD1, PTPN11,PTPRT,PTPN14, TET2	6.85005e-06	ABL1,DYRK4,EPHA2,EPHA3,JAK3,MST1R,OBSCN,PDGFRB,WEE1, ACVR2B,ADRBK1,AKAP13,BUB1,CPNE3,DCLK1,MAPK1,MYLK2,MYO3A,NRK,PRKCG,RPS6KA6,SMG1,STK32A,STK33,STK36,TRIO,TTBK1,WNK3,WNK4, FLT3, NRAS,KRAS	2.18022e-10	MLL-ELL,MLL-MLLT4,MLL-MLLT3,MLLT10-MLL, MYH11-CBFB, NPM1, PML-RARA, RUNX1, TP53	4.25875e-38
1377	127.836	DIS3, DNMT3A, RUNX1-RUNX1T1	0.000476727	CACNA1B, IDH2, PTPN11,PTPRT,PTPN14, TET2	6.85005e-06	ABL1,DYRK4,EPHA2,EPHA3,JAK3,MST1R,OBSCN,PDGFRB,WEE1, ACVR2B,ADRBK1,AKAP13,BUB1,CPNE3,DCLK1,MAPK1,MYLK2,MYO3A,NRK,PRKCG,RPS6KA6,SMG1,STK32A,STK33,STK36,TRIO,TTBK1,WNK3,WNK4, FLT3, NRAS,KRAS	2.18022e-10	MLL-ELL,MLL-MLLT4,MLL-MLLT3,MLLT10-MLL, MYH11-CBFB, NPM1, PML-RARA, RUNX1, TP53	4.25875e-38
1410	127.836	DNMT3A, NF1, RUNX1-RUNX1T1	0.000476727	CACNA1B, IDH2, PTPN11,PTPRT,PTPN14, TET2	6.85005e-06	ABL1,DYRK4,EPHA2,EPHA3,JAK3,MST1R,OBSCN,PDGFRB,WEE1, ACVR2B,ADRBK1,AKAP13,BUB1,CPNE3,DCLK1,MAPK1,MYLK2,MYO3A,NRK,PRKCG,RPS6KA6,SMG1,STK32A,STK33,STK36,TRIO,TTBK1,WNK3,WNK4, FLT3, NRAS,KRAS	2.18022e-10	MLL-ELL,MLL-MLLT4,MLL-MLLT3,MLLT10-MLL, MYH11-CBFB, NPM1, PML-RARA, RUNX1, TP53	4.25875e-38
1439	127.836	COL12A1, DNMT3A, RUNX1-RUNX1T1	0.000476727	IDH2, MT-CO2, PTPN11,PTPRT,PTPN14, TET2	6.85005e-06	ABL1,DYRK4,EPHA2,EPHA3,JAK3,MST1R,OBSCN,PDGFRB,WEE1, ACVR2B,ADRBK1,AKAP13,BUB1,CPNE3,DCLK1,MAPK1,MYLK2,MYO3A,NRK,PRKCG,RPS6KA6,SMG1,STK32A,STK33,STK36,TRIO,TTBK1,WNK3,WNK4, FLT3, NRAS,KRAS	2.18022e-10	MLL-ELL,MLL-MLLT4,MLL-MLLT3,MLLT10-MLL, MYH11-CBFB, NPM1, PML-RARA, RUNX1, TP53	4.25875e-38
1384	127.836	DNMT3A, MT-CO3, RUNX1-RUNX1T1	0.000476727	IDH2, MT-CO2, PTPN11,PTPRT,PTPN14, TET2	6.85005e-06	ABL1,DYRK4,EPHA2,EPHA3,JAK3,MST1R,OBSCN,PDGFRB,WEE1, ACVR2B,ADRBK1,AKAP13,BUB1,CPNE3,DCLK1,MAPK1,MYLK2,MYO3A,NRK,PRKCG,RPS6KA6,SMG1,STK32A,STK33,STK36,TRIO,TTBK1,WNK3,WNK4, FLT3, NRAS,KRAS	2.18022e-10	MLL-ELL,MLL-MLLT4,MLL-MLLT3,MLLT10-MLL, MYH11-CBFB, NPM1, PML-RARA, RUNX1, TP53	4.25875e-38
1401	127.836	DNMT3A, NUP98-NSD1, RUNX1-RUNX1T1	0.000476727	IDH2, MT-CO2, PTPN11,PTPRT,PTPN14, TET2	6.85005e-06	ABL1,DYRK4,EPHA2,EPHA3,JAK3,MST1R,OBSCN,PDGFRB,WEE1, ACVR2B,ADRBK1,AKAP13,BUB1,CPNE3,DCLK1,MAPK1,MYLK2,MYO3A,NRK,PRKCG,RPS6KA6,SMG1,STK32A,STK33,STK36,TRIO,TTBK1,WNK3,WNK4, FLT3, NRAS,KRAS	2.18022e-10	MLL-ELL,MLL-MLLT4,MLL-MLLT3,MLLT10-MLL, MYH11-CBFB, NPM1, PML-RARA, RUNX1, TP53	4.25875e-38
1380	127.836	COL12A1, DNMT3A, RUNX1-RUNX1T1	0.000476727	IDH2, NUP98-NSD1, PTPN11,PTPRT,PTPN14, TET2	6.85005e-06	ABL1,DYRK4,EPHA2,EPHA3,JAK3,MST1R,OBSCN,PDGFRB,WEE1, ACVR2B,ADRBK1,AKAP13,BUB1,CPNE3,DCLK1,MAPK1,MYLK2,MYO3A,NRK,PRKCG,RPS6KA6,SMG1,STK32A,STK33,STK36,TRIO,TTBK1,WNK3,WNK4, FLT3, NRAS,KRAS	2.18022e-10	MLL-ELL,MLL-MLLT4,MLL-MLLT3,MLLT10-MLL, MYH11-CBFB, NPM1, PML-RARA, RUNX1, TP53	4.25875e-38
1400	127.836	DIS3, DNMT3A, RUNX1-RUNX1T1	0.000476727	IDH2, MT-CO2, PTPN11,PTPRT,PTPN14, TET2	6.85005e-06	ABL1,DYRK4,EPHA2,EPHA3,JAK3,MST1R,OBSCN,PDGFRB,WEE1, ACVR2B,ADRBK1,AKAP13,BUB1,CPNE3,DCLK1,MAPK1,MYLK2,MYO3A,NRK,PRKCG,RPS6KA6,SMG1,STK32A,STK33,STK36,TRIO,TTBK1,WNK3,WNK4, FLT3, NRAS,KRAS	2.18022e-10	MLL-ELL,MLL-MLLT4,MLL-MLLT3,MLLT10-MLL, MYH11-CBFB, NPM1, PML-RARA, RUNX1, TP53	4.25875e-38
1435	127.836	DNMT3A, FCGBP, RUNX1-RUNX1T1	0.000476727	CACNA1B, IDH2, PTPN11,PTPRT,PTPN14, TET2	6.85005e-06	ABL1,DYRK4,EPHA2,EPHA3,JAK3,MST1R,OBSCN,PDGFRB,WEE1, ACVR2B,ADRBK1,AKAP13,BUB1,CPNE3,DCLK1,MAPK1,MYLK2,MYO3A,NRK,PRKCG,RPS6KA6,SMG1,STK32A,STK33,STK36,TRIO,TTBK1,WNK3,WNK4, FLT3, NRAS,KRAS	2.18022e-10	MLL-ELL,MLL-MLLT4,MLL-MLLT3,MLLT10-MLL, MYH11-CBFB, NPM1, PML-RARA, RUNX1, TP53	4.25875e-38
1363	127.836	CACNA1E, DNMT3A, RUNX1-RUNX1T1	0.000476727	IDH2, NF1, PTPN11,PTPRT,PTPN14, TET2	6.85005e-06	ABL1,DYRK4,EPHA2,EPHA3,JAK3,MST1R,OBSCN,PDGFRB,WEE1, ACVR2B,ADRBK1,AKAP13,BUB1,CPNE3,DCLK1,MAPK1,MYLK2,MYO3A,NRK,PRKCG,RPS6KA6,SMG1,STK32A,STK33,STK36,TRIO,TTBK1,WNK3,WNK4, FLT3, NRAS,KRAS	2.18022e-10	MLL-ELL,MLL-MLLT4,MLL-MLLT3,MLLT10-MLL, MYH11-CBFB, NPM1, PML-RARA, RUNX1, TP53	4.25875e-38
1359	127.836	BCR-ABL1, DNMT3A, RUNX1-RUNX1T1	0.000476727	IDH2, NF1, PTPN11,PTPRT,PTPN14, TET2	6.85005e-06	ABL1,DYRK4,EPHA2,EPHA3,JAK3,MST1R,OBSCN,PDGFRB,WEE1, ACVR2B,ADRBK1,AKAP13,BUB1,CPNE3,DCLK1,MAPK1,MYLK2,MYO3A,NRK,PRKCG,RPS6KA6,SMG1,STK32A,STK33,STK36,TRIO,TTBK1,WNK3,WNK4, FLT3, NRAS,KRAS	2.18022e-10	MLL-ELL,MLL-MLLT4,MLL-MLLT3,MLLT10-MLL, MYH11-CBFB, NPM1, PML-RARA, RUNX1, TP53	4.25875e-38
1388	127.836	DNMT3A, NF1, RUNX1-RUNX1T1	0.000476727	IDH2, MT-CO2, PTPN11,PTPRT,PTPN14, TET2	6.85005e-06	ABL1,DYRK4,EPHA2,EPHA3,JAK3,MST1R,OBSCN,PDGFRB,WEE1, ACVR2B,ADRBK1,AKAP13,BUB1,CPNE3,DCLK1,MAPK1,MYLK2,MYO3A,NRK,PRKCG,RPS6KA6,SMG1,STK32A,STK33,STK36,TRIO,TTBK1,WNK3,WNK4, FLT3, NRAS,KRAS	2.18022e-10	MLL-ELL,MLL-MLLT4,MLL-MLLT3,MLLT10-MLL, MYH11-CBFB, NPM1, PML-RARA, RUNX1, TP53	4.25875e-38
1283	127.836	DNMT3A, RUNX1-RUNX1T1, SPEN	0.000476727	IDH2, MT-CO2, PTPN11,PTPRT,PTPN14, TET2	6.85005e-06	ABL1,DYRK4,EPHA2,EPHA3,JAK3,MST1R,OBSCN,PDGFRB,WEE1, ACVR2B,ADRBK1,AKAP13,BUB1,CPNE3,DCLK1,MAPK1,MYLK2,MYO3A,NRK,PRKCG,RPS6KA6,SMG1,STK32A,STK33,STK36,TRIO,TTBK1,WNK3,WNK4, FLT3, NRAS,KRAS	2.18022e-10	MLL-ELL,MLL-MLLT4,MLL-MLLT3,MLLT10-MLL, MYH11-CBFB, NPM1, PML-RARA, RUNX1, TP53	4.25875e-38
1398	127.836	BCR-ABL1, DNMT3A, RUNX1-RUNX1T1	0.000476727	IDH2, MT-CO2, PTPN11,PTPRT,PTPN14, TET2	6.85005e-06	ABL1,DYRK4,EPHA2,EPHA3,JAK3,MST1R,OBSCN,PDGFRB,WEE1, ACVR2B,ADRBK1,AKAP13,BUB1,CPNE3,DCLK1,MAPK1,MYLK2,MYO3A,NRK,PRKCG,RPS6KA6,SMG1,STK32A,STK33,STK36,TRIO,TTBK1,WNK3,WNK4, FLT3, NRAS,KRAS	2.18022e-10	MLL-ELL,MLL-MLLT4,MLL-MLLT3,MLLT10-MLL, MYH11-CBFB, NPM1, PML-RARA, RUNX1, TP53	4.25875e-38
1357	127.836	DNMT3A, RUNX1-RUNX1T1, SPEN	0.000476727	IDH2, NUP98-NSD1, PTPN11,PTPRT,PTPN14, TET2	6.85005e-06	ABL1,DYRK4,EPHA2,EPHA3,JAK3,MST1R,OBSCN,PDGFRB,WEE1, ACVR2B,ADRBK1,AKAP13,BUB1,CPNE3,DCLK1,MAPK1,MYLK2,MYO3A,NRK,PRKCG,RPS6KA6,SMG1,STK32A,STK33,STK36,TRIO,TTBK1,WNK3,WNK4, FLT3, NRAS,KRAS	2.18022e-10	MLL-ELL,MLL-MLLT4,MLL-MLLT3,MLLT10-MLL, MYH11-CBFB, NPM1, PML-RARA, RUNX1, TP53	4.25875e-38
1465	127.826	IDH2, PTPN11,PTPRT,PTPN14, TET2	3.73492e-05	ARID4B,ASXL2,ASXL3,BRPF1,CBX5,CBX7,EED,HDAC2,HDAC3,JMJD1C,KAT6B,KDM2B,KDM3B,MLL2,MLL3,MTA2,PRDM9,PRDM16,RBBP4,SAP130,SCML2,SUDS3,SUZ12,ZBTB33,ZBTB7B,CREBBP-KAT6A,RPN1-MECOM,RUNX1-MECOM, ASXL1, ENSG00000211459, SMC1A,SMC3,SMC5,STAG2,RAD21	1.0852e-05	ACVR2B,ADRBK1,AKAP13,BUB1,CPNE3,DCLK1,MAPK1,MYLK2,MYO3A,NRK,PRKCG,RPS6KA6,SMG1,STK32A,STK33,STK36,TRIO,TTBK1,WNK3,WNK4, FLT3, NRAS,KRAS, RUNX1-RUNX1T1	1.77394e-09	MLL-ELL,MLL-MLLT4,MLL-MLLT3,MLLT10-MLL, MYH11-CBFB, NPM1, PML-RARA, RUNX1, TP53	4.25875e-38
1496	127.817	ARID4B,ASXL2,ASXL3,BRPF1,CBX5,CBX7,EED,HDAC2,HDAC3,JMJD1C,KAT6B,KDM2B,KDM3B,MLL2,MLL3,MTA2,PRDM9,PRDM16,RBBP4,SAP130,SCML2,SUDS3,SUZ12,ZBTB33,ZBTB7B,CREBBP-KAT6A,RPN1-MECOM,RUNX1-MECOM, ASXL1, SMC1A,SMC3,SMC5,STAG2,RAD21	0.000131683	DNMT3A, GPR128-TFG, MIR142, RUNX1-RUNX1T1	2.52667e-05	ABL1,DYRK4,EPHA2,EPHA3,JAK3,MST1R,OBSCN,PDGFRB,WEE1, ACVR2B,ADRBK1,AKAP13,BUB1,CPNE3,DCLK1,MAPK1,MYLK2,MYO3A,NRK,PRKCG,RPS6KA6,SMG1,STK32A,STK33,STK36,TRIO,TTBK1,WNK3,WNK4, FLT3, NRAS,KRAS	2.18022e-10	MLL-ELL,MLL-MLLT4,MLL-MLLT3,MLLT10-MLL, MYH11-CBFB, NPM1, PML-RARA, RUNX1, TP53	4.25875e-38
1605	127.817	ARID4B,ASXL2,ASXL3,BRPF1,CBX5,CBX7,EED,HDAC2,HDAC3,JMJD1C,KAT6B,KDM2B,KDM3B,MLL2,MLL3,MTA2,PRDM9,PRDM16,RBBP4,SAP130,SCML2,SUDS3,SUZ12,ZBTB33,ZBTB7B,CREBBP-KAT6A,RPN1-MECOM,RUNX1-MECOM, FAM5C, SMC1A,SMC3,SMC5,STAG2,RAD21	0.000131683	DNMT3A, MIR142, RUNX1-RUNX1T1, SPEN	2.52667e-05	ABL1,DYRK4,EPHA2,EPHA3,JAK3,MST1R,OBSCN,PDGFRB,WEE1, ACVR2B,ADRBK1,AKAP13,BUB1,CPNE3,DCLK1,MAPK1,MYLK2,MYO3A,NRK,PRKCG,RPS6KA6,SMG1,STK32A,STK33,STK36,TRIO,TTBK1,WNK3,WNK4, FLT3, NRAS,KRAS	2.18022e-10	MLL-ELL,MLL-MLLT4,MLL-MLLT3,MLLT10-MLL, MYH11-CBFB, NPM1, PML-RARA, RUNX1, TP53	4.25875e-38
1521	127.817	ARID4B,ASXL2,ASXL3,BRPF1,CBX5,CBX7,EED,HDAC2,HDAC3,JMJD1C,KAT6B,KDM2B,KDM3B,MLL2,MLL3,MTA2,PRDM9,PRDM16,RBBP4,SAP130,SCML2,SUDS3,SUZ12,ZBTB33,ZBTB7B,CREBBP-KAT6A,RPN1-MECOM,RUNX1-MECOM, ASXL1, SMC1A,SMC3,SMC5,STAG2,RAD21	0.000131683	DNMT3A, MIR142, RUNX1-RUNX1T1, SPEN	2.52667e-05	ABL1,DYRK4,EPHA2,EPHA3,JAK3,MST1R,OBSCN,PDGFRB,WEE1, ACVR2B,ADRBK1,AKAP13,BUB1,CPNE3,DCLK1,MAPK1,MYLK2,MYO3A,NRK,PRKCG,RPS6KA6,SMG1,STK32A,STK33,STK36,TRIO,TTBK1,WNK3,WNK4, FLT3, NRAS,KRAS	2.18022e-10	MLL-ELL,MLL-MLLT4,MLL-MLLT3,MLLT10-MLL, MYH11-CBFB, NPM1, PML-RARA, RUNX1, TP53	4.25875e-38
1502	127.817	ARID4B,ASXL2,ASXL3,BRPF1,CBX5,CBX7,EED,HDAC2,HDAC3,JMJD1C,KAT6B,KDM2B,KDM3B,MLL2,MLL3,MTA2,PRDM9,PRDM16,RBBP4,SAP130,SCML2,SUDS3,SUZ12,ZBTB33,ZBTB7B,CREBBP-KAT6A,RPN1-MECOM,RUNX1-MECOM, ASXL1, SMC1A,SMC3,SMC5,STAG2,RAD21	0.000131683	DNMT3A, MIR142, NF1, RUNX1-RUNX1T1	2.52667e-05	ABL1,DYRK4,EPHA2,EPHA3,JAK3,MST1R,OBSCN,PDGFRB,WEE1, ACVR2B,ADRBK1,AKAP13,BUB1,CPNE3,DCLK1,MAPK1,MYLK2,MYO3A,NRK,PRKCG,RPS6KA6,SMG1,STK32A,STK33,STK36,TRIO,TTBK1,WNK3,WNK4, FLT3, NRAS,KRAS	2.18022e-10	MLL-ELL,MLL-MLLT4,MLL-MLLT3,MLLT10-MLL, MYH11-CBFB, NPM1, PML-RARA, RUNX1, TP53	4.25875e-38
1485	127.817	ARID4B,ASXL2,ASXL3,BRPF1,CBX5,CBX7,EED,HDAC2,HDAC3,JMJD1C,KAT6B,KDM2B,KDM3B,MLL2,MLL3,MTA2,PRDM9,PRDM16,RBBP4,SAP130,SCML2,SUDS3,SUZ12,ZBTB33,ZBTB7B,CREBBP-KAT6A,RPN1-MECOM,RUNX1-MECOM, FAM5C, SMC1A,SMC3,SMC5,STAG2,RAD21	0.000131683	DNMT3A, MIR142, NF1, RUNX1-RUNX1T1	2.52667e-05	ABL1,DYRK4,EPHA2,EPHA3,JAK3,MST1R,OBSCN,PDGFRB,WEE1, ACVR2B,ADRBK1,AKAP13,BUB1,CPNE3,DCLK1,MAPK1,MYLK2,MYO3A,NRK,PRKCG,RPS6KA6,SMG1,STK32A,STK33,STK36,TRIO,TTBK1,WNK3,WNK4, FLT3, NRAS,KRAS	2.18022e-10	MLL-ELL,MLL-MLLT4,MLL-MLLT3,MLLT10-MLL, MYH11-CBFB, NPM1, PML-RARA, RUNX1, TP53	4.25875e-38
1511	127.817	ARID4B,ASXL2,ASXL3,BRPF1,CBX5,CBX7,EED,HDAC2,HDAC3,JMJD1C,KAT6B,KDM2B,KDM3B,MLL2,MLL3,MTA2,PRDM9,PRDM16,RBBP4,SAP130,SCML2,SUDS3,SUZ12,ZBTB33,ZBTB7B,CREBBP-KAT6A,RPN1-MECOM,RUNX1-MECOM, FAM5C, SMC1A,SMC3,SMC5,STAG2,RAD21	0.000131683	DNMT3A, GPR128-TFG, MIR142, RUNX1-RUNX1T1	2.52667e-05	ABL1,DYRK4,EPHA2,EPHA3,JAK3,MST1R,OBSCN,PDGFRB,WEE1, ACVR2B,ADRBK1,AKAP13,BUB1,CPNE3,DCLK1,MAPK1,MYLK2,MYO3A,NRK,PRKCG,RPS6KA6,SMG1,STK32A,STK33,STK36,TRIO,TTBK1,WNK3,WNK4, FLT3, NRAS,KRAS	2.18022e-10	MLL-ELL,MLL-MLLT4,MLL-MLLT3,MLLT10-MLL, MYH11-CBFB, NPM1, PML-RARA, RUNX1, TP53	4.25875e-38
1446	127.815	CEBPA, CSTF2T,DDX1,DDX23,DHX32,HNRNPK,METTL3,PLRG1,POLR2A,PRPF3,PRPF8,RBMX,SF3B1,SNRNP200,SRRM2,SRSF2,SRSF6,SUPT5H,TRA2B,U2AF1,U2AF1L4,U2AF2, FAM5C	0.000530694	ARID4B,ASXL2,ASXL3,BRPF1,CBX5,CBX7,EED,HDAC2,HDAC3,JMJD1C,KAT6B,KDM2B,KDM3B,MLL2,MLL3,MTA2,PRDM9,PRDM16,RBBP4,SAP130,SCML2,SUDS3,SUZ12,ZBTB33,ZBTB7B,CREBBP-KAT6A,RPN1-MECOM,RUNX1-MECOM, GATA2,CBFB,ETV6,ETV3,GLI1,IKZF1,MYB,MYC,MLLT10-CEP164, GPR128-TFG, SMC1A,SMC3,SMC5,STAG2,RAD21	6.28338e-06	ABL1,DYRK4,EPHA2,EPHA3,JAK3,MST1R,OBSCN,PDGFRB,WEE1, ACVR2B,ADRBK1,AKAP13,BUB1,CPNE3,DCLK1,MAPK1,MYLK2,MYO3A,NRK,PRKCG,RPS6KA6,SMG1,STK32A,STK33,STK36,TRIO,TTBK1,WNK3,WNK4, FLT3, NRAS,KRAS	2.18022e-10	MLL-ELL,MLL-MLLT4,MLL-MLLT3,MLLT10-MLL, MYH11-CBFB, NPM1, PML-RARA, RUNX1, TP53	4.25875e-38
1512	127.804	DNMT3A, MIR142, RUNX1-RUNX1T1	0.000237338	ARID4B,ASXL2,ASXL3,BRPF1,CBX5,CBX7,EED,HDAC2,HDAC3,JMJD1C,KAT6B,KDM2B,KDM3B,MLL2,MLL3,MTA2,PRDM9,PRDM16,RBBP4,SAP130,SCML2,SUDS3,SUZ12,ZBTB33,ZBTB7B,CREBBP-KAT6A,RPN1-MECOM,RUNX1-MECOM, FAM5C, IDH2, SMC1A,SMC3,SMC5,STAG2,RAD21	1.41969e-05	ABL1,DYRK4,EPHA2,EPHA3,JAK3,MST1R,OBSCN,PDGFRB,WEE1, ACVR2B,ADRBK1,AKAP13,BUB1,CPNE3,DCLK1,MAPK1,MYLK2,MYO3A,NRK,PRKCG,RPS6KA6,SMG1,STK32A,STK33,STK36,TRIO,TTBK1,WNK3,WNK4, FLT3, NRAS,KRAS	2.18022e-10	MLL-ELL,MLL-MLLT4,MLL-MLLT3,MLLT10-MLL, MYH11-CBFB, NPM1, PML-RARA, RUNX1, TP53	4.25875e-38
1586	127.8	IDH2, PTPN11,PTPRT,PTPN14, TET2	3.73492e-05	ARID4B,ASXL2,ASXL3,BRPF1,CBX5,CBX7,EED,HDAC2,HDAC3,JMJD1C,KAT6B,KDM2B,KDM3B,MLL2,MLL3,MTA2,PRDM9,PRDM16,RBBP4,SAP130,SCML2,SUDS3,SUZ12,ZBTB33,ZBTB7B,CREBBP-KAT6A,RPN1-MECOM,RUNX1-MECOM, GATA2,CBFB,ETV6,ETV3,GLI1,IKZF1,MYB,MYC,MLLT10-CEP164, GPR128-TFG, SMC1A,SMC3,SMC5,STAG2,RAD21	6.28338e-06	ABL1,DYRK4,EPHA2,EPHA3,JAK3,MST1R,OBSCN,PDGFRB,WEE1, CSTF2T,DDX1,DDX23,DHX32,HNRNPK,METTL3,PLRG1,POLR2A,PRPF3,PRPF8,RBMX,SF3B1,SNRNP200,SRRM2,SRSF2,SRSF6,SUPT5H,TRA2B,U2AF1,U2AF1L4,U2AF2, FLT3, KDM6A	3.14478e-09	MLL-ELL,MLL-MLLT4,MLL-MLLT3,MLLT10-MLL, MYH11-CBFB, NPM1, PML-RARA, RUNX1, TP53	4.25875e-38
1479	127.787	IDH2, PTPN11,PTPRT,PTPN14, TET2	3.73492e-05	ABL1,DYRK4,EPHA2,EPHA3,JAK3,MST1R,OBSCN,PDGFRB,WEE1, DNMT3A, GPR128-TFG, SPEN	1.30146e-05	ACVR2B,ADRBK1,AKAP13,BUB1,CPNE3,DCLK1,MAPK1,MYLK2,MYO3A,NRK,PRKCG,RPS6KA6,SMG1,STK32A,STK33,STK36,TRIO,TTBK1,WNK3,WNK4, FLT3, KDM6A, NRAS,KRAS	1.53681e-09	MLL-ELL,MLL-MLLT4,MLL-MLLT3,MLLT10-MLL, MYH11-CBFB, NPM1, PML-RARA, RUNX1, TP53	4.25875e-38
1522	127.787	IDH2, PTPN11,PTPRT,PTPN14, TET2	3.73492e-05	ABL1,DYRK4,EPHA2,EPHA3,JAK3,MST1R,OBSCN,PDGFRB,WEE1, DNAH9, DNMT3A, SPEN	1.30146e-05	ACVR2B,ADRBK1,AKAP13,BUB1,CPNE3,DCLK1,MAPK1,MYLK2,MYO3A,NRK,PRKCG,RPS6KA6,SMG1,STK32A,STK33,STK36,TRIO,TTBK1,WNK3,WNK4, FLT3, KDM6A, NRAS,KRAS	1.53681e-09	MLL-ELL,MLL-MLLT4,MLL-MLLT3,MLLT10-MLL, MYH11-CBFB, NPM1, PML-RARA, RUNX1, TP53	4.25875e-38
1525	127.787	IDH2, PTPN11,PTPRT,PTPN14, TET2	3.73492e-05	ABL1,DYRK4,EPHA2,EPHA3,JAK3,MST1R,OBSCN,PDGFRB,WEE1, DNMT3A, FCGBP, NF1	1.30146e-05	ACVR2B,ADRBK1,AKAP13,BUB1,CPNE3,DCLK1,MAPK1,MYLK2,MYO3A,NRK,PRKCG,RPS6KA6,SMG1,STK32A,STK33,STK36,TRIO,TTBK1,WNK3,WNK4, FLT3, KDM6A, NRAS,KRAS	1.53681e-09	MLL-ELL,MLL-MLLT4,MLL-MLLT3,MLLT10-MLL, MYH11-CBFB, NPM1, PML-RARA, RUNX1, TP53	4.25875e-38
1540	127.787	IDH2, PTPN11,PTPRT,PTPN14, TET2	3.73492e-05	ABL1,DYRK4,EPHA2,EPHA3,JAK3,MST1R,OBSCN,PDGFRB,WEE1, BCR-ABL1, DNMT3A, FCGBP	1.30146e-05	ACVR2B,ADRBK1,AKAP13,BUB1,CPNE3,DCLK1,MAPK1,MYLK2,MYO3A,NRK,PRKCG,RPS6KA6,SMG1,STK32A,STK33,STK36,TRIO,TTBK1,WNK3,WNK4, FLT3, KDM6A, NRAS,KRAS	1.53681e-09	MLL-ELL,MLL-MLLT4,MLL-MLLT3,MLLT10-MLL, MYH11-CBFB, NPM1, PML-RARA, RUNX1, TP53	4.25875e-38
1467	127.787	IDH2, PTPN11,PTPRT,PTPN14, TET2	3.73492e-05	ABL1,DYRK4,EPHA2,EPHA3,JAK3,MST1R,OBSCN,PDGFRB,WEE1, DNMT3A, NF1, NUP98-NSD1	1.30146e-05	ACVR2B,ADRBK1,AKAP13,BUB1,CPNE3,DCLK1,MAPK1,MYLK2,MYO3A,NRK,PRKCG,RPS6KA6,SMG1,STK32A,STK33,STK36,TRIO,TTBK1,WNK3,WNK4, FLT3, KDM6A, NRAS,KRAS	1.53681e-09	MLL-ELL,MLL-MLLT4,MLL-MLLT3,MLLT10-MLL, MYH11-CBFB, NPM1, PML-RARA, RUNX1, TP53	4.25875e-38
1494	127.787	IDH2, PTPN11,PTPRT,PTPN14, TET2	3.73492e-05	ABL1,DYRK4,EPHA2,EPHA3,JAK3,MST1R,OBSCN,PDGFRB,WEE1, DNMT3A, GPR128-TFG, NF1	1.30146e-05	ACVR2B,ADRBK1,AKAP13,BUB1,CPNE3,DCLK1,MAPK1,MYLK2,MYO3A,NRK,PRKCG,RPS6KA6,SMG1,STK32A,STK33,STK36,TRIO,TTBK1,WNK3,WNK4, FLT3, KDM6A, NRAS,KRAS	1.53681e-09	MLL-ELL,MLL-MLLT4,MLL-MLLT3,MLLT10-MLL, MYH11-CBFB, NPM1, PML-RARA, RUNX1, TP53	4.25875e-38
1589	127.787	IDH2, PTPN11,PTPRT,PTPN14, TET2	3.73492e-05	ABL1,DYRK4,EPHA2,EPHA3,JAK3,MST1R,OBSCN,PDGFRB,WEE1, CACNA1E, DNAH9, DNMT3A	1.30146e-05	ACVR2B,ADRBK1,AKAP13,BUB1,CPNE3,DCLK1,MAPK1,MYLK2,MYO3A,NRK,PRKCG,RPS6KA6,SMG1,STK32A,STK33,STK36,TRIO,TTBK1,WNK3,WNK4, FLT3, KDM6A, NRAS,KRAS	1.53681e-09	MLL-ELL,MLL-MLLT4,MLL-MLLT3,MLLT10-MLL, MYH11-CBFB, NPM1, PML-RARA, RUNX1, TP53	4.25875e-38
1535	127.787	IDH2, PTPN11,PTPRT,PTPN14, TET2	3.73492e-05	ABL1,DYRK4,EPHA2,EPHA3,JAK3,MST1R,OBSCN,PDGFRB,WEE1, BCR-ABL1, DNMT3A, NUP98-NSD1	1.30146e-05	ACVR2B,ADRBK1,AKAP13,BUB1,CPNE3,DCLK1,MAPK1,MYLK2,MYO3A,NRK,PRKCG,RPS6KA6,SMG1,STK32A,STK33,STK36,TRIO,TTBK1,WNK3,WNK4, FLT3, KDM6A, NRAS,KRAS	1.53681e-09	MLL-ELL,MLL-MLLT4,MLL-MLLT3,MLLT10-MLL, MYH11-CBFB, NPM1, PML-RARA, RUNX1, TP53	4.25875e-38
1463	127.787	IDH2, PTPN11,PTPRT,PTPN14, TET2	3.73492e-05	ABL1,DYRK4,EPHA2,EPHA3,JAK3,MST1R,OBSCN,PDGFRB,WEE1, CACNA1E, DNMT3A, GPR128-TFG	1.30146e-05	ACVR2B,ADRBK1,AKAP13,BUB1,CPNE3,DCLK1,MAPK1,MYLK2,MYO3A,NRK,PRKCG,RPS6KA6,SMG1,STK32A,STK33,STK36,TRIO,TTBK1,WNK3,WNK4, FLT3, KDM6A, NRAS,KRAS	1.53681e-09	MLL-ELL,MLL-MLLT4,MLL-MLLT3,MLLT10-MLL, MYH11-CBFB, NPM1, PML-RARA, RUNX1, TP53	4.25875e-38
1493	127.787	IDH2, PTPN11,PTPRT,PTPN14, TET2	3.73492e-05	ABL1,DYRK4,EPHA2,EPHA3,JAK3,MST1R,OBSCN,PDGFRB,WEE1, DNAH9, DNMT3A, NF1	1.30146e-05	ACVR2B,ADRBK1,AKAP13,BUB1,CPNE3,DCLK1,MAPK1,MYLK2,MYO3A,NRK,PRKCG,RPS6KA6,SMG1,STK32A,STK33,STK36,TRIO,TTBK1,WNK3,WNK4, FLT3, KDM6A, NRAS,KRAS	1.53681e-09	MLL-ELL,MLL-MLLT4,MLL-MLLT3,MLLT10-MLL, MYH11-CBFB, NPM1, PML-RARA, RUNX1, TP53	4.25875e-38
1533	127.787	IDH2, PTPN11,PTPRT,PTPN14, TET2	3.73492e-05	ABL1,DYRK4,EPHA2,EPHA3,JAK3,MST1R,OBSCN,PDGFRB,WEE1, CACNA1E, DNMT3A, FCGBP	1.30146e-05	ACVR2B,ADRBK1,AKAP13,BUB1,CPNE3,DCLK1,MAPK1,MYLK2,MYO3A,NRK,PRKCG,RPS6KA6,SMG1,STK32A,STK33,STK36,TRIO,TTBK1,WNK3,WNK4, FLT3, KDM6A, NRAS,KRAS	1.53681e-09	MLL-ELL,MLL-MLLT4,MLL-MLLT3,MLLT10-MLL, MYH11-CBFB, NPM1, PML-RARA, RUNX1, TP53	4.25875e-38
1615	127.787	IDH2, PTPN11,PTPRT,PTPN14, TET2	3.73492e-05	ABL1,DYRK4,EPHA2,EPHA3,JAK3,MST1R,OBSCN,PDGFRB,WEE1, COL12A1, DNMT3A, FCGBP	1.30146e-05	ACVR2B,ADRBK1,AKAP13,BUB1,CPNE3,DCLK1,MAPK1,MYLK2,MYO3A,NRK,PRKCG,RPS6KA6,SMG1,STK32A,STK33,STK36,TRIO,TTBK1,WNK3,WNK4, FLT3, KDM6A, NRAS,KRAS	1.53681e-09	MLL-ELL,MLL-MLLT4,MLL-MLLT3,MLLT10-MLL, MYH11-CBFB, NPM1, PML-RARA, RUNX1, TP53	4.25875e-38
1584	127.787	IDH2, PTPN11,PTPRT,PTPN14, TET2	3.73492e-05	ABL1,DYRK4,EPHA2,EPHA3,JAK3,MST1R,OBSCN,PDGFRB,WEE1, DNMT3A, GBP4, NF1	1.30146e-05	ACVR2B,ADRBK1,AKAP13,BUB1,CPNE3,DCLK1,MAPK1,MYLK2,MYO3A,NRK,PRKCG,RPS6KA6,SMG1,STK32A,STK33,STK36,TRIO,TTBK1,WNK3,WNK4, FLT3, KDM6A, NRAS,KRAS	1.53681e-09	MLL-ELL,MLL-MLLT4,MLL-MLLT3,MLLT10-MLL, MYH11-CBFB, NPM1, PML-RARA, RUNX1, TP53	4.25875e-38
1610	127.787	IDH2, PTPN11,PTPRT,PTPN14, TET2	3.73492e-05	ABL1,DYRK4,EPHA2,EPHA3,JAK3,MST1R,OBSCN,PDGFRB,WEE1, COL12A1, DNMT3A, NF1	1.30146e-05	ACVR2B,ADRBK1,AKAP13,BUB1,CPNE3,DCLK1,MAPK1,MYLK2,MYO3A,NRK,PRKCG,RPS6KA6,SMG1,STK32A,STK33,STK36,TRIO,TTBK1,WNK3,WNK4, FLT3, KDM6A, NRAS,KRAS	1.53681e-09	MLL-ELL,MLL-MLLT4,MLL-MLLT3,MLLT10-MLL, MYH11-CBFB, NPM1, PML-RARA, RUNX1, TP53	4.25875e-38
1472	127.787	IDH2, PTPN11,PTPRT,PTPN14, TET2	3.73492e-05	ABL1,DYRK4,EPHA2,EPHA3,JAK3,MST1R,OBSCN,PDGFRB,WEE1, BCR-ABL1, DNMT3A, GPR128-TFG	1.30146e-05	ACVR2B,ADRBK1,AKAP13,BUB1,CPNE3,DCLK1,MAPK1,MYLK2,MYO3A,NRK,PRKCG,RPS6KA6,SMG1,STK32A,STK33,STK36,TRIO,TTBK1,WNK3,WNK4, FLT3, KDM6A, NRAS,KRAS	1.53681e-09	MLL-ELL,MLL-MLLT4,MLL-MLLT3,MLLT10-MLL, MYH11-CBFB, NPM1, PML-RARA, RUNX1, TP53	4.25875e-38
1519	127.787	IDH2, PTPN11,PTPRT,PTPN14, TET2	3.73492e-05	ABL1,DYRK4,EPHA2,EPHA3,JAK3,MST1R,OBSCN,PDGFRB,WEE1, CACNA1E, DNMT3A, GBP4	1.30146e-05	ACVR2B,ADRBK1,AKAP13,BUB1,CPNE3,DCLK1,MAPK1,MYLK2,MYO3A,NRK,PRKCG,RPS6KA6,SMG1,STK32A,STK33,STK36,TRIO,TTBK1,WNK3,WNK4, FLT3, KDM6A, NRAS,KRAS	1.53681e-09	MLL-ELL,MLL-MLLT4,MLL-MLLT3,MLLT10-MLL, MYH11-CBFB, NPM1, PML-RARA, RUNX1, TP53	4.25875e-38
1462	127.787	IDH2, PTPN11,PTPRT,PTPN14, TET2	3.73492e-05	ABL1,DYRK4,EPHA2,EPHA3,JAK3,MST1R,OBSCN,PDGFRB,WEE1, CACNA1E, DNMT3A, NUP98-NSD1	1.30146e-05	ACVR2B,ADRBK1,AKAP13,BUB1,CPNE3,DCLK1,MAPK1,MYLK2,MYO3A,NRK,PRKCG,RPS6KA6,SMG1,STK32A,STK33,STK36,TRIO,TTBK1,WNK3,WNK4, FLT3, KDM6A, NRAS,KRAS	1.53681e-09	MLL-ELL,MLL-MLLT4,MLL-MLLT3,MLLT10-MLL, MYH11-CBFB, NPM1, PML-RARA, RUNX1, TP53	4.25875e-38
1542	127.787	IDH2, PTPN11,PTPRT,PTPN14, TET2	3.73492e-05	ABL1,DYRK4,EPHA2,EPHA3,JAK3,MST1R,OBSCN,PDGFRB,WEE1, COL12A1, DNMT3A, GPR128-TFG	1.30146e-05	ACVR2B,ADRBK1,AKAP13,BUB1,CPNE3,DCLK1,MAPK1,MYLK2,MYO3A,NRK,PRKCG,RPS6KA6,SMG1,STK32A,STK33,STK36,TRIO,TTBK1,WNK3,WNK4, FLT3, KDM6A, NRAS,KRAS	1.53681e-09	MLL-ELL,MLL-MLLT4,MLL-MLLT3,MLLT10-MLL, MYH11-CBFB, NPM1, PML-RARA, RUNX1, TP53	4.25875e-38
1564	127.787	IDH2, PTPN11,PTPRT,PTPN14, TET2	3.73492e-05	ABL1,DYRK4,EPHA2,EPHA3,JAK3,MST1R,OBSCN,PDGFRB,WEE1, BCR-ABL1, DNMT3A, GBP4	1.30146e-05	ACVR2B,ADRBK1,AKAP13,BUB1,CPNE3,DCLK1,MAPK1,MYLK2,MYO3A,NRK,PRKCG,RPS6KA6,SMG1,STK32A,STK33,STK36,TRIO,TTBK1,WNK3,WNK4, FLT3, KDM6A, NRAS,KRAS	1.53681e-09	MLL-ELL,MLL-MLLT4,MLL-MLLT3,MLLT10-MLL, MYH11-CBFB, NPM1, PML-RARA, RUNX1, TP53	4.25875e-38
1525	127.787	IDH2, PTPN11,PTPRT,PTPN14, TET2	3.73492e-05	ABL1,DYRK4,EPHA2,EPHA3,JAK3,MST1R,OBSCN,PDGFRB,WEE1, BCR-ABL1, CACNA1E, DNMT3A	1.30146e-05	ACVR2B,ADRBK1,AKAP13,BUB1,CPNE3,DCLK1,MAPK1,MYLK2,MYO3A,NRK,PRKCG,RPS6KA6,SMG1,STK32A,STK33,STK36,TRIO,TTBK1,WNK3,WNK4, FLT3, KDM6A, NRAS,KRAS	1.53681e-09	MLL-ELL,MLL-MLLT4,MLL-MLLT3,MLLT10-MLL, MYH11-CBFB, NPM1, PML-RARA, RUNX1, TP53	4.25875e-38
1537	127.787	IDH2, PTPN11,PTPRT,PTPN14, TET2	3.73492e-05	ABL1,DYRK4,EPHA2,EPHA3,JAK3,MST1R,OBSCN,PDGFRB,WEE1, BCR-ABL1, DNAH9, DNMT3A	1.30146e-05	ACVR2B,ADRBK1,AKAP13,BUB1,CPNE3,DCLK1,MAPK1,MYLK2,MYO3A,NRK,PRKCG,RPS6KA6,SMG1,STK32A,STK33,STK36,TRIO,TTBK1,WNK3,WNK4, FLT3, KDM6A, NRAS,KRAS	1.53681e-09	MLL-ELL,MLL-MLLT4,MLL-MLLT3,MLLT10-MLL, MYH11-CBFB, NPM1, PML-RARA, RUNX1, TP53	4.25875e-38
1319	127.783	ABL1,DYRK4,EPHA2,EPHA3,JAK3,MST1R,OBSCN,PDGFRB,WEE1, DNMT3A, MIR142	6.17802e-05	IDH2, MT-CO2, PTPN11,PTPRT,PTPN14, TET2	6.85005e-06	ACVR2B,ADRBK1,AKAP13,BUB1,CPNE3,DCLK1,MAPK1,MYLK2,MYO3A,NRK,PRKCG,RPS6KA6,SMG1,STK32A,STK33,STK36,TRIO,TTBK1,WNK3,WNK4, FLT3, NRAS,KRAS, RUNX1-RUNX1T1	1.77394e-09	MLL-ELL,MLL-MLLT4,MLL-MLLT3,MLLT10-MLL, MYH11-CBFB, NPM1, PML-RARA, RUNX1, TP53	4.25875e-38
1258	127.783	ABL1,DYRK4,EPHA2,EPHA3,JAK3,MST1R,OBSCN,PDGFRB,WEE1, DNMT3A, MIR142	6.17802e-05	CACNA1B, IDH2, PTPN11,PTPRT,PTPN14, TET2	6.85005e-06	ACVR2B,ADRBK1,AKAP13,BUB1,CPNE3,DCLK1,MAPK1,MYLK2,MYO3A,NRK,PRKCG,RPS6KA6,SMG1,STK32A,STK33,STK36,TRIO,TTBK1,WNK3,WNK4, FLT3, NRAS,KRAS, RUNX1-RUNX1T1	1.77394e-09	MLL-ELL,MLL-MLLT4,MLL-MLLT3,MLLT10-MLL, MYH11-CBFB, NPM1, PML-RARA, RUNX1, TP53	4.25875e-38
1330	127.783	ABL1,DYRK4,EPHA2,EPHA3,JAK3,MST1R,OBSCN,PDGFRB,WEE1, DNMT3A, MIR142	6.17802e-05	IDH2, NF1, PTPN11,PTPRT,PTPN14, TET2	6.85005e-06	ACVR2B,ADRBK1,AKAP13,BUB1,CPNE3,DCLK1,MAPK1,MYLK2,MYO3A,NRK,PRKCG,RPS6KA6,SMG1,STK32A,STK33,STK36,TRIO,TTBK1,WNK3,WNK4, FLT3, NRAS,KRAS, RUNX1-RUNX1T1	1.77394e-09	MLL-ELL,MLL-MLLT4,MLL-MLLT3,MLLT10-MLL, MYH11-CBFB, NPM1, PML-RARA, RUNX1, TP53	4.25875e-38
1388	127.783	ABL1,DYRK4,EPHA2,EPHA3,JAK3,MST1R,OBSCN,PDGFRB,WEE1, DNMT3A, MIR142	6.17802e-05	IDH2, NUP98-NSD1, PTPN11,PTPRT,PTPN14, TET2	6.85005e-06	ACVR2B,ADRBK1,AKAP13,BUB1,CPNE3,DCLK1,MAPK1,MYLK2,MYO3A,NRK,PRKCG,RPS6KA6,SMG1,STK32A,STK33,STK36,TRIO,TTBK1,WNK3,WNK4, FLT3, NRAS,KRAS, RUNX1-RUNX1T1	1.77394e-09	MLL-ELL,MLL-MLLT4,MLL-MLLT3,MLLT10-MLL, MYH11-CBFB, NPM1, PML-RARA, RUNX1, TP53	4.25875e-38
1381	127.774	IDH2, PTPN11,PTPRT,PTPN14, TET2	3.73492e-05	ASXL1, GATA2,CBFB,ETV6,ETV3,GLI1,IKZF1,MYB,MYC,MLLT10-CEP164, KIT, SMC1A,SMC3,SMC5,STAG2,RAD21	1.14261e-05	ACVR2B,ADRBK1,AKAP13,BUB1,CPNE3,DCLK1,MAPK1,MYLK2,MYO3A,NRK,PRKCG,RPS6KA6,SMG1,STK32A,STK33,STK36,TRIO,TTBK1,WNK3,WNK4, FLT3, NRAS,KRAS, RUNX1-RUNX1T1	1.77394e-09	MLL-ELL,MLL-MLLT4,MLL-MLLT3,MLLT10-MLL, MYH11-CBFB, NPM1, PML-RARA, RUNX1, TP53	4.25875e-38
1356	127.763	ARID4B,ASXL2,ASXL3,BRPF1,CBX5,CBX7,EED,HDAC2,HDAC3,JMJD1C,KAT6B,KDM2B,KDM3B,MLL2,MLL3,MTA2,PRDM9,PRDM16,RBBP4,SAP130,SCML2,SUDS3,SUZ12,ZBTB33,ZBTB7B,CREBBP-KAT6A,RPN1-MECOM,RUNX1-MECOM, GATA2,CBFB,ETV6,ETV3,GLI1,IKZF1,MYB,MYC,MLLT10-CEP164, SMC1A,SMC3,SMC5,STAG2,RAD21	4.55905e-05	IDH2, KDM6A, PTPN11,PTPRT,PTPN14, TET2	3.8662e-06	ACVR2B,ADRBK1,AKAP13,BUB1,CPNE3,DCLK1,MAPK1,MYLK2,MYO3A,NRK,PRKCG,RPS6KA6,SMG1,STK32A,STK33,STK36,TRIO,TTBK1,WNK3,WNK4, CROCC, FLT3, NRAS,KRAS	4.34183e-09	MLL-ELL,MLL-MLLT4,MLL-MLLT3,MLLT10-MLL, MYH11-CBFB, NPM1, PML-RARA, RUNX1, TP53	4.25875e-38
1273	127.763	ARID4B,ASXL2,ASXL3,BRPF1,CBX5,CBX7,EED,HDAC2,HDAC3,JMJD1C,KAT6B,KDM2B,KDM3B,MLL2,MLL3,MTA2,PRDM9,PRDM16,RBBP4,SAP130,SCML2,SUDS3,SUZ12,ZBTB33,ZBTB7B,CREBBP-KAT6A,RPN1-MECOM,RUNX1-MECOM, GATA2,CBFB,ETV6,ETV3,GLI1,IKZF1,MYB,MYC,MLLT10-CEP164, SMC1A,SMC3,SMC5,STAG2,RAD21	4.55905e-05	IDH2, KDM6A, PTPN11,PTPRT,PTPN14, TET2	3.8662e-06	ACVR2B,ADRBK1,AKAP13,BUB1,CPNE3,DCLK1,MAPK1,MYLK2,MYO3A,NRK,PRKCG,RPS6KA6,SMG1,STK32A,STK33,STK36,TRIO,TTBK1,WNK3,WNK4, FLT3, MT-CO3, NRAS,KRAS	4.34183e-09	MLL-ELL,MLL-MLLT4,MLL-MLLT3,MLLT10-MLL, MYH11-CBFB, NPM1, PML-RARA, RUNX1, TP53	4.25875e-38
1182	127.763	ARID4B,ASXL2,ASXL3,BRPF1,CBX5,CBX7,EED,HDAC2,HDAC3,JMJD1C,KAT6B,KDM2B,KDM3B,MLL2,MLL3,MTA2,PRDM9,PRDM16,RBBP4,SAP130,SCML2,SUDS3,SUZ12,ZBTB33,ZBTB7B,CREBBP-KAT6A,RPN1-MECOM,RUNX1-MECOM, GATA2,CBFB,ETV6,ETV3,GLI1,IKZF1,MYB,MYC,MLLT10-CEP164, SMC1A,SMC3,SMC5,STAG2,RAD21	4.55905e-05	IDH2, KDM6A, PTPN11,PTPRT,PTPN14, TET2	3.8662e-06	ACVR2B,ADRBK1,AKAP13,BUB1,CPNE3,DCLK1,MAPK1,MYLK2,MYO3A,NRK,PRKCG,RPS6KA6,SMG1,STK32A,STK33,STK36,TRIO,TTBK1,WNK3,WNK4, CACNA1E, FLT3, NRAS,KRAS	4.34183e-09	MLL-ELL,MLL-MLLT4,MLL-MLLT3,MLLT10-MLL, MYH11-CBFB, NPM1, PML-RARA, RUNX1, TP53	4.25875e-38
1243	127.763	ARID4B,ASXL2,ASXL3,BRPF1,CBX5,CBX7,EED,HDAC2,HDAC3,JMJD1C,KAT6B,KDM2B,KDM3B,MLL2,MLL3,MTA2,PRDM9,PRDM16,RBBP4,SAP130,SCML2,SUDS3,SUZ12,ZBTB33,ZBTB7B,CREBBP-KAT6A,RPN1-MECOM,RUNX1-MECOM, GATA2,CBFB,ETV6,ETV3,GLI1,IKZF1,MYB,MYC,MLLT10-CEP164, SMC1A,SMC3,SMC5,STAG2,RAD21	4.55905e-05	IDH2, KDM6A, PTPN11,PTPRT,PTPN14, TET2	3.8662e-06	ACVR2B,ADRBK1,AKAP13,BUB1,CPNE3,DCLK1,MAPK1,MYLK2,MYO3A,NRK,PRKCG,RPS6KA6,SMG1,STK32A,STK33,STK36,TRIO,TTBK1,WNK3,WNK4, BCR-ABL1, FLT3, NRAS,KRAS	4.34183e-09	MLL-ELL,MLL-MLLT4,MLL-MLLT3,MLLT10-MLL, MYH11-CBFB, NPM1, PML-RARA, RUNX1, TP53	4.25875e-38
1251	127.763	ARID4B,ASXL2,ASXL3,BRPF1,CBX5,CBX7,EED,HDAC2,HDAC3,JMJD1C,KAT6B,KDM2B,KDM3B,MLL2,MLL3,MTA2,PRDM9,PRDM16,RBBP4,SAP130,SCML2,SUDS3,SUZ12,ZBTB33,ZBTB7B,CREBBP-KAT6A,RPN1-MECOM,RUNX1-MECOM, GATA2,CBFB,ETV6,ETV3,GLI1,IKZF1,MYB,MYC,MLLT10-CEP164, SMC1A,SMC3,SMC5,STAG2,RAD21	4.55905e-05	IDH2, KDM6A, PTPN11,PTPRT,PTPN14, TET2	3.8662e-06	ACVR2B,ADRBK1,AKAP13,BUB1,CPNE3,DCLK1,MAPK1,MYLK2,MYO3A,NRK,PRKCG,RPS6KA6,SMG1,STK32A,STK33,STK36,TRIO,TTBK1,WNK3,WNK4, FLT3, MT-CO2, NRAS,KRAS	4.34183e-09	MLL-ELL,MLL-MLLT4,MLL-MLLT3,MLLT10-MLL, MYH11-CBFB, NPM1, PML-RARA, RUNX1, TP53	4.25875e-38
1291	127.728	CEBPA, CSTF2T,DDX1,DDX23,DHX32,HNRNPK,METTL3,PLRG1,POLR2A,PRPF3,PRPF8,RBMX,SF3B1,SNRNP200,SRRM2,SRSF2,SRSF6,SUPT5H,TRA2B,U2AF1,U2AF1L4,U2AF2, FAM5C	0.000530694	IDH2, NUP98-NSD1, PTPN11,PTPRT,PTPN14, TET2	6.85005e-06	ABL1,DYRK4,EPHA2,EPHA3,JAK3,MST1R,OBSCN,PDGFRB,WEE1, ACVR2B,ADRBK1,AKAP13,BUB1,CPNE3,DCLK1,MAPK1,MYLK2,MYO3A,NRK,PRKCG,RPS6KA6,SMG1,STK32A,STK33,STK36,TRIO,TTBK1,WNK3,WNK4, FLT3, NRAS,KRAS	2.18022e-10	MLL-ELL,MLL-MLLT4,MLL-MLLT3,MLLT10-MLL, MYH11-CBFB, NPM1, PML-RARA, RUNX1, TP53	4.25875e-38
1234	127.728	CEBPA, CSTF2T,DDX1,DDX23,DHX32,HNRNPK,METTL3,PLRG1,POLR2A,PRPF3,PRPF8,RBMX,SF3B1,SNRNP200,SRRM2,SRSF2,SRSF6,SUPT5H,TRA2B,U2AF1,U2AF1L4,U2AF2, FAM5C	0.000530694	IDH2, MT-CO2, PTPN11,PTPRT,PTPN14, TET2	6.85005e-06	ABL1,DYRK4,EPHA2,EPHA3,JAK3,MST1R,OBSCN,PDGFRB,WEE1, ACVR2B,ADRBK1,AKAP13,BUB1,CPNE3,DCLK1,MAPK1,MYLK2,MYO3A,NRK,PRKCG,RPS6KA6,SMG1,STK32A,STK33,STK36,TRIO,TTBK1,WNK3,WNK4, FLT3, NRAS,KRAS	2.18022e-10	MLL-ELL,MLL-MLLT4,MLL-MLLT3,MLLT10-MLL, MYH11-CBFB, NPM1, PML-RARA, RUNX1, TP53	4.25875e-38
1271	127.728	CEBPA, CSTF2T,DDX1,DDX23,DHX32,HNRNPK,METTL3,PLRG1,POLR2A,PRPF3,PRPF8,RBMX,SF3B1,SNRNP200,SRRM2,SRSF2,SRSF6,SUPT5H,TRA2B,U2AF1,U2AF1L4,U2AF2, FAM5C	0.000530694	CACNA1B, IDH2, PTPN11,PTPRT,PTPN14, TET2	6.85005e-06	ABL1,DYRK4,EPHA2,EPHA3,JAK3,MST1R,OBSCN,PDGFRB,WEE1, ACVR2B,ADRBK1,AKAP13,BUB1,CPNE3,DCLK1,MAPK1,MYLK2,MYO3A,NRK,PRKCG,RPS6KA6,SMG1,STK32A,STK33,STK36,TRIO,TTBK1,WNK3,WNK4, FLT3, NRAS,KRAS	2.18022e-10	MLL-ELL,MLL-MLLT4,MLL-MLLT3,MLLT10-MLL, MYH11-CBFB, NPM1, PML-RARA, RUNX1, TP53	4.25875e-38
1301	127.728	CEBPA, CSTF2T,DDX1,DDX23,DHX32,HNRNPK,METTL3,PLRG1,POLR2A,PRPF3,PRPF8,RBMX,SF3B1,SNRNP200,SRRM2,SRSF2,SRSF6,SUPT5H,TRA2B,U2AF1,U2AF1L4,U2AF2, FAM5C	0.000530694	IDH2, NF1, PTPN11,PTPRT,PTPN14, TET2	6.85005e-06	ABL1,DYRK4,EPHA2,EPHA3,JAK3,MST1R,OBSCN,PDGFRB,WEE1, ACVR2B,ADRBK1,AKAP13,BUB1,CPNE3,DCLK1,MAPK1,MYLK2,MYO3A,NRK,PRKCG,RPS6KA6,SMG1,STK32A,STK33,STK36,TRIO,TTBK1,WNK3,WNK4, FLT3, NRAS,KRAS	2.18022e-10	MLL-ELL,MLL-MLLT4,MLL-MLLT3,MLLT10-MLL, MYH11-CBFB, NPM1, PML-RARA, RUNX1, TP53	4.25875e-38
988	127.705	IDH2, MT-CO2, PTPN11,PTPRT,PTPN14, TET2	6.85005e-06	ARID4B,ASXL2,ASXL3,BRPF1,CBX5,CBX7,EED,HDAC2,HDAC3,JMJD1C,KAT6B,KDM2B,KDM3B,MLL2,MLL3,MTA2,PRDM9,PRDM16,RBBP4,SAP130,SCML2,SUDS3,SUZ12,ZBTB33,ZBTB7B,CREBBP-KAT6A,RPN1-MECOM,RUNX1-MECOM, ASXL1, GATA2,CBFB,ETV6,ETV3,GLI1,IKZF1,MYB,MYC,MLLT10-CEP164, SMC1A,SMC3,SMC5,STAG2,RAD21	1.59509e-06	ABL1,DYRK4,EPHA2,EPHA3,JAK3,MST1R,OBSCN,PDGFRB,WEE1, FLT3, NRAS,KRAS	7.42448e-08	MLL-ELL,MLL-MLLT4,MLL-MLLT3,MLLT10-MLL, MYH11-CBFB, NPM1, PML-RARA, RUNX1, TP53	4.25875e-38
976	127.705	IDH2, NUP98-NSD1, PTPN11,PTPRT,PTPN14, TET2	6.85005e-06	ARID4B,ASXL2,ASXL3,BRPF1,CBX5,CBX7,EED,HDAC2,HDAC3,JMJD1C,KAT6B,KDM2B,KDM3B,MLL2,MLL3,MTA2,PRDM9,PRDM16,RBBP4,SAP130,SCML2,SUDS3,SUZ12,ZBTB33,ZBTB7B,CREBBP-KAT6A,RPN1-MECOM,RUNX1-MECOM, ASXL1, GATA2,CBFB,ETV6,ETV3,GLI1,IKZF1,MYB,MYC,MLLT10-CEP164, SMC1A,SMC3,SMC5,STAG2,RAD21	1.59509e-06	ABL1,DYRK4,EPHA2,EPHA3,JAK3,MST1R,OBSCN,PDGFRB,WEE1, FLT3, NRAS,KRAS	7.42448e-08	MLL-ELL,MLL-MLLT4,MLL-MLLT3,MLLT10-MLL, MYH11-CBFB, NPM1, PML-RARA, RUNX1, TP53	4.25875e-38
1034	127.705	CACNA1B, IDH2, PTPN11,PTPRT,PTPN14, TET2	6.85005e-06	ARID4B,ASXL2,ASXL3,BRPF1,CBX5,CBX7,EED,HDAC2,HDAC3,JMJD1C,KAT6B,KDM2B,KDM3B,MLL2,MLL3,MTA2,PRDM9,PRDM16,RBBP4,SAP130,SCML2,SUDS3,SUZ12,ZBTB33,ZBTB7B,CREBBP-KAT6A,RPN1-MECOM,RUNX1-MECOM, ASXL1, GATA2,CBFB,ETV6,ETV3,GLI1,IKZF1,MYB,MYC,MLLT10-CEP164, SMC1A,SMC3,SMC5,STAG2,RAD21	1.59509e-06	ABL1,DYRK4,EPHA2,EPHA3,JAK3,MST1R,OBSCN,PDGFRB,WEE1, FLT3, NRAS,KRAS	7.42448e-08	MLL-ELL,MLL-MLLT4,MLL-MLLT3,MLLT10-MLL, MYH11-CBFB, NPM1, PML-RARA, RUNX1, TP53	4.25875e-38
994	127.705	IDH2, NF1, PTPN11,PTPRT,PTPN14, TET2	6.85005e-06	ARID4B,ASXL2,ASXL3,BRPF1,CBX5,CBX7,EED,HDAC2,HDAC3,JMJD1C,KAT6B,KDM2B,KDM3B,MLL2,MLL3,MTA2,PRDM9,PRDM16,RBBP4,SAP130,SCML2,SUDS3,SUZ12,ZBTB33,ZBTB7B,CREBBP-KAT6A,RPN1-MECOM,RUNX1-MECOM, ASXL1, GATA2,CBFB,ETV6,ETV3,GLI1,IKZF1,MYB,MYC,MLLT10-CEP164, SMC1A,SMC3,SMC5,STAG2,RAD21	1.59509e-06	ABL1,DYRK4,EPHA2,EPHA3,JAK3,MST1R,OBSCN,PDGFRB,WEE1, FLT3, NRAS,KRAS	7.42448e-08	MLL-ELL,MLL-MLLT4,MLL-MLLT3,MLLT10-MLL, MYH11-CBFB, NPM1, PML-RARA, RUNX1, TP53	4.25875e-38
1365	127.686	IDH2, PTPN11,PTPRT,PTPN14, TET2	3.73492e-05	ARID4B,ASXL2,ASXL3,BRPF1,CBX5,CBX7,EED,HDAC2,HDAC3,JMJD1C,KAT6B,KDM2B,KDM3B,MLL2,MLL3,MTA2,PRDM9,PRDM16,RBBP4,SAP130,SCML2,SUDS3,SUZ12,ZBTB33,ZBTB7B,CREBBP-KAT6A,RPN1-MECOM,RUNX1-MECOM, ASXL1, FAM5C, SMC1A,SMC3,SMC5,STAG2,RAD21	5.70806e-06	ABL1,DYRK4,EPHA2,EPHA3,JAK3,MST1R,OBSCN,PDGFRB,WEE1, FLT3, NRAS,KRAS, PHACTR1	3.88001e-09	MLL-ELL,MLL-MLLT4,MLL-MLLT3,MLLT10-MLL, MYH11-CBFB, NPM1, PML-RARA, RUNX1, TP53	4.25875e-38
1400	127.686	IDH2, PTPN11,PTPRT,PTPN14, TET2	3.73492e-05	ARID4B,ASXL2,ASXL3,BRPF1,CBX5,CBX7,EED,HDAC2,HDAC3,JMJD1C,KAT6B,KDM2B,KDM3B,MLL2,MLL3,MTA2,PRDM9,PRDM16,RBBP4,SAP130,SCML2,SUDS3,SUZ12,ZBTB33,ZBTB7B,CREBBP-KAT6A,RPN1-MECOM,RUNX1-MECOM, ASXL1, FAM5C, SMC1A,SMC3,SMC5,STAG2,RAD21	5.70806e-06	ABL1,DYRK4,EPHA2,EPHA3,JAK3,MST1R,OBSCN,PDGFRB,WEE1, BCR-ABL1, FLT3, NRAS,KRAS	3.88001e-09	MLL-ELL,MLL-MLLT4,MLL-MLLT3,MLLT10-MLL, MYH11-CBFB, NPM1, PML-RARA, RUNX1, TP53	4.25875e-38
1345	127.686	IDH2, PTPN11,PTPRT,PTPN14, TET2	3.73492e-05	ARID4B,ASXL2,ASXL3,BRPF1,CBX5,CBX7,EED,HDAC2,HDAC3,JMJD1C,KAT6B,KDM2B,KDM3B,MLL2,MLL3,MTA2,PRDM9,PRDM16,RBBP4,SAP130,SCML2,SUDS3,SUZ12,ZBTB33,ZBTB7B,CREBBP-KAT6A,RPN1-MECOM,RUNX1-MECOM, ASXL1, FAM5C, SMC1A,SMC3,SMC5,STAG2,RAD21	5.70806e-06	ABL1,DYRK4,EPHA2,EPHA3,JAK3,MST1R,OBSCN,PDGFRB,WEE1, FLT3, GBP4, NRAS,KRAS	3.88001e-09	MLL-ELL,MLL-MLLT4,MLL-MLLT3,MLLT10-MLL, MYH11-CBFB, NPM1, PML-RARA, RUNX1, TP53	4.25875e-38
1279	127.686	IDH2, PTPN11,PTPRT,PTPN14, TET2	3.73492e-05	ARID4B,ASXL2,ASXL3,BRPF1,CBX5,CBX7,EED,HDAC2,HDAC3,JMJD1C,KAT6B,KDM2B,KDM3B,MLL2,MLL3,MTA2,PRDM9,PRDM16,RBBP4,SAP130,SCML2,SUDS3,SUZ12,ZBTB33,ZBTB7B,CREBBP-KAT6A,RPN1-MECOM,RUNX1-MECOM, ASXL1, FAM5C, SMC1A,SMC3,SMC5,STAG2,RAD21	5.70806e-06	ABL1,DYRK4,EPHA2,EPHA3,JAK3,MST1R,OBSCN,PDGFRB,WEE1, CACNA1E, FLT3, NRAS,KRAS	3.88001e-09	MLL-ELL,MLL-MLLT4,MLL-MLLT3,MLLT10-MLL, MYH11-CBFB, NPM1, PML-RARA, RUNX1, TP53	4.25875e-38
1367	127.686	IDH2, PTPN11,PTPRT,PTPN14, TET2	3.73492e-05	ARID4B,ASXL2,ASXL3,BRPF1,CBX5,CBX7,EED,HDAC2,HDAC3,JMJD1C,KAT6B,KDM2B,KDM3B,MLL2,MLL3,MTA2,PRDM9,PRDM16,RBBP4,SAP130,SCML2,SUDS3,SUZ12,ZBTB33,ZBTB7B,CREBBP-KAT6A,RPN1-MECOM,RUNX1-MECOM, ASXL1, FAM5C, SMC1A,SMC3,SMC5,STAG2,RAD21	5.70806e-06	ABL1,DYRK4,EPHA2,EPHA3,JAK3,MST1R,OBSCN,PDGFRB,WEE1, FLT3, NF1, NRAS,KRAS	3.88001e-09	MLL-ELL,MLL-MLLT4,MLL-MLLT3,MLLT10-MLL, MYH11-CBFB, NPM1, PML-RARA, RUNX1, TP53	4.25875e-38
1422	127.686	IDH2, PTPN11,PTPRT,PTPN14, TET2	3.73492e-05	ARID4B,ASXL2,ASXL3,BRPF1,CBX5,CBX7,EED,HDAC2,HDAC3,JMJD1C,KAT6B,KDM2B,KDM3B,MLL2,MLL3,MTA2,PRDM9,PRDM16,RBBP4,SAP130,SCML2,SUDS3,SUZ12,ZBTB33,ZBTB7B,CREBBP-KAT6A,RPN1-MECOM,RUNX1-MECOM, ASXL1, FAM5C, SMC1A,SMC3,SMC5,STAG2,RAD21	5.70806e-06	ABL1,DYRK4,EPHA2,EPHA3,JAK3,MST1R,OBSCN,PDGFRB,WEE1, FLT3, MT-CO2, NRAS,KRAS	3.88001e-09	MLL-ELL,MLL-MLLT4,MLL-MLLT3,MLLT10-MLL, MYH11-CBFB, NPM1, PML-RARA, RUNX1, TP53	4.25875e-38
1292	127.686	IDH2, PTPN11,PTPRT,PTPN14, TET2	3.73492e-05	ARID4B,ASXL2,ASXL3,BRPF1,CBX5,CBX7,EED,HDAC2,HDAC3,JMJD1C,KAT6B,KDM2B,KDM3B,MLL2,MLL3,MTA2,PRDM9,PRDM16,RBBP4,SAP130,SCML2,SUDS3,SUZ12,ZBTB33,ZBTB7B,CREBBP-KAT6A,RPN1-MECOM,RUNX1-MECOM, ASXL1, FAM5C, SMC1A,SMC3,SMC5,STAG2,RAD21	5.70806e-06	ABL1,DYRK4,EPHA2,EPHA3,JAK3,MST1R,OBSCN,PDGFRB,WEE1, CROCC, FLT3, NRAS,KRAS	3.88001e-09	MLL-ELL,MLL-MLLT4,MLL-MLLT3,MLLT10-MLL, MYH11-CBFB, NPM1, PML-RARA, RUNX1, TP53	4.25875e-38
1493	127.683	ARID4B,ASXL2,ASXL3,BRPF1,CBX5,CBX7,EED,HDAC2,HDAC3,JMJD1C,KAT6B,KDM2B,KDM3B,MLL2,MLL3,MTA2,PRDM9,PRDM16,RBBP4,SAP130,SCML2,SUDS3,SUZ12,ZBTB33,ZBTB7B,CREBBP-KAT6A,RPN1-MECOM,RUNX1-MECOM, GATA2,CBFB,ETV6,ETV3,GLI1,IKZF1,MYB,MYC,MLLT10-CEP164, KIT, SMC1A,SMC3,SMC5,STAG2,RAD21	0.000101873	IDH2, PTPN11,PTPRT,PTPN14, TET2	3.73492e-05	ABL1,DYRK4,EPHA2,EPHA3,JAK3,MST1R,OBSCN,PDGFRB,WEE1, ACVR2B,ADRBK1,AKAP13,BUB1,CPNE3,DCLK1,MAPK1,MYLK2,MYO3A,NRK,PRKCG,RPS6KA6,SMG1,STK32A,STK33,STK36,TRIO,TTBK1,WNK3,WNK4, FLT3, NRAS,KRAS	2.18022e-10	MLL-ELL,MLL-MLLT4,MLL-MLLT3,MLLT10-MLL, MYH11-CBFB, NPM1, PML-RARA, RUNX1, TP53	4.25875e-38
1258	127.678	IDH2, PTPN11,PTPRT,PTPN14, TET2	3.73492e-05	ARID4B,ASXL2,ASXL3,BRPF1,CBX5,CBX7,EED,HDAC2,HDAC3,JMJD1C,KAT6B,KDM2B,KDM3B,MLL2,MLL3,MTA2,PRDM9,PRDM16,RBBP4,SAP130,SCML2,SUDS3,SUZ12,ZBTB33,ZBTB7B,CREBBP-KAT6A,RPN1-MECOM,RUNX1-MECOM, ASXL1, GATA2,CBFB,ETV6,ETV3,GLI1,IKZF1,MYB,MYC,MLLT10-CEP164, SMC1A,SMC3,SMC5,STAG2,RAD21	1.59509e-06	ACVR2B,ADRBK1,AKAP13,BUB1,CPNE3,DCLK1,MAPK1,MYLK2,MYO3A,NRK,PRKCG,RPS6KA6,SMG1,STK32A,STK33,STK36,TRIO,TTBK1,WNK3,WNK4, FLT3, KIT, NRAS,KRAS	1.39916e-08	MLL-ELL,MLL-MLLT4,MLL-MLLT3,MLLT10-MLL, MYH11-CBFB, NPM1, PML-RARA, RUNX1, TP53	4.25875e-38
1434	127.676	ABL1,DYRK4,EPHA2,EPHA3,JAK3,MST1R,OBSCN,PDGFRB,WEE1, CACNA1E, DNMT3A, MIR142	6.02154e-06	ARID4B,ASXL2,ASXL3,BRPF1,CBX5,CBX7,EED,HDAC2,HDAC3,JMJD1C,KAT6B,KDM2B,KDM3B,MLL2,MLL3,MTA2,PRDM9,PRDM16,RBBP4,SAP130,SCML2,SUDS3,SUZ12,ZBTB33,ZBTB7B,CREBBP-KAT6A,RPN1-MECOM,RUNX1-MECOM, ASXL1, GATA2,CBFB,ETV6,ETV3,GLI1,IKZF1,MYB,MYC,MLLT10-CEP164, SMC1A,SMC3,SMC5,STAG2,RAD21	1.59509e-06	ACVR2B,ADRBK1,AKAP13,BUB1,CPNE3,DCLK1,MAPK1,MYLK2,MYO3A,NRK,PRKCG,RPS6KA6,SMG1,STK32A,STK33,STK36,TRIO,TTBK1,WNK3,WNK4, FLT3, NRAS,KRAS	8.69475e-08	MLL-ELL,MLL-MLLT4,MLL-MLLT3,MLLT10-MLL, MYH11-CBFB, NPM1, PML-RARA, RUNX1, TP53	4.25875e-38
1391	127.676	ABL1,DYRK4,EPHA2,EPHA3,JAK3,MST1R,OBSCN,PDGFRB,WEE1, COL12A1, DNMT3A, MIR142	6.02154e-06	ARID4B,ASXL2,ASXL3,BRPF1,CBX5,CBX7,EED,HDAC2,HDAC3,JMJD1C,KAT6B,KDM2B,KDM3B,MLL2,MLL3,MTA2,PRDM9,PRDM16,RBBP4,SAP130,SCML2,SUDS3,SUZ12,ZBTB33,ZBTB7B,CREBBP-KAT6A,RPN1-MECOM,RUNX1-MECOM, ASXL1, GATA2,CBFB,ETV6,ETV3,GLI1,IKZF1,MYB,MYC,MLLT10-CEP164, SMC1A,SMC3,SMC5,STAG2,RAD21	1.59509e-06	ACVR2B,ADRBK1,AKAP13,BUB1,CPNE3,DCLK1,MAPK1,MYLK2,MYO3A,NRK,PRKCG,RPS6KA6,SMG1,STK32A,STK33,STK36,TRIO,TTBK1,WNK3,WNK4, FLT3, NRAS,KRAS	8.69475e-08	MLL-ELL,MLL-MLLT4,MLL-MLLT3,MLLT10-MLL, MYH11-CBFB, NPM1, PML-RARA, RUNX1, TP53	4.25875e-38
1396	127.676	ABL1,DYRK4,EPHA2,EPHA3,JAK3,MST1R,OBSCN,PDGFRB,WEE1, DNMT3A, MIR142, NUP98-NSD1	6.02154e-06	ARID4B,ASXL2,ASXL3,BRPF1,CBX5,CBX7,EED,HDAC2,HDAC3,JMJD1C,KAT6B,KDM2B,KDM3B,MLL2,MLL3,MTA2,PRDM9,PRDM16,RBBP4,SAP130,SCML2,SUDS3,SUZ12,ZBTB33,ZBTB7B,CREBBP-KAT6A,RPN1-MECOM,RUNX1-MECOM, ASXL1, GATA2,CBFB,ETV6,ETV3,GLI1,IKZF1,MYB,MYC,MLLT10-CEP164, SMC1A,SMC3,SMC5,STAG2,RAD21	1.59509e-06	ACVR2B,ADRBK1,AKAP13,BUB1,CPNE3,DCLK1,MAPK1,MYLK2,MYO3A,NRK,PRKCG,RPS6KA6,SMG1,STK32A,STK33,STK36,TRIO,TTBK1,WNK3,WNK4, FLT3, NRAS,KRAS	8.69475e-08	MLL-ELL,MLL-MLLT4,MLL-MLLT3,MLLT10-MLL, MYH11-CBFB, NPM1, PML-RARA, RUNX1, TP53	4.25875e-38
1414	127.676	ABL1,DYRK4,EPHA2,EPHA3,JAK3,MST1R,OBSCN,PDGFRB,WEE1, DNMT3A, FCGBP, MIR142	6.02154e-06	ARID4B,ASXL2,ASXL3,BRPF1,CBX5,CBX7,EED,HDAC2,HDAC3,JMJD1C,KAT6B,KDM2B,KDM3B,MLL2,MLL3,MTA2,PRDM9,PRDM16,RBBP4,SAP130,SCML2,SUDS3,SUZ12,ZBTB33,ZBTB7B,CREBBP-KAT6A,RPN1-MECOM,RUNX1-MECOM, ASXL1, GATA2,CBFB,ETV6,ETV3,GLI1,IKZF1,MYB,MYC,MLLT10-CEP164, SMC1A,SMC3,SMC5,STAG2,RAD21	1.59509e-06	ACVR2B,ADRBK1,AKAP13,BUB1,CPNE3,DCLK1,MAPK1,MYLK2,MYO3A,NRK,PRKCG,RPS6KA6,SMG1,STK32A,STK33,STK36,TRIO,TTBK1,WNK3,WNK4, FLT3, NRAS,KRAS	8.69475e-08	MLL-ELL,MLL-MLLT4,MLL-MLLT3,MLLT10-MLL, MYH11-CBFB, NPM1, PML-RARA, RUNX1, TP53	4.25875e-38
1312	127.676	ABL1,DYRK4,EPHA2,EPHA3,JAK3,MST1R,OBSCN,PDGFRB,WEE1, DNMT3A, MIR142, SPEN	6.02154e-06	ARID4B,ASXL2,ASXL3,BRPF1,CBX5,CBX7,EED,HDAC2,HDAC3,JMJD1C,KAT6B,KDM2B,KDM3B,MLL2,MLL3,MTA2,PRDM9,PRDM16,RBBP4,SAP130,SCML2,SUDS3,SUZ12,ZBTB33,ZBTB7B,CREBBP-KAT6A,RPN1-MECOM,RUNX1-MECOM, ASXL1, GATA2,CBFB,ETV6,ETV3,GLI1,IKZF1,MYB,MYC,MLLT10-CEP164, SMC1A,SMC3,SMC5,STAG2,RAD21	1.59509e-06	ACVR2B,ADRBK1,AKAP13,BUB1,CPNE3,DCLK1,MAPK1,MYLK2,MYO3A,NRK,PRKCG,RPS6KA6,SMG1,STK32A,STK33,STK36,TRIO,TTBK1,WNK3,WNK4, FLT3, NRAS,KRAS	8.69475e-08	MLL-ELL,MLL-MLLT4,MLL-MLLT3,MLLT10-MLL, MYH11-CBFB, NPM1, PML-RARA, RUNX1, TP53	4.25875e-38
1396	127.676	ABL1,DYRK4,EPHA2,EPHA3,JAK3,MST1R,OBSCN,PDGFRB,WEE1, DNAH9, DNMT3A, MIR142	6.02154e-06	ARID4B,ASXL2,ASXL3,BRPF1,CBX5,CBX7,EED,HDAC2,HDAC3,JMJD1C,KAT6B,KDM2B,KDM3B,MLL2,MLL3,MTA2,PRDM9,PRDM16,RBBP4,SAP130,SCML2,SUDS3,SUZ12,ZBTB33,ZBTB7B,CREBBP-KAT6A,RPN1-MECOM,RUNX1-MECOM, ASXL1, GATA2,CBFB,ETV6,ETV3,GLI1,IKZF1,MYB,MYC,MLLT10-CEP164, SMC1A,SMC3,SMC5,STAG2,RAD21	1.59509e-06	ACVR2B,ADRBK1,AKAP13,BUB1,CPNE3,DCLK1,MAPK1,MYLK2,MYO3A,NRK,PRKCG,RPS6KA6,SMG1,STK32A,STK33,STK36,TRIO,TTBK1,WNK3,WNK4, FLT3, NRAS,KRAS	8.69475e-08	MLL-ELL,MLL-MLLT4,MLL-MLLT3,MLLT10-MLL, MYH11-CBFB, NPM1, PML-RARA, RUNX1, TP53	4.25875e-38
1311	127.644	IDH2, PTPN11,PTPRT,PTPN14, TET2	3.73492e-05	ABL1,DYRK4,EPHA2,EPHA3,JAK3,MST1R,OBSCN,PDGFRB,WEE1, CACNA1E, DNMT3A, FCGBP	1.30146e-05	ACVR2B,ADRBK1,AKAP13,BUB1,CPNE3,DCLK1,MAPK1,MYLK2,MYO3A,NRK,PRKCG,RPS6KA6,SMG1,STK32A,STK33,STK36,TRIO,TTBK1,WNK3,WNK4, FLT3, NRAS,KRAS, RUNX1-RUNX1T1	1.77394e-09	MLL-ELL,MLL-MLLT4,MLL-MLLT3,MLLT10-MLL, MYH11-CBFB, NPM1, PML-RARA, RUNX1, TP53	4.25875e-38
1285	127.644	IDH2, PTPN11,PTPRT,PTPN14, TET2	3.73492e-05	ABL1,DYRK4,EPHA2,EPHA3,JAK3,MST1R,OBSCN,PDGFRB,WEE1, CACNA1E, DNMT3A, NUP98-NSD1	1.30146e-05	ACVR2B,ADRBK1,AKAP13,BUB1,CPNE3,DCLK1,MAPK1,MYLK2,MYO3A,NRK,PRKCG,RPS6KA6,SMG1,STK32A,STK33,STK36,TRIO,TTBK1,WNK3,WNK4, FLT3, NRAS,KRAS, RUNX1-RUNX1T1	1.77394e-09	MLL-ELL,MLL-MLLT4,MLL-MLLT3,MLLT10-MLL, MYH11-CBFB, NPM1, PML-RARA, RUNX1, TP53	4.25875e-38
1297	127.644	IDH2, PTPN11,PTPRT,PTPN14, TET2	3.73492e-05	ABL1,DYRK4,EPHA2,EPHA3,JAK3,MST1R,OBSCN,PDGFRB,WEE1, BCR-ABL1, DNMT3A, NUP98-NSD1	1.30146e-05	ACVR2B,ADRBK1,AKAP13,BUB1,CPNE3,DCLK1,MAPK1,MYLK2,MYO3A,NRK,PRKCG,RPS6KA6,SMG1,STK32A,STK33,STK36,TRIO,TTBK1,WNK3,WNK4, FLT3, NRAS,KRAS, RUNX1-RUNX1T1	1.77394e-09	MLL-ELL,MLL-MLLT4,MLL-MLLT3,MLLT10-MLL, MYH11-CBFB, NPM1, PML-RARA, RUNX1, TP53	4.25875e-38
1365	127.644	IDH2, PTPN11,PTPRT,PTPN14, TET2	3.73492e-05	ABL1,DYRK4,EPHA2,EPHA3,JAK3,MST1R,OBSCN,PDGFRB,WEE1, CACNA1E, DNMT3A, GPR128-TFG	1.30146e-05	ACVR2B,ADRBK1,AKAP13,BUB1,CPNE3,DCLK1,MAPK1,MYLK2,MYO3A,NRK,PRKCG,RPS6KA6,SMG1,STK32A,STK33,STK36,TRIO,TTBK1,WNK3,WNK4, FLT3, NRAS,KRAS, RUNX1-RUNX1T1	1.77394e-09	MLL-ELL,MLL-MLLT4,MLL-MLLT3,MLLT10-MLL, MYH11-CBFB, NPM1, PML-RARA, RUNX1, TP53	4.25875e-38
1344	127.644	IDH2, PTPN11,PTPRT,PTPN14, TET2	3.73492e-05	ABL1,DYRK4,EPHA2,EPHA3,JAK3,MST1R,OBSCN,PDGFRB,WEE1, DNMT3A, GBP4, NF1	1.30146e-05	ACVR2B,ADRBK1,AKAP13,BUB1,CPNE3,DCLK1,MAPK1,MYLK2,MYO3A,NRK,PRKCG,RPS6KA6,SMG1,STK32A,STK33,STK36,TRIO,TTBK1,WNK3,WNK4, FLT3, NRAS,KRAS, RUNX1-RUNX1T1	1.77394e-09	MLL-ELL,MLL-MLLT4,MLL-MLLT3,MLLT10-MLL, MYH11-CBFB, NPM1, PML-RARA, RUNX1, TP53	4.25875e-38
1311	127.644	IDH2, PTPN11,PTPRT,PTPN14, TET2	3.73492e-05	ABL1,DYRK4,EPHA2,EPHA3,JAK3,MST1R,OBSCN,PDGFRB,WEE1, DNMT3A, NF1, NUP98-NSD1	1.30146e-05	ACVR2B,ADRBK1,AKAP13,BUB1,CPNE3,DCLK1,MAPK1,MYLK2,MYO3A,NRK,PRKCG,RPS6KA6,SMG1,STK32A,STK33,STK36,TRIO,TTBK1,WNK3,WNK4, FLT3, NRAS,KRAS, RUNX1-RUNX1T1	1.77394e-09	MLL-ELL,MLL-MLLT4,MLL-MLLT3,MLLT10-MLL, MYH11-CBFB, NPM1, PML-RARA, RUNX1, TP53	4.25875e-38
1375	127.644	IDH2, PTPN11,PTPRT,PTPN14, TET2	3.73492e-05	ABL1,DYRK4,EPHA2,EPHA3,JAK3,MST1R,OBSCN,PDGFRB,WEE1, BCR-ABL1, DNAH9, DNMT3A	1.30146e-05	ACVR2B,ADRBK1,AKAP13,BUB1,CPNE3,DCLK1,MAPK1,MYLK2,MYO3A,NRK,PRKCG,RPS6KA6,SMG1,STK32A,STK33,STK36,TRIO,TTBK1,WNK3,WNK4, FLT3, NRAS,KRAS, RUNX1-RUNX1T1	1.77394e-09	MLL-ELL,MLL-MLLT4,MLL-MLLT3,MLLT10-MLL, MYH11-CBFB, NPM1, PML-RARA, RUNX1, TP53	4.25875e-38
1274	127.644	IDH2, PTPN11,PTPRT,PTPN14, TET2	3.73492e-05	ABL1,DYRK4,EPHA2,EPHA3,JAK3,MST1R,OBSCN,PDGFRB,WEE1, BCR-ABL1, DNMT3A, GBP4	1.30146e-05	ACVR2B,ADRBK1,AKAP13,BUB1,CPNE3,DCLK1,MAPK1,MYLK2,MYO3A,NRK,PRKCG,RPS6KA6,SMG1,STK32A,STK33,STK36,TRIO,TTBK1,WNK3,WNK4, FLT3, NRAS,KRAS, RUNX1-RUNX1T1	1.77394e-09	MLL-ELL,MLL-MLLT4,MLL-MLLT3,MLLT10-MLL, MYH11-CBFB, NPM1, PML-RARA, RUNX1, TP53	4.25875e-38
1270	127.644	IDH2, PTPN11,PTPRT,PTPN14, TET2	3.73492e-05	ABL1,DYRK4,EPHA2,EPHA3,JAK3,MST1R,OBSCN,PDGFRB,WEE1, COL12A1, DNMT3A, NF1	1.30146e-05	ACVR2B,ADRBK1,AKAP13,BUB1,CPNE3,DCLK1,MAPK1,MYLK2,MYO3A,NRK,PRKCG,RPS6KA6,SMG1,STK32A,STK33,STK36,TRIO,TTBK1,WNK3,WNK4, FLT3, NRAS,KRAS, RUNX1-RUNX1T1	1.77394e-09	MLL-ELL,MLL-MLLT4,MLL-MLLT3,MLLT10-MLL, MYH11-CBFB, NPM1, PML-RARA, RUNX1, TP53	4.25875e-38
1238	127.644	IDH2, PTPN11,PTPRT,PTPN14, TET2	3.73492e-05	ABL1,DYRK4,EPHA2,EPHA3,JAK3,MST1R,OBSCN,PDGFRB,WEE1, DNMT3A, FCGBP, NF1	1.30146e-05	ACVR2B,ADRBK1,AKAP13,BUB1,CPNE3,DCLK1,MAPK1,MYLK2,MYO3A,NRK,PRKCG,RPS6KA6,SMG1,STK32A,STK33,STK36,TRIO,TTBK1,WNK3,WNK4, FLT3, NRAS,KRAS, RUNX1-RUNX1T1	1.77394e-09	MLL-ELL,MLL-MLLT4,MLL-MLLT3,MLLT10-MLL, MYH11-CBFB, NPM1, PML-RARA, RUNX1, TP53	4.25875e-38
1319	127.644	IDH2, PTPN11,PTPRT,PTPN14, TET2	3.73492e-05	ABL1,DYRK4,EPHA2,EPHA3,JAK3,MST1R,OBSCN,PDGFRB,WEE1, CACNA1E, DNAH9, DNMT3A	1.30146e-05	ACVR2B,ADRBK1,AKAP13,BUB1,CPNE3,DCLK1,MAPK1,MYLK2,MYO3A,NRK,PRKCG,RPS6KA6,SMG1,STK32A,STK33,STK36,TRIO,TTBK1,WNK3,WNK4, FLT3, NRAS,KRAS, RUNX1-RUNX1T1	1.77394e-09	MLL-ELL,MLL-MLLT4,MLL-MLLT3,MLLT10-MLL, MYH11-CBFB, NPM1, PML-RARA, RUNX1, TP53	4.25875e-38
1298	127.644	IDH2, PTPN11,PTPRT,PTPN14, TET2	3.73492e-05	ABL1,DYRK4,EPHA2,EPHA3,JAK3,MST1R,OBSCN,PDGFRB,WEE1, BCR-ABL1, DNMT3A, FCGBP	1.30146e-05	ACVR2B,ADRBK1,AKAP13,BUB1,CPNE3,DCLK1,MAPK1,MYLK2,MYO3A,NRK,PRKCG,RPS6KA6,SMG1,STK32A,STK33,STK36,TRIO,TTBK1,WNK3,WNK4, FLT3, NRAS,KRAS, RUNX1-RUNX1T1	1.77394e-09	MLL-ELL,MLL-MLLT4,MLL-MLLT3,MLLT10-MLL, MYH11-CBFB, NPM1, PML-RARA, RUNX1, TP53	4.25875e-38
1306	127.644	IDH2, PTPN11,PTPRT,PTPN14, TET2	3.73492e-05	ABL1,DYRK4,EPHA2,EPHA3,JAK3,MST1R,OBSCN,PDGFRB,WEE1, DNAH9, DNMT3A, SPEN	1.30146e-05	ACVR2B,ADRBK1,AKAP13,BUB1,CPNE3,DCLK1,MAPK1,MYLK2,MYO3A,NRK,PRKCG,RPS6KA6,SMG1,STK32A,STK33,STK36,TRIO,TTBK1,WNK3,WNK4, FLT3, NRAS,KRAS, RUNX1-RUNX1T1	1.77394e-09	MLL-ELL,MLL-MLLT4,MLL-MLLT3,MLLT10-MLL, MYH11-CBFB, NPM1, PML-RARA, RUNX1, TP53	4.25875e-38
1291	127.644	IDH2, PTPN11,PTPRT,PTPN14, TET2	3.73492e-05	ABL1,DYRK4,EPHA2,EPHA3,JAK3,MST1R,OBSCN,PDGFRB,WEE1, DNMT3A, GPR128-TFG, NF1	1.30146e-05	ACVR2B,ADRBK1,AKAP13,BUB1,CPNE3,DCLK1,MAPK1,MYLK2,MYO3A,NRK,PRKCG,RPS6KA6,SMG1,STK32A,STK33,STK36,TRIO,TTBK1,WNK3,WNK4, FLT3, NRAS,KRAS, RUNX1-RUNX1T1	1.77394e-09	MLL-ELL,MLL-MLLT4,MLL-MLLT3,MLLT10-MLL, MYH11-CBFB, NPM1, PML-RARA, RUNX1, TP53	4.25875e-38
1277	127.644	IDH2, PTPN11,PTPRT,PTPN14, TET2	3.73492e-05	ABL1,DYRK4,EPHA2,EPHA3,JAK3,MST1R,OBSCN,PDGFRB,WEE1, COL12A1, DNMT3A, GPR128-TFG	1.30146e-05	ACVR2B,ADRBK1,AKAP13,BUB1,CPNE3,DCLK1,MAPK1,MYLK2,MYO3A,NRK,PRKCG,RPS6KA6,SMG1,STK32A,STK33,STK36,TRIO,TTBK1,WNK3,WNK4, FLT3, NRAS,KRAS, RUNX1-RUNX1T1	1.77394e-09	MLL-ELL,MLL-MLLT4,MLL-MLLT3,MLLT10-MLL, MYH11-CBFB, NPM1, PML-RARA, RUNX1, TP53	4.25875e-38
1295	127.644	IDH2, PTPN11,PTPRT,PTPN14, TET2	3.73492e-05	ABL1,DYRK4,EPHA2,EPHA3,JAK3,MST1R,OBSCN,PDGFRB,WEE1, CACNA1E, DNMT3A, GBP4	1.30146e-05	ACVR2B,ADRBK1,AKAP13,BUB1,CPNE3,DCLK1,MAPK1,MYLK2,MYO3A,NRK,PRKCG,RPS6KA6,SMG1,STK32A,STK33,STK36,TRIO,TTBK1,WNK3,WNK4, FLT3, NRAS,KRAS, RUNX1-RUNX1T1	1.77394e-09	MLL-ELL,MLL-MLLT4,MLL-MLLT3,MLLT10-MLL, MYH11-CBFB, NPM1, PML-RARA, RUNX1, TP53	4.25875e-38
1248	127.644	IDH2, PTPN11,PTPRT,PTPN14, TET2	3.73492e-05	ABL1,DYRK4,EPHA2,EPHA3,JAK3,MST1R,OBSCN,PDGFRB,WEE1, BCR-ABL1, DNMT3A, GPR128-TFG	1.30146e-05	ACVR2B,ADRBK1,AKAP13,BUB1,CPNE3,DCLK1,MAPK1,MYLK2,MYO3A,NRK,PRKCG,RPS6KA6,SMG1,STK32A,STK33,STK36,TRIO,TTBK1,WNK3,WNK4, FLT3, NRAS,KRAS, RUNX1-RUNX1T1	1.77394e-09	MLL-ELL,MLL-MLLT4,MLL-MLLT3,MLLT10-MLL, MYH11-CBFB, NPM1, PML-RARA, RUNX1, TP53	4.25875e-38
1216	127.644	IDH2, PTPN11,PTPRT,PTPN14, TET2	3.73492e-05	ABL1,DYRK4,EPHA2,EPHA3,JAK3,MST1R,OBSCN,PDGFRB,WEE1, DNAH9, DNMT3A, NF1	1.30146e-05	ACVR2B,ADRBK1,AKAP13,BUB1,CPNE3,DCLK1,MAPK1,MYLK2,MYO3A,NRK,PRKCG,RPS6KA6,SMG1,STK32A,STK33,STK36,TRIO,TTBK1,WNK3,WNK4, FLT3, NRAS,KRAS, RUNX1-RUNX1T1	1.77394e-09	MLL-ELL,MLL-MLLT4,MLL-MLLT3,MLLT10-MLL, MYH11-CBFB, NPM1, PML-RARA, RUNX1, TP53	4.25875e-38
1403	127.644	IDH2, PTPN11,PTPRT,PTPN14, TET2	3.73492e-05	ABL1,DYRK4,EPHA2,EPHA3,JAK3,MST1R,OBSCN,PDGFRB,WEE1, COL12A1, DNMT3A, FCGBP	1.30146e-05	ACVR2B,ADRBK1,AKAP13,BUB1,CPNE3,DCLK1,MAPK1,MYLK2,MYO3A,NRK,PRKCG,RPS6KA6,SMG1,STK32A,STK33,STK36,TRIO,TTBK1,WNK3,WNK4, FLT3, NRAS,KRAS, RUNX1-RUNX1T1	1.77394e-09	MLL-ELL,MLL-MLLT4,MLL-MLLT3,MLLT10-MLL, MYH11-CBFB, NPM1, PML-RARA, RUNX1, TP53	4.25875e-38
1242	127.644	IDH2, PTPN11,PTPRT,PTPN14, TET2	3.73492e-05	ABL1,DYRK4,EPHA2,EPHA3,JAK3,MST1R,OBSCN,PDGFRB,WEE1, BCR-ABL1, CACNA1E, DNMT3A	1.30146e-05	ACVR2B,ADRBK1,AKAP13,BUB1,CPNE3,DCLK1,MAPK1,MYLK2,MYO3A,NRK,PRKCG,RPS6KA6,SMG1,STK32A,STK33,STK36,TRIO,TTBK1,WNK3,WNK4, FLT3, NRAS,KRAS, RUNX1-RUNX1T1	1.77394e-09	MLL-ELL,MLL-MLLT4,MLL-MLLT3,MLLT10-MLL, MYH11-CBFB, NPM1, PML-RARA, RUNX1, TP53	4.25875e-38
1339	127.644	IDH2, PTPN11,PTPRT,PTPN14, TET2	3.73492e-05	ABL1,DYRK4,EPHA2,EPHA3,JAK3,MST1R,OBSCN,PDGFRB,WEE1, DNMT3A, GPR128-TFG, SPEN	1.30146e-05	ACVR2B,ADRBK1,AKAP13,BUB1,CPNE3,DCLK1,MAPK1,MYLK2,MYO3A,NRK,PRKCG,RPS6KA6,SMG1,STK32A,STK33,STK36,TRIO,TTBK1,WNK3,WNK4, FLT3, NRAS,KRAS, RUNX1-RUNX1T1	1.77394e-09	MLL-ELL,MLL-MLLT4,MLL-MLLT3,MLLT10-MLL, MYH11-CBFB, NPM1, PML-RARA, RUNX1, TP53	4.25875e-38
1171	127.638	GATA2,CBFB,ETV6,ETV3,GLI1,IKZF1,MYB,MYC,MLLT10-CEP164, PLCE1, SMC1A,SMC3,SMC5,STAG2,RAD21	0.00102898	IDH2, KDM6A, PTPN11,PTPRT,PTPN14, TET2	3.8662e-06	ABL1,DYRK4,EPHA2,EPHA3,JAK3,MST1R,OBSCN,PDGFRB,WEE1, ACVR2B,ADRBK1,AKAP13,BUB1,CPNE3,DCLK1,MAPK1,MYLK2,MYO3A,NRK,PRKCG,RPS6KA6,SMG1,STK32A,STK33,STK36,TRIO,TTBK1,WNK3,WNK4, FLT3, NRAS,KRAS	2.18022e-10	MLL-ELL,MLL-MLLT4,MLL-MLLT3,MLLT10-MLL, MYH11-CBFB, NPM1, PML-RARA, RUNX1, TP53	4.25875e-38
1180	127.638	GATA2,CBFB,ETV6,ETV3,GLI1,IKZF1,MYB,MYC,MLLT10-CEP164, MIR142, SMC1A,SMC3,SMC5,STAG2,RAD21	0.00102898	IDH2, KDM6A, PTPN11,PTPRT,PTPN14, TET2	3.8662e-06	ABL1,DYRK4,EPHA2,EPHA3,JAK3,MST1R,OBSCN,PDGFRB,WEE1, ACVR2B,ADRBK1,AKAP13,BUB1,CPNE3,DCLK1,MAPK1,MYLK2,MYO3A,NRK,PRKCG,RPS6KA6,SMG1,STK32A,STK33,STK36,TRIO,TTBK1,WNK3,WNK4, FLT3, NRAS,KRAS	2.18022e-10	MLL-ELL,MLL-MLLT4,MLL-MLLT3,MLLT10-MLL, MYH11-CBFB, NPM1, PML-RARA, RUNX1, TP53	4.25875e-38
1155	127.628	ABL1,DYRK4,EPHA2,EPHA3,JAK3,MST1R,OBSCN,PDGFRB,WEE1, DNMT3A, GBP4	0.000127744	IDH2, KDM6A, PTPN11,PTPRT,PTPN14, TET2	3.8662e-06	ACVR2B,ADRBK1,AKAP13,BUB1,CPNE3,DCLK1,MAPK1,MYLK2,MYO3A,NRK,PRKCG,RPS6KA6,SMG1,STK32A,STK33,STK36,TRIO,TTBK1,WNK3,WNK4, FLT3, NRAS,KRAS, RUNX1-RUNX1T1	1.77394e-09	MLL-ELL,MLL-MLLT4,MLL-MLLT3,MLLT10-MLL, MYH11-CBFB, NPM1, PML-RARA, RUNX1, TP53	4.25875e-38
1132	127.628	ABL1,DYRK4,EPHA2,EPHA3,JAK3,MST1R,OBSCN,PDGFRB,WEE1, DNMT3A, FCGBP	0.000127744	IDH2, KDM6A, PTPN11,PTPRT,PTPN14, TET2	3.8662e-06	ACVR2B,ADRBK1,AKAP13,BUB1,CPNE3,DCLK1,MAPK1,MYLK2,MYO3A,NRK,PRKCG,RPS6KA6,SMG1,STK32A,STK33,STK36,TRIO,TTBK1,WNK3,WNK4, FLT3, NRAS,KRAS, RUNX1-RUNX1T1	1.77394e-09	MLL-ELL,MLL-MLLT4,MLL-MLLT3,MLLT10-MLL, MYH11-CBFB, NPM1, PML-RARA, RUNX1, TP53	4.25875e-38
1113	127.628	ABL1,DYRK4,EPHA2,EPHA3,JAK3,MST1R,OBSCN,PDGFRB,WEE1, DNMT3A, GPR128-TFG	0.000127744	IDH2, KDM6A, PTPN11,PTPRT,PTPN14, TET2	3.8662e-06	ACVR2B,ADRBK1,AKAP13,BUB1,CPNE3,DCLK1,MAPK1,MYLK2,MYO3A,NRK,PRKCG,RPS6KA6,SMG1,STK32A,STK33,STK36,TRIO,TTBK1,WNK3,WNK4, FLT3, NRAS,KRAS, RUNX1-RUNX1T1	1.77394e-09	MLL-ELL,MLL-MLLT4,MLL-MLLT3,MLLT10-MLL, MYH11-CBFB, NPM1, PML-RARA, RUNX1, TP53	4.25875e-38
1071	127.628	ABL1,DYRK4,EPHA2,EPHA3,JAK3,MST1R,OBSCN,PDGFRB,WEE1, DNMT3A, SPEN	0.000127744	IDH2, KDM6A, PTPN11,PTPRT,PTPN14, TET2	3.8662e-06	ACVR2B,ADRBK1,AKAP13,BUB1,CPNE3,DCLK1,MAPK1,MYLK2,MYO3A,NRK,PRKCG,RPS6KA6,SMG1,STK32A,STK33,STK36,TRIO,TTBK1,WNK3,WNK4, FLT3, NRAS,KRAS, RUNX1-RUNX1T1	1.77394e-09	MLL-ELL,MLL-MLLT4,MLL-MLLT3,MLLT10-MLL, MYH11-CBFB, NPM1, PML-RARA, RUNX1, TP53	4.25875e-38
1154	127.628	ABL1,DYRK4,EPHA2,EPHA3,JAK3,MST1R,OBSCN,PDGFRB,WEE1, DNAH9, DNMT3A	0.000127744	IDH2, KDM6A, PTPN11,PTPRT,PTPN14, TET2	3.8662e-06	ACVR2B,ADRBK1,AKAP13,BUB1,CPNE3,DCLK1,MAPK1,MYLK2,MYO3A,NRK,PRKCG,RPS6KA6,SMG1,STK32A,STK33,STK36,TRIO,TTBK1,WNK3,WNK4, FLT3, NRAS,KRAS, RUNX1-RUNX1T1	1.77394e-09	MLL-ELL,MLL-MLLT4,MLL-MLLT3,MLLT10-MLL, MYH11-CBFB, NPM1, PML-RARA, RUNX1, TP53	4.25875e-38
1102	127.628	ABL1,DYRK4,EPHA2,EPHA3,JAK3,MST1R,OBSCN,PDGFRB,WEE1, BCR-ABL1, DNMT3A	0.000127744	IDH2, KDM6A, PTPN11,PTPRT,PTPN14, TET2	3.8662e-06	ACVR2B,ADRBK1,AKAP13,BUB1,CPNE3,DCLK1,MAPK1,MYLK2,MYO3A,NRK,PRKCG,RPS6KA6,SMG1,STK32A,STK33,STK36,TRIO,TTBK1,WNK3,WNK4, FLT3, NRAS,KRAS, RUNX1-RUNX1T1	1.77394e-09	MLL-ELL,MLL-MLLT4,MLL-MLLT3,MLLT10-MLL, MYH11-CBFB, NPM1, PML-RARA, RUNX1, TP53	4.25875e-38
1091	127.628	ABL1,DYRK4,EPHA2,EPHA3,JAK3,MST1R,OBSCN,PDGFRB,WEE1, DNMT3A, NF1	0.000127744	IDH2, KDM6A, PTPN11,PTPRT,PTPN14, TET2	3.8662e-06	ACVR2B,ADRBK1,AKAP13,BUB1,CPNE3,DCLK1,MAPK1,MYLK2,MYO3A,NRK,PRKCG,RPS6KA6,SMG1,STK32A,STK33,STK36,TRIO,TTBK1,WNK3,WNK4, FLT3, NRAS,KRAS, RUNX1-RUNX1T1	1.77394e-09	MLL-ELL,MLL-MLLT4,MLL-MLLT3,MLLT10-MLL, MYH11-CBFB, NPM1, PML-RARA, RUNX1, TP53	4.25875e-38
1100	127.628	ABL1,DYRK4,EPHA2,EPHA3,JAK3,MST1R,OBSCN,PDGFRB,WEE1, DNMT3A, NUP98-NSD1	0.000127744	IDH2, KDM6A, PTPN11,PTPRT,PTPN14, TET2	3.8662e-06	ACVR2B,ADRBK1,AKAP13,BUB1,CPNE3,DCLK1,MAPK1,MYLK2,MYO3A,NRK,PRKCG,RPS6KA6,SMG1,STK32A,STK33,STK36,TRIO,TTBK1,WNK3,WNK4, FLT3, NRAS,KRAS, RUNX1-RUNX1T1	1.77394e-09	MLL-ELL,MLL-MLLT4,MLL-MLLT3,MLLT10-MLL, MYH11-CBFB, NPM1, PML-RARA, RUNX1, TP53	4.25875e-38
1096	127.628	ABL1,DYRK4,EPHA2,EPHA3,JAK3,MST1R,OBSCN,PDGFRB,WEE1, CACNA1E, DNMT3A	0.000127744	IDH2, KDM6A, PTPN11,PTPRT,PTPN14, TET2	3.8662e-06	ACVR2B,ADRBK1,AKAP13,BUB1,CPNE3,DCLK1,MAPK1,MYLK2,MYO3A,NRK,PRKCG,RPS6KA6,SMG1,STK32A,STK33,STK36,TRIO,TTBK1,WNK3,WNK4, FLT3, NRAS,KRAS, RUNX1-RUNX1T1	1.77394e-09	MLL-ELL,MLL-MLLT4,MLL-MLLT3,MLLT10-MLL, MYH11-CBFB, NPM1, PML-RARA, RUNX1, TP53	4.25875e-38
1049	127.628	ABL1,DYRK4,EPHA2,EPHA3,JAK3,MST1R,OBSCN,PDGFRB,WEE1, COL12A1, DNMT3A	0.000127744	IDH2, KDM6A, PTPN11,PTPRT,PTPN14, TET2	3.8662e-06	ACVR2B,ADRBK1,AKAP13,BUB1,CPNE3,DCLK1,MAPK1,MYLK2,MYO3A,NRK,PRKCG,RPS6KA6,SMG1,STK32A,STK33,STK36,TRIO,TTBK1,WNK3,WNK4, FLT3, NRAS,KRAS, RUNX1-RUNX1T1	1.77394e-09	MLL-ELL,MLL-MLLT4,MLL-MLLT3,MLLT10-MLL, MYH11-CBFB, NPM1, PML-RARA, RUNX1, TP53	4.25875e-38
1274	127.618	ABL1,DYRK4,EPHA2,EPHA3,JAK3,MST1R,OBSCN,PDGFRB,WEE1, DNMT3A, GBP4	0.000127744	ARID4B,ASXL2,ASXL3,BRPF1,CBX5,CBX7,EED,HDAC2,HDAC3,JMJD1C,KAT6B,KDM2B,KDM3B,MLL2,MLL3,MTA2,PRDM9,PRDM16,RBBP4,SAP130,SCML2,SUDS3,SUZ12,ZBTB33,ZBTB7B,CREBBP-KAT6A,RPN1-MECOM,RUNX1-MECOM, ASXL1, GATA2,CBFB,ETV6,ETV3,GLI1,IKZF1,MYB,MYC,MLLT10-CEP164, SMC1A,SMC3,SMC5,STAG2,RAD21	1.59509e-06	ACVR2B,ADRBK1,AKAP13,BUB1,CPNE3,DCLK1,MAPK1,MYLK2,MYO3A,NRK,PRKCG,RPS6KA6,SMG1,STK32A,STK33,STK36,TRIO,TTBK1,WNK3,WNK4, CACNA1E, FLT3, NRAS,KRAS	4.34183e-09	MLL-ELL,MLL-MLLT4,MLL-MLLT3,MLLT10-MLL, MYH11-CBFB, NPM1, PML-RARA, RUNX1, TP53	4.25875e-38
1297	127.618	ABL1,DYRK4,EPHA2,EPHA3,JAK3,MST1R,OBSCN,PDGFRB,WEE1, BCR-ABL1, DNMT3A	0.000127744	ARID4B,ASXL2,ASXL3,BRPF1,CBX5,CBX7,EED,HDAC2,HDAC3,JMJD1C,KAT6B,KDM2B,KDM3B,MLL2,MLL3,MTA2,PRDM9,PRDM16,RBBP4,SAP130,SCML2,SUDS3,SUZ12,ZBTB33,ZBTB7B,CREBBP-KAT6A,RPN1-MECOM,RUNX1-MECOM, ASXL1, GATA2,CBFB,ETV6,ETV3,GLI1,IKZF1,MYB,MYC,MLLT10-CEP164, SMC1A,SMC3,SMC5,STAG2,RAD21	1.59509e-06	ACVR2B,ADRBK1,AKAP13,BUB1,CPNE3,DCLK1,MAPK1,MYLK2,MYO3A,NRK,PRKCG,RPS6KA6,SMG1,STK32A,STK33,STK36,TRIO,TTBK1,WNK3,WNK4, FLT3, MT-CO2, NRAS,KRAS	4.34183e-09	MLL-ELL,MLL-MLLT4,MLL-MLLT3,MLLT10-MLL, MYH11-CBFB, NPM1, PML-RARA, RUNX1, TP53	4.25875e-38
1244	127.618	ABL1,DYRK4,EPHA2,EPHA3,JAK3,MST1R,OBSCN,PDGFRB,WEE1, CACNA1E, DNMT3A	0.000127744	ARID4B,ASXL2,ASXL3,BRPF1,CBX5,CBX7,EED,HDAC2,HDAC3,JMJD1C,KAT6B,KDM2B,KDM3B,MLL2,MLL3,MTA2,PRDM9,PRDM16,RBBP4,SAP130,SCML2,SUDS3,SUZ12,ZBTB33,ZBTB7B,CREBBP-KAT6A,RPN1-MECOM,RUNX1-MECOM, ASXL1, GATA2,CBFB,ETV6,ETV3,GLI1,IKZF1,MYB,MYC,MLLT10-CEP164, SMC1A,SMC3,SMC5,STAG2,RAD21	1.59509e-06	ACVR2B,ADRBK1,AKAP13,BUB1,CPNE3,DCLK1,MAPK1,MYLK2,MYO3A,NRK,PRKCG,RPS6KA6,SMG1,STK32A,STK33,STK36,TRIO,TTBK1,WNK3,WNK4, FLT3, MT-CO2, NRAS,KRAS	4.34183e-09	MLL-ELL,MLL-MLLT4,MLL-MLLT3,MLLT10-MLL, MYH11-CBFB, NPM1, PML-RARA, RUNX1, TP53	4.25875e-38
1221	127.618	ABL1,DYRK4,EPHA2,EPHA3,JAK3,MST1R,OBSCN,PDGFRB,WEE1, DNMT3A, SPEN	0.000127744	ARID4B,ASXL2,ASXL3,BRPF1,CBX5,CBX7,EED,HDAC2,HDAC3,JMJD1C,KAT6B,KDM2B,KDM3B,MLL2,MLL3,MTA2,PRDM9,PRDM16,RBBP4,SAP130,SCML2,SUDS3,SUZ12,ZBTB33,ZBTB7B,CREBBP-KAT6A,RPN1-MECOM,RUNX1-MECOM, ASXL1, GATA2,CBFB,ETV6,ETV3,GLI1,IKZF1,MYB,MYC,MLLT10-CEP164, SMC1A,SMC3,SMC5,STAG2,RAD21	1.59509e-06	ACVR2B,ADRBK1,AKAP13,BUB1,CPNE3,DCLK1,MAPK1,MYLK2,MYO3A,NRK,PRKCG,RPS6KA6,SMG1,STK32A,STK33,STK36,TRIO,TTBK1,WNK3,WNK4, CACNA1E, FLT3, NRAS,KRAS	4.34183e-09	MLL-ELL,MLL-MLLT4,MLL-MLLT3,MLLT10-MLL, MYH11-CBFB, NPM1, PML-RARA, RUNX1, TP53	4.25875e-38
1192	127.618	ABL1,DYRK4,EPHA2,EPHA3,JAK3,MST1R,OBSCN,PDGFRB,WEE1, COL12A1, DNMT3A	0.000127744	ARID4B,ASXL2,ASXL3,BRPF1,CBX5,CBX7,EED,HDAC2,HDAC3,JMJD1C,KAT6B,KDM2B,KDM3B,MLL2,MLL3,MTA2,PRDM9,PRDM16,RBBP4,SAP130,SCML2,SUDS3,SUZ12,ZBTB33,ZBTB7B,CREBBP-KAT6A,RPN1-MECOM,RUNX1-MECOM, ASXL1, GATA2,CBFB,ETV6,ETV3,GLI1,IKZF1,MYB,MYC,MLLT10-CEP164, SMC1A,SMC3,SMC5,STAG2,RAD21	1.59509e-06	ACVR2B,ADRBK1,AKAP13,BUB1,CPNE3,DCLK1,MAPK1,MYLK2,MYO3A,NRK,PRKCG,RPS6KA6,SMG1,STK32A,STK33,STK36,TRIO,TTBK1,WNK3,WNK4, CACNA1E, FLT3, NRAS,KRAS	4.34183e-09	MLL-ELL,MLL-MLLT4,MLL-MLLT3,MLLT10-MLL, MYH11-CBFB, NPM1, PML-RARA, RUNX1, TP53	4.25875e-38
1287	127.618	ABL1,DYRK4,EPHA2,EPHA3,JAK3,MST1R,OBSCN,PDGFRB,WEE1, COL12A1, DNMT3A	0.000127744	ARID4B,ASXL2,ASXL3,BRPF1,CBX5,CBX7,EED,HDAC2,HDAC3,JMJD1C,KAT6B,KDM2B,KDM3B,MLL2,MLL3,MTA2,PRDM9,PRDM16,RBBP4,SAP130,SCML2,SUDS3,SUZ12,ZBTB33,ZBTB7B,CREBBP-KAT6A,RPN1-MECOM,RUNX1-MECOM, ASXL1, GATA2,CBFB,ETV6,ETV3,GLI1,IKZF1,MYB,MYC,MLLT10-CEP164, SMC1A,SMC3,SMC5,STAG2,RAD21	1.59509e-06	ACVR2B,ADRBK1,AKAP13,BUB1,CPNE3,DCLK1,MAPK1,MYLK2,MYO3A,NRK,PRKCG,RPS6KA6,SMG1,STK32A,STK33,STK36,TRIO,TTBK1,WNK3,WNK4, BCR-ABL1, FLT3, NRAS,KRAS	4.34183e-09	MLL-ELL,MLL-MLLT4,MLL-MLLT3,MLLT10-MLL, MYH11-CBFB, NPM1, PML-RARA, RUNX1, TP53	4.25875e-38
1216	127.618	ABL1,DYRK4,EPHA2,EPHA3,JAK3,MST1R,OBSCN,PDGFRB,WEE1, DNMT3A, NF1	0.000127744	ARID4B,ASXL2,ASXL3,BRPF1,CBX5,CBX7,EED,HDAC2,HDAC3,JMJD1C,KAT6B,KDM2B,KDM3B,MLL2,MLL3,MTA2,PRDM9,PRDM16,RBBP4,SAP130,SCML2,SUDS3,SUZ12,ZBTB33,ZBTB7B,CREBBP-KAT6A,RPN1-MECOM,RUNX1-MECOM, ASXL1, GATA2,CBFB,ETV6,ETV3,GLI1,IKZF1,MYB,MYC,MLLT10-CEP164, SMC1A,SMC3,SMC5,STAG2,RAD21	1.59509e-06	ACVR2B,ADRBK1,AKAP13,BUB1,CPNE3,DCLK1,MAPK1,MYLK2,MYO3A,NRK,PRKCG,RPS6KA6,SMG1,STK32A,STK33,STK36,TRIO,TTBK1,WNK3,WNK4, CACNA1E, FLT3, NRAS,KRAS	4.34183e-09	MLL-ELL,MLL-MLLT4,MLL-MLLT3,MLLT10-MLL, MYH11-CBFB, NPM1, PML-RARA, RUNX1, TP53	4.25875e-38
1295	127.618	ABL1,DYRK4,EPHA2,EPHA3,JAK3,MST1R,OBSCN,PDGFRB,WEE1, CACNA1E, DNMT3A	0.000127744	ARID4B,ASXL2,ASXL3,BRPF1,CBX5,CBX7,EED,HDAC2,HDAC3,JMJD1C,KAT6B,KDM2B,KDM3B,MLL2,MLL3,MTA2,PRDM9,PRDM16,RBBP4,SAP130,SCML2,SUDS3,SUZ12,ZBTB33,ZBTB7B,CREBBP-KAT6A,RPN1-MECOM,RUNX1-MECOM, ASXL1, GATA2,CBFB,ETV6,ETV3,GLI1,IKZF1,MYB,MYC,MLLT10-CEP164, SMC1A,SMC3,SMC5,STAG2,RAD21	1.59509e-06	ACVR2B,ADRBK1,AKAP13,BUB1,CPNE3,DCLK1,MAPK1,MYLK2,MYO3A,NRK,PRKCG,RPS6KA6,SMG1,STK32A,STK33,STK36,TRIO,TTBK1,WNK3,WNK4, CROCC, FLT3, NRAS,KRAS	4.34183e-09	MLL-ELL,MLL-MLLT4,MLL-MLLT3,MLLT10-MLL, MYH11-CBFB, NPM1, PML-RARA, RUNX1, TP53	4.25875e-38
1195	127.618	ABL1,DYRK4,EPHA2,EPHA3,JAK3,MST1R,OBSCN,PDGFRB,WEE1, DNAH9, DNMT3A	0.000127744	ARID4B,ASXL2,ASXL3,BRPF1,CBX5,CBX7,EED,HDAC2,HDAC3,JMJD1C,KAT6B,KDM2B,KDM3B,MLL2,MLL3,MTA2,PRDM9,PRDM16,RBBP4,SAP130,SCML2,SUDS3,SUZ12,ZBTB33,ZBTB7B,CREBBP-KAT6A,RPN1-MECOM,RUNX1-MECOM, ASXL1, GATA2,CBFB,ETV6,ETV3,GLI1,IKZF1,MYB,MYC,MLLT10-CEP164, SMC1A,SMC3,SMC5,STAG2,RAD21	1.59509e-06	ACVR2B,ADRBK1,AKAP13,BUB1,CPNE3,DCLK1,MAPK1,MYLK2,MYO3A,NRK,PRKCG,RPS6KA6,SMG1,STK32A,STK33,STK36,TRIO,TTBK1,WNK3,WNK4, BCR-ABL1, FLT3, NRAS,KRAS	4.34183e-09	MLL-ELL,MLL-MLLT4,MLL-MLLT3,MLLT10-MLL, MYH11-CBFB, NPM1, PML-RARA, RUNX1, TP53	4.25875e-38
1287	127.618	ABL1,DYRK4,EPHA2,EPHA3,JAK3,MST1R,OBSCN,PDGFRB,WEE1, DNMT3A, GPR128-TFG	0.000127744	ARID4B,ASXL2,ASXL3,BRPF1,CBX5,CBX7,EED,HDAC2,HDAC3,JMJD1C,KAT6B,KDM2B,KDM3B,MLL2,MLL3,MTA2,PRDM9,PRDM16,RBBP4,SAP130,SCML2,SUDS3,SUZ12,ZBTB33,ZBTB7B,CREBBP-KAT6A,RPN1-MECOM,RUNX1-MECOM, ASXL1, GATA2,CBFB,ETV6,ETV3,GLI1,IKZF1,MYB,MYC,MLLT10-CEP164, SMC1A,SMC3,SMC5,STAG2,RAD21	1.59509e-06	ACVR2B,ADRBK1,AKAP13,BUB1,CPNE3,DCLK1,MAPK1,MYLK2,MYO3A,NRK,PRKCG,RPS6KA6,SMG1,STK32A,STK33,STK36,TRIO,TTBK1,WNK3,WNK4, FLT3, MT-CO2, NRAS,KRAS	4.34183e-09	MLL-ELL,MLL-MLLT4,MLL-MLLT3,MLLT10-MLL, MYH11-CBFB, NPM1, PML-RARA, RUNX1, TP53	4.25875e-38
1284	127.618	ABL1,DYRK4,EPHA2,EPHA3,JAK3,MST1R,OBSCN,PDGFRB,WEE1, BCR-ABL1, DNMT3A	0.000127744	ARID4B,ASXL2,ASXL3,BRPF1,CBX5,CBX7,EED,HDAC2,HDAC3,JMJD1C,KAT6B,KDM2B,KDM3B,MLL2,MLL3,MTA2,PRDM9,PRDM16,RBBP4,SAP130,SCML2,SUDS3,SUZ12,ZBTB33,ZBTB7B,CREBBP-KAT6A,RPN1-MECOM,RUNX1-MECOM, ASXL1, GATA2,CBFB,ETV6,ETV3,GLI1,IKZF1,MYB,MYC,MLLT10-CEP164, SMC1A,SMC3,SMC5,STAG2,RAD21	1.59509e-06	ACVR2B,ADRBK1,AKAP13,BUB1,CPNE3,DCLK1,MAPK1,MYLK2,MYO3A,NRK,PRKCG,RPS6KA6,SMG1,STK32A,STK33,STK36,TRIO,TTBK1,WNK3,WNK4, CROCC, FLT3, NRAS,KRAS	4.34183e-09	MLL-ELL,MLL-MLLT4,MLL-MLLT3,MLLT10-MLL, MYH11-CBFB, NPM1, PML-RARA, RUNX1, TP53	4.25875e-38
1199	127.618	ABL1,DYRK4,EPHA2,EPHA3,JAK3,MST1R,OBSCN,PDGFRB,WEE1, DNMT3A, NF1	0.000127744	ARID4B,ASXL2,ASXL3,BRPF1,CBX5,CBX7,EED,HDAC2,HDAC3,JMJD1C,KAT6B,KDM2B,KDM3B,MLL2,MLL3,MTA2,PRDM9,PRDM16,RBBP4,SAP130,SCML2,SUDS3,SUZ12,ZBTB33,ZBTB7B,CREBBP-KAT6A,RPN1-MECOM,RUNX1-MECOM, ASXL1, GATA2,CBFB,ETV6,ETV3,GLI1,IKZF1,MYB,MYC,MLLT10-CEP164, SMC1A,SMC3,SMC5,STAG2,RAD21	1.59509e-06	ACVR2B,ADRBK1,AKAP13,BUB1,CPNE3,DCLK1,MAPK1,MYLK2,MYO3A,NRK,PRKCG,RPS6KA6,SMG1,STK32A,STK33,STK36,TRIO,TTBK1,WNK3,WNK4, FLT3, MT-CO2, NRAS,KRAS	4.34183e-09	MLL-ELL,MLL-MLLT4,MLL-MLLT3,MLLT10-MLL, MYH11-CBFB, NPM1, PML-RARA, RUNX1, TP53	4.25875e-38
1299	127.618	ABL1,DYRK4,EPHA2,EPHA3,JAK3,MST1R,OBSCN,PDGFRB,WEE1, DNMT3A, FCGBP	0.000127744	ARID4B,ASXL2,ASXL3,BRPF1,CBX5,CBX7,EED,HDAC2,HDAC3,JMJD1C,KAT6B,KDM2B,KDM3B,MLL2,MLL3,MTA2,PRDM9,PRDM16,RBBP4,SAP130,SCML2,SUDS3,SUZ12,ZBTB33,ZBTB7B,CREBBP-KAT6A,RPN1-MECOM,RUNX1-MECOM, ASXL1, GATA2,CBFB,ETV6,ETV3,GLI1,IKZF1,MYB,MYC,MLLT10-CEP164, SMC1A,SMC3,SMC5,STAG2,RAD21	1.59509e-06	ACVR2B,ADRBK1,AKAP13,BUB1,CPNE3,DCLK1,MAPK1,MYLK2,MYO3A,NRK,PRKCG,RPS6KA6,SMG1,STK32A,STK33,STK36,TRIO,TTBK1,WNK3,WNK4, CROCC, FLT3, NRAS,KRAS	4.34183e-09	MLL-ELL,MLL-MLLT4,MLL-MLLT3,MLLT10-MLL, MYH11-CBFB, NPM1, PML-RARA, RUNX1, TP53	4.25875e-38
1274	127.618	ABL1,DYRK4,EPHA2,EPHA3,JAK3,MST1R,OBSCN,PDGFRB,WEE1, BCR-ABL1, DNMT3A	0.000127744	ARID4B,ASXL2,ASXL3,BRPF1,CBX5,CBX7,EED,HDAC2,HDAC3,JMJD1C,KAT6B,KDM2B,KDM3B,MLL2,MLL3,MTA2,PRDM9,PRDM16,RBBP4,SAP130,SCML2,SUDS3,SUZ12,ZBTB33,ZBTB7B,CREBBP-KAT6A,RPN1-MECOM,RUNX1-MECOM, ASXL1, GATA2,CBFB,ETV6,ETV3,GLI1,IKZF1,MYB,MYC,MLLT10-CEP164, SMC1A,SMC3,SMC5,STAG2,RAD21	1.59509e-06	ACVR2B,ADRBK1,AKAP13,BUB1,CPNE3,DCLK1,MAPK1,MYLK2,MYO3A,NRK,PRKCG,RPS6KA6,SMG1,STK32A,STK33,STK36,TRIO,TTBK1,WNK3,WNK4, CACNA1E, FLT3, NRAS,KRAS	4.34183e-09	MLL-ELL,MLL-MLLT4,MLL-MLLT3,MLLT10-MLL, MYH11-CBFB, NPM1, PML-RARA, RUNX1, TP53	4.25875e-38
1216	127.618	ABL1,DYRK4,EPHA2,EPHA3,JAK3,MST1R,OBSCN,PDGFRB,WEE1, DNMT3A, NUP98-NSD1	0.000127744	ARID4B,ASXL2,ASXL3,BRPF1,CBX5,CBX7,EED,HDAC2,HDAC3,JMJD1C,KAT6B,KDM2B,KDM3B,MLL2,MLL3,MTA2,PRDM9,PRDM16,RBBP4,SAP130,SCML2,SUDS3,SUZ12,ZBTB33,ZBTB7B,CREBBP-KAT6A,RPN1-MECOM,RUNX1-MECOM, ASXL1, GATA2,CBFB,ETV6,ETV3,GLI1,IKZF1,MYB,MYC,MLLT10-CEP164, SMC1A,SMC3,SMC5,STAG2,RAD21	1.59509e-06	ACVR2B,ADRBK1,AKAP13,BUB1,CPNE3,DCLK1,MAPK1,MYLK2,MYO3A,NRK,PRKCG,RPS6KA6,SMG1,STK32A,STK33,STK36,TRIO,TTBK1,WNK3,WNK4, CROCC, FLT3, NRAS,KRAS	4.34183e-09	MLL-ELL,MLL-MLLT4,MLL-MLLT3,MLLT10-MLL, MYH11-CBFB, NPM1, PML-RARA, RUNX1, TP53	4.25875e-38
1257	127.618	ABL1,DYRK4,EPHA2,EPHA3,JAK3,MST1R,OBSCN,PDGFRB,WEE1, DNMT3A, FCGBP	0.000127744	ARID4B,ASXL2,ASXL3,BRPF1,CBX5,CBX7,EED,HDAC2,HDAC3,JMJD1C,KAT6B,KDM2B,KDM3B,MLL2,MLL3,MTA2,PRDM9,PRDM16,RBBP4,SAP130,SCML2,SUDS3,SUZ12,ZBTB33,ZBTB7B,CREBBP-KAT6A,RPN1-MECOM,RUNX1-MECOM, ASXL1, GATA2,CBFB,ETV6,ETV3,GLI1,IKZF1,MYB,MYC,MLLT10-CEP164, SMC1A,SMC3,SMC5,STAG2,RAD21	1.59509e-06	ACVR2B,ADRBK1,AKAP13,BUB1,CPNE3,DCLK1,MAPK1,MYLK2,MYO3A,NRK,PRKCG,RPS6KA6,SMG1,STK32A,STK33,STK36,TRIO,TTBK1,WNK3,WNK4, FLT3, MT-CO2, NRAS,KRAS	4.34183e-09	MLL-ELL,MLL-MLLT4,MLL-MLLT3,MLLT10-MLL, MYH11-CBFB, NPM1, PML-RARA, RUNX1, TP53	4.25875e-38
1219	127.618	ABL1,DYRK4,EPHA2,EPHA3,JAK3,MST1R,OBSCN,PDGFRB,WEE1, DNMT3A, NF1	0.000127744	ARID4B,ASXL2,ASXL3,BRPF1,CBX5,CBX7,EED,HDAC2,HDAC3,JMJD1C,KAT6B,KDM2B,KDM3B,MLL2,MLL3,MTA2,PRDM9,PRDM16,RBBP4,SAP130,SCML2,SUDS3,SUZ12,ZBTB33,ZBTB7B,CREBBP-KAT6A,RPN1-MECOM,RUNX1-MECOM, ASXL1, GATA2,CBFB,ETV6,ETV3,GLI1,IKZF1,MYB,MYC,MLLT10-CEP164, SMC1A,SMC3,SMC5,STAG2,RAD21	1.59509e-06	ACVR2B,ADRBK1,AKAP13,BUB1,CPNE3,DCLK1,MAPK1,MYLK2,MYO3A,NRK,PRKCG,RPS6KA6,SMG1,STK32A,STK33,STK36,TRIO,TTBK1,WNK3,WNK4, FLT3, MT-CO3, NRAS,KRAS	4.34183e-09	MLL-ELL,MLL-MLLT4,MLL-MLLT3,MLLT10-MLL, MYH11-CBFB, NPM1, PML-RARA, RUNX1, TP53	4.25875e-38
1188	127.618	ABL1,DYRK4,EPHA2,EPHA3,JAK3,MST1R,OBSCN,PDGFRB,WEE1, DNMT3A, GBP4	0.000127744	ARID4B,ASXL2,ASXL3,BRPF1,CBX5,CBX7,EED,HDAC2,HDAC3,JMJD1C,KAT6B,KDM2B,KDM3B,MLL2,MLL3,MTA2,PRDM9,PRDM16,RBBP4,SAP130,SCML2,SUDS3,SUZ12,ZBTB33,ZBTB7B,CREBBP-KAT6A,RPN1-MECOM,RUNX1-MECOM, ASXL1, GATA2,CBFB,ETV6,ETV3,GLI1,IKZF1,MYB,MYC,MLLT10-CEP164, SMC1A,SMC3,SMC5,STAG2,RAD21	1.59509e-06	ACVR2B,ADRBK1,AKAP13,BUB1,CPNE3,DCLK1,MAPK1,MYLK2,MYO3A,NRK,PRKCG,RPS6KA6,SMG1,STK32A,STK33,STK36,TRIO,TTBK1,WNK3,WNK4, FLT3, MT-CO2, NRAS,KRAS	4.34183e-09	MLL-ELL,MLL-MLLT4,MLL-MLLT3,MLLT10-MLL, MYH11-CBFB, NPM1, PML-RARA, RUNX1, TP53	4.25875e-38
1271	127.618	ABL1,DYRK4,EPHA2,EPHA3,JAK3,MST1R,OBSCN,PDGFRB,WEE1, DNMT3A, FCGBP	0.000127744	ARID4B,ASXL2,ASXL3,BRPF1,CBX5,CBX7,EED,HDAC2,HDAC3,JMJD1C,KAT6B,KDM2B,KDM3B,MLL2,MLL3,MTA2,PRDM9,PRDM16,RBBP4,SAP130,SCML2,SUDS3,SUZ12,ZBTB33,ZBTB7B,CREBBP-KAT6A,RPN1-MECOM,RUNX1-MECOM, ASXL1, GATA2,CBFB,ETV6,ETV3,GLI1,IKZF1,MYB,MYC,MLLT10-CEP164, SMC1A,SMC3,SMC5,STAG2,RAD21	1.59509e-06	ACVR2B,ADRBK1,AKAP13,BUB1,CPNE3,DCLK1,MAPK1,MYLK2,MYO3A,NRK,PRKCG,RPS6KA6,SMG1,STK32A,STK33,STK36,TRIO,TTBK1,WNK3,WNK4, BCR-ABL1, FLT3, NRAS,KRAS	4.34183e-09	MLL-ELL,MLL-MLLT4,MLL-MLLT3,MLLT10-MLL, MYH11-CBFB, NPM1, PML-RARA, RUNX1, TP53	4.25875e-38
1218	127.618	ABL1,DYRK4,EPHA2,EPHA3,JAK3,MST1R,OBSCN,PDGFRB,WEE1, COL12A1, DNMT3A	0.000127744	ARID4B,ASXL2,ASXL3,BRPF1,CBX5,CBX7,EED,HDAC2,HDAC3,JMJD1C,KAT6B,KDM2B,KDM3B,MLL2,MLL3,MTA2,PRDM9,PRDM16,RBBP4,SAP130,SCML2,SUDS3,SUZ12,ZBTB33,ZBTB7B,CREBBP-KAT6A,RPN1-MECOM,RUNX1-MECOM, ASXL1, GATA2,CBFB,ETV6,ETV3,GLI1,IKZF1,MYB,MYC,MLLT10-CEP164, SMC1A,SMC3,SMC5,STAG2,RAD21	1.59509e-06	ACVR2B,ADRBK1,AKAP13,BUB1,CPNE3,DCLK1,MAPK1,MYLK2,MYO3A,NRK,PRKCG,RPS6KA6,SMG1,STK32A,STK33,STK36,TRIO,TTBK1,WNK3,WNK4, CROCC, FLT3, NRAS,KRAS	4.34183e-09	MLL-ELL,MLL-MLLT4,MLL-MLLT3,MLLT10-MLL, MYH11-CBFB, NPM1, PML-RARA, RUNX1, TP53	4.25875e-38
1276	127.618	ABL1,DYRK4,EPHA2,EPHA3,JAK3,MST1R,OBSCN,PDGFRB,WEE1, DNMT3A, SPEN	0.000127744	ARID4B,ASXL2,ASXL3,BRPF1,CBX5,CBX7,EED,HDAC2,HDAC3,JMJD1C,KAT6B,KDM2B,KDM3B,MLL2,MLL3,MTA2,PRDM9,PRDM16,RBBP4,SAP130,SCML2,SUDS3,SUZ12,ZBTB33,ZBTB7B,CREBBP-KAT6A,RPN1-MECOM,RUNX1-MECOM, ASXL1, GATA2,CBFB,ETV6,ETV3,GLI1,IKZF1,MYB,MYC,MLLT10-CEP164, SMC1A,SMC3,SMC5,STAG2,RAD21	1.59509e-06	ACVR2B,ADRBK1,AKAP13,BUB1,CPNE3,DCLK1,MAPK1,MYLK2,MYO3A,NRK,PRKCG,RPS6KA6,SMG1,STK32A,STK33,STK36,TRIO,TTBK1,WNK3,WNK4, FLT3, MT-CO2, NRAS,KRAS	4.34183e-09	MLL-ELL,MLL-MLLT4,MLL-MLLT3,MLLT10-MLL, MYH11-CBFB, NPM1, PML-RARA, RUNX1, TP53	4.25875e-38
1210	127.618	ABL1,DYRK4,EPHA2,EPHA3,JAK3,MST1R,OBSCN,PDGFRB,WEE1, CACNA1E, DNMT3A	0.000127744	ARID4B,ASXL2,ASXL3,BRPF1,CBX5,CBX7,EED,HDAC2,HDAC3,JMJD1C,KAT6B,KDM2B,KDM3B,MLL2,MLL3,MTA2,PRDM9,PRDM16,RBBP4,SAP130,SCML2,SUDS3,SUZ12,ZBTB33,ZBTB7B,CREBBP-KAT6A,RPN1-MECOM,RUNX1-MECOM, ASXL1, GATA2,CBFB,ETV6,ETV3,GLI1,IKZF1,MYB,MYC,MLLT10-CEP164, SMC1A,SMC3,SMC5,STAG2,RAD21	1.59509e-06	ACVR2B,ADRBK1,AKAP13,BUB1,CPNE3,DCLK1,MAPK1,MYLK2,MYO3A,NRK,PRKCG,RPS6KA6,SMG1,STK32A,STK33,STK36,TRIO,TTBK1,WNK3,WNK4, FLT3, MT-CO3, NRAS,KRAS	4.34183e-09	MLL-ELL,MLL-MLLT4,MLL-MLLT3,MLLT10-MLL, MYH11-CBFB, NPM1, PML-RARA, RUNX1, TP53	4.25875e-38
1252	127.618	ABL1,DYRK4,EPHA2,EPHA3,JAK3,MST1R,OBSCN,PDGFRB,WEE1, DNMT3A, GBP4	0.000127744	ARID4B,ASXL2,ASXL3,BRPF1,CBX5,CBX7,EED,HDAC2,HDAC3,JMJD1C,KAT6B,KDM2B,KDM3B,MLL2,MLL3,MTA2,PRDM9,PRDM16,RBBP4,SAP130,SCML2,SUDS3,SUZ12,ZBTB33,ZBTB7B,CREBBP-KAT6A,RPN1-MECOM,RUNX1-MECOM, ASXL1, GATA2,CBFB,ETV6,ETV3,GLI1,IKZF1,MYB,MYC,MLLT10-CEP164, SMC1A,SMC3,SMC5,STAG2,RAD21	1.59509e-06	ACVR2B,ADRBK1,AKAP13,BUB1,CPNE3,DCLK1,MAPK1,MYLK2,MYO3A,NRK,PRKCG,RPS6KA6,SMG1,STK32A,STK33,STK36,TRIO,TTBK1,WNK3,WNK4, BCR-ABL1, FLT3, NRAS,KRAS	4.34183e-09	MLL-ELL,MLL-MLLT4,MLL-MLLT3,MLLT10-MLL, MYH11-CBFB, NPM1, PML-RARA, RUNX1, TP53	4.25875e-38
1299	127.618	ABL1,DYRK4,EPHA2,EPHA3,JAK3,MST1R,OBSCN,PDGFRB,WEE1, DNAH9, DNMT3A	0.000127744	ARID4B,ASXL2,ASXL3,BRPF1,CBX5,CBX7,EED,HDAC2,HDAC3,JMJD1C,KAT6B,KDM2B,KDM3B,MLL2,MLL3,MTA2,PRDM9,PRDM16,RBBP4,SAP130,SCML2,SUDS3,SUZ12,ZBTB33,ZBTB7B,CREBBP-KAT6A,RPN1-MECOM,RUNX1-MECOM, ASXL1, GATA2,CBFB,ETV6,ETV3,GLI1,IKZF1,MYB,MYC,MLLT10-CEP164, SMC1A,SMC3,SMC5,STAG2,RAD21	1.59509e-06	ACVR2B,ADRBK1,AKAP13,BUB1,CPNE3,DCLK1,MAPK1,MYLK2,MYO3A,NRK,PRKCG,RPS6KA6,SMG1,STK32A,STK33,STK36,TRIO,TTBK1,WNK3,WNK4, FLT3, MT-CO2, NRAS,KRAS	4.34183e-09	MLL-ELL,MLL-MLLT4,MLL-MLLT3,MLLT10-MLL, MYH11-CBFB, NPM1, PML-RARA, RUNX1, TP53	4.25875e-38
1214	127.618	ABL1,DYRK4,EPHA2,EPHA3,JAK3,MST1R,OBSCN,PDGFRB,WEE1, DNMT3A, NF1	0.000127744	ARID4B,ASXL2,ASXL3,BRPF1,CBX5,CBX7,EED,HDAC2,HDAC3,JMJD1C,KAT6B,KDM2B,KDM3B,MLL2,MLL3,MTA2,PRDM9,PRDM16,RBBP4,SAP130,SCML2,SUDS3,SUZ12,ZBTB33,ZBTB7B,CREBBP-KAT6A,RPN1-MECOM,RUNX1-MECOM, ASXL1, GATA2,CBFB,ETV6,ETV3,GLI1,IKZF1,MYB,MYC,MLLT10-CEP164, SMC1A,SMC3,SMC5,STAG2,RAD21	1.59509e-06	ACVR2B,ADRBK1,AKAP13,BUB1,CPNE3,DCLK1,MAPK1,MYLK2,MYO3A,NRK,PRKCG,RPS6KA6,SMG1,STK32A,STK33,STK36,TRIO,TTBK1,WNK3,WNK4, CROCC, FLT3, NRAS,KRAS	4.34183e-09	MLL-ELL,MLL-MLLT4,MLL-MLLT3,MLLT10-MLL, MYH11-CBFB, NPM1, PML-RARA, RUNX1, TP53	4.25875e-38
1229	127.618	ABL1,DYRK4,EPHA2,EPHA3,JAK3,MST1R,OBSCN,PDGFRB,WEE1, DNAH9, DNMT3A	0.000127744	ARID4B,ASXL2,ASXL3,BRPF1,CBX5,CBX7,EED,HDAC2,HDAC3,JMJD1C,KAT6B,KDM2B,KDM3B,MLL2,MLL3,MTA2,PRDM9,PRDM16,RBBP4,SAP130,SCML2,SUDS3,SUZ12,ZBTB33,ZBTB7B,CREBBP-KAT6A,RPN1-MECOM,RUNX1-MECOM, ASXL1, GATA2,CBFB,ETV6,ETV3,GLI1,IKZF1,MYB,MYC,MLLT10-CEP164, SMC1A,SMC3,SMC5,STAG2,RAD21	1.59509e-06	ACVR2B,ADRBK1,AKAP13,BUB1,CPNE3,DCLK1,MAPK1,MYLK2,MYO3A,NRK,PRKCG,RPS6KA6,SMG1,STK32A,STK33,STK36,TRIO,TTBK1,WNK3,WNK4, FLT3, MT-CO3, NRAS,KRAS	4.34183e-09	MLL-ELL,MLL-MLLT4,MLL-MLLT3,MLLT10-MLL, MYH11-CBFB, NPM1, PML-RARA, RUNX1, TP53	4.25875e-38
1228	127.618	ABL1,DYRK4,EPHA2,EPHA3,JAK3,MST1R,OBSCN,PDGFRB,WEE1, DNMT3A, GPR128-TFG	0.000127744	ARID4B,ASXL2,ASXL3,BRPF1,CBX5,CBX7,EED,HDAC2,HDAC3,JMJD1C,KAT6B,KDM2B,KDM3B,MLL2,MLL3,MTA2,PRDM9,PRDM16,RBBP4,SAP130,SCML2,SUDS3,SUZ12,ZBTB33,ZBTB7B,CREBBP-KAT6A,RPN1-MECOM,RUNX1-MECOM, ASXL1, GATA2,CBFB,ETV6,ETV3,GLI1,IKZF1,MYB,MYC,MLLT10-CEP164, SMC1A,SMC3,SMC5,STAG2,RAD21	1.59509e-06	ACVR2B,ADRBK1,AKAP13,BUB1,CPNE3,DCLK1,MAPK1,MYLK2,MYO3A,NRK,PRKCG,RPS6KA6,SMG1,STK32A,STK33,STK36,TRIO,TTBK1,WNK3,WNK4, CACNA1E, FLT3, NRAS,KRAS	4.34183e-09	MLL-ELL,MLL-MLLT4,MLL-MLLT3,MLLT10-MLL, MYH11-CBFB, NPM1, PML-RARA, RUNX1, TP53	4.25875e-38
1270	127.618	ABL1,DYRK4,EPHA2,EPHA3,JAK3,MST1R,OBSCN,PDGFRB,WEE1, DNMT3A, SPEN	0.000127744	ARID4B,ASXL2,ASXL3,BRPF1,CBX5,CBX7,EED,HDAC2,HDAC3,JMJD1C,KAT6B,KDM2B,KDM3B,MLL2,MLL3,MTA2,PRDM9,PRDM16,RBBP4,SAP130,SCML2,SUDS3,SUZ12,ZBTB33,ZBTB7B,CREBBP-KAT6A,RPN1-MECOM,RUNX1-MECOM, ASXL1, GATA2,CBFB,ETV6,ETV3,GLI1,IKZF1,MYB,MYC,MLLT10-CEP164, SMC1A,SMC3,SMC5,STAG2,RAD21	1.59509e-06	ACVR2B,ADRBK1,AKAP13,BUB1,CPNE3,DCLK1,MAPK1,MYLK2,MYO3A,NRK,PRKCG,RPS6KA6,SMG1,STK32A,STK33,STK36,TRIO,TTBK1,WNK3,WNK4, BCR-ABL1, FLT3, NRAS,KRAS	4.34183e-09	MLL-ELL,MLL-MLLT4,MLL-MLLT3,MLLT10-MLL, MYH11-CBFB, NPM1, PML-RARA, RUNX1, TP53	4.25875e-38
1211	127.618	ABL1,DYRK4,EPHA2,EPHA3,JAK3,MST1R,OBSCN,PDGFRB,WEE1, DNMT3A, NUP98-NSD1	0.000127744	ARID4B,ASXL2,ASXL3,BRPF1,CBX5,CBX7,EED,HDAC2,HDAC3,JMJD1C,KAT6B,KDM2B,KDM3B,MLL2,MLL3,MTA2,PRDM9,PRDM16,RBBP4,SAP130,SCML2,SUDS3,SUZ12,ZBTB33,ZBTB7B,CREBBP-KAT6A,RPN1-MECOM,RUNX1-MECOM, ASXL1, GATA2,CBFB,ETV6,ETV3,GLI1,IKZF1,MYB,MYC,MLLT10-CEP164, SMC1A,SMC3,SMC5,STAG2,RAD21	1.59509e-06	ACVR2B,ADRBK1,AKAP13,BUB1,CPNE3,DCLK1,MAPK1,MYLK2,MYO3A,NRK,PRKCG,RPS6KA6,SMG1,STK32A,STK33,STK36,TRIO,TTBK1,WNK3,WNK4, FLT3, MT-CO3, NRAS,KRAS	4.34183e-09	MLL-ELL,MLL-MLLT4,MLL-MLLT3,MLLT10-MLL, MYH11-CBFB, NPM1, PML-RARA, RUNX1, TP53	4.25875e-38
1265	127.618	ABL1,DYRK4,EPHA2,EPHA3,JAK3,MST1R,OBSCN,PDGFRB,WEE1, COL12A1, DNMT3A	0.000127744	ARID4B,ASXL2,ASXL3,BRPF1,CBX5,CBX7,EED,HDAC2,HDAC3,JMJD1C,KAT6B,KDM2B,KDM3B,MLL2,MLL3,MTA2,PRDM9,PRDM16,RBBP4,SAP130,SCML2,SUDS3,SUZ12,ZBTB33,ZBTB7B,CREBBP-KAT6A,RPN1-MECOM,RUNX1-MECOM, ASXL1, GATA2,CBFB,ETV6,ETV3,GLI1,IKZF1,MYB,MYC,MLLT10-CEP164, SMC1A,SMC3,SMC5,STAG2,RAD21	1.59509e-06	ACVR2B,ADRBK1,AKAP13,BUB1,CPNE3,DCLK1,MAPK1,MYLK2,MYO3A,NRK,PRKCG,RPS6KA6,SMG1,STK32A,STK33,STK36,TRIO,TTBK1,WNK3,WNK4, FLT3, MT-CO2, NRAS,KRAS	4.34183e-09	MLL-ELL,MLL-MLLT4,MLL-MLLT3,MLLT10-MLL, MYH11-CBFB, NPM1, PML-RARA, RUNX1, TP53	4.25875e-38
1268	127.618	ABL1,DYRK4,EPHA2,EPHA3,JAK3,MST1R,OBSCN,PDGFRB,WEE1, DNMT3A, NUP98-NSD1	0.000127744	ARID4B,ASXL2,ASXL3,BRPF1,CBX5,CBX7,EED,HDAC2,HDAC3,JMJD1C,KAT6B,KDM2B,KDM3B,MLL2,MLL3,MTA2,PRDM9,PRDM16,RBBP4,SAP130,SCML2,SUDS3,SUZ12,ZBTB33,ZBTB7B,CREBBP-KAT6A,RPN1-MECOM,RUNX1-MECOM, ASXL1, GATA2,CBFB,ETV6,ETV3,GLI1,IKZF1,MYB,MYC,MLLT10-CEP164, SMC1A,SMC3,SMC5,STAG2,RAD21	1.59509e-06	ACVR2B,ADRBK1,AKAP13,BUB1,CPNE3,DCLK1,MAPK1,MYLK2,MYO3A,NRK,PRKCG,RPS6KA6,SMG1,STK32A,STK33,STK36,TRIO,TTBK1,WNK3,WNK4, CACNA1E, FLT3, NRAS,KRAS	4.34183e-09	MLL-ELL,MLL-MLLT4,MLL-MLLT3,MLLT10-MLL, MYH11-CBFB, NPM1, PML-RARA, RUNX1, TP53	4.25875e-38
1256	127.618	ABL1,DYRK4,EPHA2,EPHA3,JAK3,MST1R,OBSCN,PDGFRB,WEE1, DNMT3A, FCGBP	0.000127744	ARID4B,ASXL2,ASXL3,BRPF1,CBX5,CBX7,EED,HDAC2,HDAC3,JMJD1C,KAT6B,KDM2B,KDM3B,MLL2,MLL3,MTA2,PRDM9,PRDM16,RBBP4,SAP130,SCML2,SUDS3,SUZ12,ZBTB33,ZBTB7B,CREBBP-KAT6A,RPN1-MECOM,RUNX1-MECOM, ASXL1, GATA2,CBFB,ETV6,ETV3,GLI1,IKZF1,MYB,MYC,MLLT10-CEP164, SMC1A,SMC3,SMC5,STAG2,RAD21	1.59509e-06	ACVR2B,ADRBK1,AKAP13,BUB1,CPNE3,DCLK1,MAPK1,MYLK2,MYO3A,NRK,PRKCG,RPS6KA6,SMG1,STK32A,STK33,STK36,TRIO,TTBK1,WNK3,WNK4, CACNA1E, FLT3, NRAS,KRAS	4.34183e-09	MLL-ELL,MLL-MLLT4,MLL-MLLT3,MLLT10-MLL, MYH11-CBFB, NPM1, PML-RARA, RUNX1, TP53	4.25875e-38
1289	127.618	ABL1,DYRK4,EPHA2,EPHA3,JAK3,MST1R,OBSCN,PDGFRB,WEE1, BCR-ABL1, DNMT3A	0.000127744	ARID4B,ASXL2,ASXL3,BRPF1,CBX5,CBX7,EED,HDAC2,HDAC3,JMJD1C,KAT6B,KDM2B,KDM3B,MLL2,MLL3,MTA2,PRDM9,PRDM16,RBBP4,SAP130,SCML2,SUDS3,SUZ12,ZBTB33,ZBTB7B,CREBBP-KAT6A,RPN1-MECOM,RUNX1-MECOM, ASXL1, GATA2,CBFB,ETV6,ETV3,GLI1,IKZF1,MYB,MYC,MLLT10-CEP164, SMC1A,SMC3,SMC5,STAG2,RAD21	1.59509e-06	ACVR2B,ADRBK1,AKAP13,BUB1,CPNE3,DCLK1,MAPK1,MYLK2,MYO3A,NRK,PRKCG,RPS6KA6,SMG1,STK32A,STK33,STK36,TRIO,TTBK1,WNK3,WNK4, FLT3, MT-CO3, NRAS,KRAS	4.34183e-09	MLL-ELL,MLL-MLLT4,MLL-MLLT3,MLLT10-MLL, MYH11-CBFB, NPM1, PML-RARA, RUNX1, TP53	4.25875e-38
1262	127.618	ABL1,DYRK4,EPHA2,EPHA3,JAK3,MST1R,OBSCN,PDGFRB,WEE1, DNMT3A, NUP98-NSD1	0.000127744	ARID4B,ASXL2,ASXL3,BRPF1,CBX5,CBX7,EED,HDAC2,HDAC3,JMJD1C,KAT6B,KDM2B,KDM3B,MLL2,MLL3,MTA2,PRDM9,PRDM16,RBBP4,SAP130,SCML2,SUDS3,SUZ12,ZBTB33,ZBTB7B,CREBBP-KAT6A,RPN1-MECOM,RUNX1-MECOM, ASXL1, GATA2,CBFB,ETV6,ETV3,GLI1,IKZF1,MYB,MYC,MLLT10-CEP164, SMC1A,SMC3,SMC5,STAG2,RAD21	1.59509e-06	ACVR2B,ADRBK1,AKAP13,BUB1,CPNE3,DCLK1,MAPK1,MYLK2,MYO3A,NRK,PRKCG,RPS6KA6,SMG1,STK32A,STK33,STK36,TRIO,TTBK1,WNK3,WNK4, BCR-ABL1, FLT3, NRAS,KRAS	4.34183e-09	MLL-ELL,MLL-MLLT4,MLL-MLLT3,MLLT10-MLL, MYH11-CBFB, NPM1, PML-RARA, RUNX1, TP53	4.25875e-38
1268	127.618	ABL1,DYRK4,EPHA2,EPHA3,JAK3,MST1R,OBSCN,PDGFRB,WEE1, DNMT3A, NUP98-NSD1	0.000127744	ARID4B,ASXL2,ASXL3,BRPF1,CBX5,CBX7,EED,HDAC2,HDAC3,JMJD1C,KAT6B,KDM2B,KDM3B,MLL2,MLL3,MTA2,PRDM9,PRDM16,RBBP4,SAP130,SCML2,SUDS3,SUZ12,ZBTB33,ZBTB7B,CREBBP-KAT6A,RPN1-MECOM,RUNX1-MECOM, ASXL1, GATA2,CBFB,ETV6,ETV3,GLI1,IKZF1,MYB,MYC,MLLT10-CEP164, SMC1A,SMC3,SMC5,STAG2,RAD21	1.59509e-06	ACVR2B,ADRBK1,AKAP13,BUB1,CPNE3,DCLK1,MAPK1,MYLK2,MYO3A,NRK,PRKCG,RPS6KA6,SMG1,STK32A,STK33,STK36,TRIO,TTBK1,WNK3,WNK4, FLT3, MT-CO2, NRAS,KRAS	4.34183e-09	MLL-ELL,MLL-MLLT4,MLL-MLLT3,MLLT10-MLL, MYH11-CBFB, NPM1, PML-RARA, RUNX1, TP53	4.25875e-38
1242	127.618	ABL1,DYRK4,EPHA2,EPHA3,JAK3,MST1R,OBSCN,PDGFRB,WEE1, DNMT3A, GPR128-TFG	0.000127744	ARID4B,ASXL2,ASXL3,BRPF1,CBX5,CBX7,EED,HDAC2,HDAC3,JMJD1C,KAT6B,KDM2B,KDM3B,MLL2,MLL3,MTA2,PRDM9,PRDM16,RBBP4,SAP130,SCML2,SUDS3,SUZ12,ZBTB33,ZBTB7B,CREBBP-KAT6A,RPN1-MECOM,RUNX1-MECOM, ASXL1, GATA2,CBFB,ETV6,ETV3,GLI1,IKZF1,MYB,MYC,MLLT10-CEP164, SMC1A,SMC3,SMC5,STAG2,RAD21	1.59509e-06	ACVR2B,ADRBK1,AKAP13,BUB1,CPNE3,DCLK1,MAPK1,MYLK2,MYO3A,NRK,PRKCG,RPS6KA6,SMG1,STK32A,STK33,STK36,TRIO,TTBK1,WNK3,WNK4, FLT3, MT-CO3, NRAS,KRAS	4.34183e-09	MLL-ELL,MLL-MLLT4,MLL-MLLT3,MLLT10-MLL, MYH11-CBFB, NPM1, PML-RARA, RUNX1, TP53	4.25875e-38
1244	127.618	ABL1,DYRK4,EPHA2,EPHA3,JAK3,MST1R,OBSCN,PDGFRB,WEE1, DNMT3A, GBP4	0.000127744	ARID4B,ASXL2,ASXL3,BRPF1,CBX5,CBX7,EED,HDAC2,HDAC3,JMJD1C,KAT6B,KDM2B,KDM3B,MLL2,MLL3,MTA2,PRDM9,PRDM16,RBBP4,SAP130,SCML2,SUDS3,SUZ12,ZBTB33,ZBTB7B,CREBBP-KAT6A,RPN1-MECOM,RUNX1-MECOM, ASXL1, GATA2,CBFB,ETV6,ETV3,GLI1,IKZF1,MYB,MYC,MLLT10-CEP164, SMC1A,SMC3,SMC5,STAG2,RAD21	1.59509e-06	ACVR2B,ADRBK1,AKAP13,BUB1,CPNE3,DCLK1,MAPK1,MYLK2,MYO3A,NRK,PRKCG,RPS6KA6,SMG1,STK32A,STK33,STK36,TRIO,TTBK1,WNK3,WNK4, FLT3, MT-CO3, NRAS,KRAS	4.34183e-09	MLL-ELL,MLL-MLLT4,MLL-MLLT3,MLLT10-MLL, MYH11-CBFB, NPM1, PML-RARA, RUNX1, TP53	4.25875e-38
1226	127.618	ABL1,DYRK4,EPHA2,EPHA3,JAK3,MST1R,OBSCN,PDGFRB,WEE1, DNMT3A, SPEN	0.000127744	ARID4B,ASXL2,ASXL3,BRPF1,CBX5,CBX7,EED,HDAC2,HDAC3,JMJD1C,KAT6B,KDM2B,KDM3B,MLL2,MLL3,MTA2,PRDM9,PRDM16,RBBP4,SAP130,SCML2,SUDS3,SUZ12,ZBTB33,ZBTB7B,CREBBP-KAT6A,RPN1-MECOM,RUNX1-MECOM, ASXL1, GATA2,CBFB,ETV6,ETV3,GLI1,IKZF1,MYB,MYC,MLLT10-CEP164, SMC1A,SMC3,SMC5,STAG2,RAD21	1.59509e-06	ACVR2B,ADRBK1,AKAP13,BUB1,CPNE3,DCLK1,MAPK1,MYLK2,MYO3A,NRK,PRKCG,RPS6KA6,SMG1,STK32A,STK33,STK36,TRIO,TTBK1,WNK3,WNK4, FLT3, MT-CO3, NRAS,KRAS	4.34183e-09	MLL-ELL,MLL-MLLT4,MLL-MLLT3,MLLT10-MLL, MYH11-CBFB, NPM1, PML-RARA, RUNX1, TP53	4.25875e-38
1289	127.618	ABL1,DYRK4,EPHA2,EPHA3,JAK3,MST1R,OBSCN,PDGFRB,WEE1, DNMT3A, GBP4	0.000127744	ARID4B,ASXL2,ASXL3,BRPF1,CBX5,CBX7,EED,HDAC2,HDAC3,JMJD1C,KAT6B,KDM2B,KDM3B,MLL2,MLL3,MTA2,PRDM9,PRDM16,RBBP4,SAP130,SCML2,SUDS3,SUZ12,ZBTB33,ZBTB7B,CREBBP-KAT6A,RPN1-MECOM,RUNX1-MECOM, ASXL1, GATA2,CBFB,ETV6,ETV3,GLI1,IKZF1,MYB,MYC,MLLT10-CEP164, SMC1A,SMC3,SMC5,STAG2,RAD21	1.59509e-06	ACVR2B,ADRBK1,AKAP13,BUB1,CPNE3,DCLK1,MAPK1,MYLK2,MYO3A,NRK,PRKCG,RPS6KA6,SMG1,STK32A,STK33,STK36,TRIO,TTBK1,WNK3,WNK4, CROCC, FLT3, NRAS,KRAS	4.34183e-09	MLL-ELL,MLL-MLLT4,MLL-MLLT3,MLLT10-MLL, MYH11-CBFB, NPM1, PML-RARA, RUNX1, TP53	4.25875e-38
1220	127.618	ABL1,DYRK4,EPHA2,EPHA3,JAK3,MST1R,OBSCN,PDGFRB,WEE1, CACNA1E, DNMT3A	0.000127744	ARID4B,ASXL2,ASXL3,BRPF1,CBX5,CBX7,EED,HDAC2,HDAC3,JMJD1C,KAT6B,KDM2B,KDM3B,MLL2,MLL3,MTA2,PRDM9,PRDM16,RBBP4,SAP130,SCML2,SUDS3,SUZ12,ZBTB33,ZBTB7B,CREBBP-KAT6A,RPN1-MECOM,RUNX1-MECOM, ASXL1, GATA2,CBFB,ETV6,ETV3,GLI1,IKZF1,MYB,MYC,MLLT10-CEP164, SMC1A,SMC3,SMC5,STAG2,RAD21	1.59509e-06	ACVR2B,ADRBK1,AKAP13,BUB1,CPNE3,DCLK1,MAPK1,MYLK2,MYO3A,NRK,PRKCG,RPS6KA6,SMG1,STK32A,STK33,STK36,TRIO,TTBK1,WNK3,WNK4, BCR-ABL1, FLT3, NRAS,KRAS	4.34183e-09	MLL-ELL,MLL-MLLT4,MLL-MLLT3,MLLT10-MLL, MYH11-CBFB, NPM1, PML-RARA, RUNX1, TP53	4.25875e-38
1236	127.618	ABL1,DYRK4,EPHA2,EPHA3,JAK3,MST1R,OBSCN,PDGFRB,WEE1, DNAH9, DNMT3A	0.000127744	ARID4B,ASXL2,ASXL3,BRPF1,CBX5,CBX7,EED,HDAC2,HDAC3,JMJD1C,KAT6B,KDM2B,KDM3B,MLL2,MLL3,MTA2,PRDM9,PRDM16,RBBP4,SAP130,SCML2,SUDS3,SUZ12,ZBTB33,ZBTB7B,CREBBP-KAT6A,RPN1-MECOM,RUNX1-MECOM, ASXL1, GATA2,CBFB,ETV6,ETV3,GLI1,IKZF1,MYB,MYC,MLLT10-CEP164, SMC1A,SMC3,SMC5,STAG2,RAD21	1.59509e-06	ACVR2B,ADRBK1,AKAP13,BUB1,CPNE3,DCLK1,MAPK1,MYLK2,MYO3A,NRK,PRKCG,RPS6KA6,SMG1,STK32A,STK33,STK36,TRIO,TTBK1,WNK3,WNK4, CROCC, FLT3, NRAS,KRAS	4.34183e-09	MLL-ELL,MLL-MLLT4,MLL-MLLT3,MLLT10-MLL, MYH11-CBFB, NPM1, PML-RARA, RUNX1, TP53	4.25875e-38
1209	127.618	ABL1,DYRK4,EPHA2,EPHA3,JAK3,MST1R,OBSCN,PDGFRB,WEE1, DNMT3A, NF1	0.000127744	ARID4B,ASXL2,ASXL3,BRPF1,CBX5,CBX7,EED,HDAC2,HDAC3,JMJD1C,KAT6B,KDM2B,KDM3B,MLL2,MLL3,MTA2,PRDM9,PRDM16,RBBP4,SAP130,SCML2,SUDS3,SUZ12,ZBTB33,ZBTB7B,CREBBP-KAT6A,RPN1-MECOM,RUNX1-MECOM, ASXL1, GATA2,CBFB,ETV6,ETV3,GLI1,IKZF1,MYB,MYC,MLLT10-CEP164, SMC1A,SMC3,SMC5,STAG2,RAD21	1.59509e-06	ACVR2B,ADRBK1,AKAP13,BUB1,CPNE3,DCLK1,MAPK1,MYLK2,MYO3A,NRK,PRKCG,RPS6KA6,SMG1,STK32A,STK33,STK36,TRIO,TTBK1,WNK3,WNK4, BCR-ABL1, FLT3, NRAS,KRAS	4.34183e-09	MLL-ELL,MLL-MLLT4,MLL-MLLT3,MLLT10-MLL, MYH11-CBFB, NPM1, PML-RARA, RUNX1, TP53	4.25875e-38
1275	127.618	ABL1,DYRK4,EPHA2,EPHA3,JAK3,MST1R,OBSCN,PDGFRB,WEE1, DNMT3A, GPR128-TFG	0.000127744	ARID4B,ASXL2,ASXL3,BRPF1,CBX5,CBX7,EED,HDAC2,HDAC3,JMJD1C,KAT6B,KDM2B,KDM3B,MLL2,MLL3,MTA2,PRDM9,PRDM16,RBBP4,SAP130,SCML2,SUDS3,SUZ12,ZBTB33,ZBTB7B,CREBBP-KAT6A,RPN1-MECOM,RUNX1-MECOM, ASXL1, GATA2,CBFB,ETV6,ETV3,GLI1,IKZF1,MYB,MYC,MLLT10-CEP164, SMC1A,SMC3,SMC5,STAG2,RAD21	1.59509e-06	ACVR2B,ADRBK1,AKAP13,BUB1,CPNE3,DCLK1,MAPK1,MYLK2,MYO3A,NRK,PRKCG,RPS6KA6,SMG1,STK32A,STK33,STK36,TRIO,TTBK1,WNK3,WNK4, BCR-ABL1, FLT3, NRAS,KRAS	4.34183e-09	MLL-ELL,MLL-MLLT4,MLL-MLLT3,MLLT10-MLL, MYH11-CBFB, NPM1, PML-RARA, RUNX1, TP53	4.25875e-38
1220	127.618	ABL1,DYRK4,EPHA2,EPHA3,JAK3,MST1R,OBSCN,PDGFRB,WEE1, DNAH9, DNMT3A	0.000127744	ARID4B,ASXL2,ASXL3,BRPF1,CBX5,CBX7,EED,HDAC2,HDAC3,JMJD1C,KAT6B,KDM2B,KDM3B,MLL2,MLL3,MTA2,PRDM9,PRDM16,RBBP4,SAP130,SCML2,SUDS3,SUZ12,ZBTB33,ZBTB7B,CREBBP-KAT6A,RPN1-MECOM,RUNX1-MECOM, ASXL1, GATA2,CBFB,ETV6,ETV3,GLI1,IKZF1,MYB,MYC,MLLT10-CEP164, SMC1A,SMC3,SMC5,STAG2,RAD21	1.59509e-06	ACVR2B,ADRBK1,AKAP13,BUB1,CPNE3,DCLK1,MAPK1,MYLK2,MYO3A,NRK,PRKCG,RPS6KA6,SMG1,STK32A,STK33,STK36,TRIO,TTBK1,WNK3,WNK4, CACNA1E, FLT3, NRAS,KRAS	4.34183e-09	MLL-ELL,MLL-MLLT4,MLL-MLLT3,MLLT10-MLL, MYH11-CBFB, NPM1, PML-RARA, RUNX1, TP53	4.25875e-38
1247	127.618	ABL1,DYRK4,EPHA2,EPHA3,JAK3,MST1R,OBSCN,PDGFRB,WEE1, DNMT3A, FCGBP	0.000127744	ARID4B,ASXL2,ASXL3,BRPF1,CBX5,CBX7,EED,HDAC2,HDAC3,JMJD1C,KAT6B,KDM2B,KDM3B,MLL2,MLL3,MTA2,PRDM9,PRDM16,RBBP4,SAP130,SCML2,SUDS3,SUZ12,ZBTB33,ZBTB7B,CREBBP-KAT6A,RPN1-MECOM,RUNX1-MECOM, ASXL1, GATA2,CBFB,ETV6,ETV3,GLI1,IKZF1,MYB,MYC,MLLT10-CEP164, SMC1A,SMC3,SMC5,STAG2,RAD21	1.59509e-06	ACVR2B,ADRBK1,AKAP13,BUB1,CPNE3,DCLK1,MAPK1,MYLK2,MYO3A,NRK,PRKCG,RPS6KA6,SMG1,STK32A,STK33,STK36,TRIO,TTBK1,WNK3,WNK4, FLT3, MT-CO3, NRAS,KRAS	4.34183e-09	MLL-ELL,MLL-MLLT4,MLL-MLLT3,MLLT10-MLL, MYH11-CBFB, NPM1, PML-RARA, RUNX1, TP53	4.25875e-38
1273	127.618	ABL1,DYRK4,EPHA2,EPHA3,JAK3,MST1R,OBSCN,PDGFRB,WEE1, COL12A1, DNMT3A	0.000127744	ARID4B,ASXL2,ASXL3,BRPF1,CBX5,CBX7,EED,HDAC2,HDAC3,JMJD1C,KAT6B,KDM2B,KDM3B,MLL2,MLL3,MTA2,PRDM9,PRDM16,RBBP4,SAP130,SCML2,SUDS3,SUZ12,ZBTB33,ZBTB7B,CREBBP-KAT6A,RPN1-MECOM,RUNX1-MECOM, ASXL1, GATA2,CBFB,ETV6,ETV3,GLI1,IKZF1,MYB,MYC,MLLT10-CEP164, SMC1A,SMC3,SMC5,STAG2,RAD21	1.59509e-06	ACVR2B,ADRBK1,AKAP13,BUB1,CPNE3,DCLK1,MAPK1,MYLK2,MYO3A,NRK,PRKCG,RPS6KA6,SMG1,STK32A,STK33,STK36,TRIO,TTBK1,WNK3,WNK4, FLT3, MT-CO3, NRAS,KRAS	4.34183e-09	MLL-ELL,MLL-MLLT4,MLL-MLLT3,MLLT10-MLL, MYH11-CBFB, NPM1, PML-RARA, RUNX1, TP53	4.25875e-38
1257	127.618	ABL1,DYRK4,EPHA2,EPHA3,JAK3,MST1R,OBSCN,PDGFRB,WEE1, DNMT3A, GPR128-TFG	0.000127744	ARID4B,ASXL2,ASXL3,BRPF1,CBX5,CBX7,EED,HDAC2,HDAC3,JMJD1C,KAT6B,KDM2B,KDM3B,MLL2,MLL3,MTA2,PRDM9,PRDM16,RBBP4,SAP130,SCML2,SUDS3,SUZ12,ZBTB33,ZBTB7B,CREBBP-KAT6A,RPN1-MECOM,RUNX1-MECOM, ASXL1, GATA2,CBFB,ETV6,ETV3,GLI1,IKZF1,MYB,MYC,MLLT10-CEP164, SMC1A,SMC3,SMC5,STAG2,RAD21	1.59509e-06	ACVR2B,ADRBK1,AKAP13,BUB1,CPNE3,DCLK1,MAPK1,MYLK2,MYO3A,NRK,PRKCG,RPS6KA6,SMG1,STK32A,STK33,STK36,TRIO,TTBK1,WNK3,WNK4, CROCC, FLT3, NRAS,KRAS	4.34183e-09	MLL-ELL,MLL-MLLT4,MLL-MLLT3,MLLT10-MLL, MYH11-CBFB, NPM1, PML-RARA, RUNX1, TP53	4.25875e-38
1214	127.618	ABL1,DYRK4,EPHA2,EPHA3,JAK3,MST1R,OBSCN,PDGFRB,WEE1, DNMT3A, SPEN	0.000127744	ARID4B,ASXL2,ASXL3,BRPF1,CBX5,CBX7,EED,HDAC2,HDAC3,JMJD1C,KAT6B,KDM2B,KDM3B,MLL2,MLL3,MTA2,PRDM9,PRDM16,RBBP4,SAP130,SCML2,SUDS3,SUZ12,ZBTB33,ZBTB7B,CREBBP-KAT6A,RPN1-MECOM,RUNX1-MECOM, ASXL1, GATA2,CBFB,ETV6,ETV3,GLI1,IKZF1,MYB,MYC,MLLT10-CEP164, SMC1A,SMC3,SMC5,STAG2,RAD21	1.59509e-06	ACVR2B,ADRBK1,AKAP13,BUB1,CPNE3,DCLK1,MAPK1,MYLK2,MYO3A,NRK,PRKCG,RPS6KA6,SMG1,STK32A,STK33,STK36,TRIO,TTBK1,WNK3,WNK4, CROCC, FLT3, NRAS,KRAS	4.34183e-09	MLL-ELL,MLL-MLLT4,MLL-MLLT3,MLLT10-MLL, MYH11-CBFB, NPM1, PML-RARA, RUNX1, TP53	4.25875e-38
1041	127.598	ARID4B,ASXL2,ASXL3,BRPF1,CBX5,CBX7,EED,HDAC2,HDAC3,JMJD1C,KAT6B,KDM2B,KDM3B,MLL2,MLL3,MTA2,PRDM9,PRDM16,RBBP4,SAP130,SCML2,SUDS3,SUZ12,ZBTB33,ZBTB7B,CREBBP-KAT6A,RPN1-MECOM,RUNX1-MECOM, ASXL1, SMC1A,SMC3,SMC5,STAG2,RAD21	0.000131683	IDH2, KDM6A, PTPN11,PTPRT,PTPN14, TET2	3.8662e-06	ACVR2B,ADRBK1,AKAP13,BUB1,CPNE3,DCLK1,MAPK1,MYLK2,MYO3A,NRK,PRKCG,RPS6KA6,SMG1,STK32A,STK33,STK36,TRIO,TTBK1,WNK3,WNK4, FLT3, NRAS,KRAS, RUNX1-RUNX1T1	1.77394e-09	MLL-ELL,MLL-MLLT4,MLL-MLLT3,MLLT10-MLL, MYH11-CBFB, NPM1, PML-RARA, RUNX1, TP53	4.25875e-38
1054	127.598	ARID4B,ASXL2,ASXL3,BRPF1,CBX5,CBX7,EED,HDAC2,HDAC3,JMJD1C,KAT6B,KDM2B,KDM3B,MLL2,MLL3,MTA2,PRDM9,PRDM16,RBBP4,SAP130,SCML2,SUDS3,SUZ12,ZBTB33,ZBTB7B,CREBBP-KAT6A,RPN1-MECOM,RUNX1-MECOM, FAM5C, SMC1A,SMC3,SMC5,STAG2,RAD21	0.000131683	IDH2, KDM6A, PTPN11,PTPRT,PTPN14, TET2	3.8662e-06	ACVR2B,ADRBK1,AKAP13,BUB1,CPNE3,DCLK1,MAPK1,MYLK2,MYO3A,NRK,PRKCG,RPS6KA6,SMG1,STK32A,STK33,STK36,TRIO,TTBK1,WNK3,WNK4, FLT3, NRAS,KRAS, RUNX1-RUNX1T1	1.77394e-09	MLL-ELL,MLL-MLLT4,MLL-MLLT3,MLLT10-MLL, MYH11-CBFB, NPM1, PML-RARA, RUNX1, TP53	4.25875e-38
1220	127.593	CSTF2T,DDX1,DDX23,DHX32,HNRNPK,METTL3,PLRG1,POLR2A,PRPF3,PRPF8,RBMX,SF3B1,SNRNP200,SRRM2,SRSF2,SRSF6,SUPT5H,TRA2B,U2AF1,U2AF1L4,U2AF2, FAM5C, IDH1	0.00260861	ARID4B,ASXL2,ASXL3,BRPF1,CBX5,CBX7,EED,HDAC2,HDAC3,JMJD1C,KAT6B,KDM2B,KDM3B,MLL2,MLL3,MTA2,PRDM9,PRDM16,RBBP4,SAP130,SCML2,SUDS3,SUZ12,ZBTB33,ZBTB7B,CREBBP-KAT6A,RPN1-MECOM,RUNX1-MECOM, ASXL1, GATA2,CBFB,ETV6,ETV3,GLI1,IKZF1,MYB,MYC,MLLT10-CEP164, SMC1A,SMC3,SMC5,STAG2,RAD21	1.59509e-06	ABL1,DYRK4,EPHA2,EPHA3,JAK3,MST1R,OBSCN,PDGFRB,WEE1, ACVR2B,ADRBK1,AKAP13,BUB1,CPNE3,DCLK1,MAPK1,MYLK2,MYO3A,NRK,PRKCG,RPS6KA6,SMG1,STK32A,STK33,STK36,TRIO,TTBK1,WNK3,WNK4, FLT3, NRAS,KRAS	2.18022e-10	MLL-ELL,MLL-MLLT4,MLL-MLLT3,MLLT10-MLL, MYH11-CBFB, NPM1, PML-RARA, RUNX1, TP53	4.25875e-38
1279	127.589	IDH2, PTPN11,PTPRT,PTPN14, TET2	3.73492e-05	ARID4B,ASXL2,ASXL3,BRPF1,CBX5,CBX7,EED,HDAC2,HDAC3,JMJD1C,KAT6B,KDM2B,KDM3B,MLL2,MLL3,MTA2,PRDM9,PRDM16,RBBP4,SAP130,SCML2,SUDS3,SUZ12,ZBTB33,ZBTB7B,CREBBP-KAT6A,RPN1-MECOM,RUNX1-MECOM, GATA2,CBFB,ETV6,ETV3,GLI1,IKZF1,MYB,MYC,MLLT10-CEP164, GPR128-TFG, SMC1A,SMC3,SMC5,STAG2,RAD21	6.28338e-06	ABL1,DYRK4,EPHA2,EPHA3,JAK3,MST1R,OBSCN,PDGFRB,WEE1, BCR-ABL1, FLT3, NRAS,KRAS	3.88001e-09	MLL-ELL,MLL-MLLT4,MLL-MLLT3,MLLT10-MLL, MYH11-CBFB, NPM1, PML-RARA, RUNX1, TP53	4.25875e-38
1253	127.589	IDH2, PTPN11,PTPRT,PTPN14, TET2	3.73492e-05	ARID4B,ASXL2,ASXL3,BRPF1,CBX5,CBX7,EED,HDAC2,HDAC3,JMJD1C,KAT6B,KDM2B,KDM3B,MLL2,MLL3,MTA2,PRDM9,PRDM16,RBBP4,SAP130,SCML2,SUDS3,SUZ12,ZBTB33,ZBTB7B,CREBBP-KAT6A,RPN1-MECOM,RUNX1-MECOM, GATA2,CBFB,ETV6,ETV3,GLI1,IKZF1,MYB,MYC,MLLT10-CEP164, GPR128-TFG, SMC1A,SMC3,SMC5,STAG2,RAD21	6.28338e-06	ABL1,DYRK4,EPHA2,EPHA3,JAK3,MST1R,OBSCN,PDGFRB,WEE1, FLT3, NF1, NRAS,KRAS	3.88001e-09	MLL-ELL,MLL-MLLT4,MLL-MLLT3,MLLT10-MLL, MYH11-CBFB, NPM1, PML-RARA, RUNX1, TP53	4.25875e-38
1271	127.589	IDH2, PTPN11,PTPRT,PTPN14, TET2	3.73492e-05	ARID4B,ASXL2,ASXL3,BRPF1,CBX5,CBX7,EED,HDAC2,HDAC3,JMJD1C,KAT6B,KDM2B,KDM3B,MLL2,MLL3,MTA2,PRDM9,PRDM16,RBBP4,SAP130,SCML2,SUDS3,SUZ12,ZBTB33,ZBTB7B,CREBBP-KAT6A,RPN1-MECOM,RUNX1-MECOM, GATA2,CBFB,ETV6,ETV3,GLI1,IKZF1,MYB,MYC,MLLT10-CEP164, GPR128-TFG, SMC1A,SMC3,SMC5,STAG2,RAD21	6.28338e-06	ABL1,DYRK4,EPHA2,EPHA3,JAK3,MST1R,OBSCN,PDGFRB,WEE1, FLT3, GBP4, NRAS,KRAS	3.88001e-09	MLL-ELL,MLL-MLLT4,MLL-MLLT3,MLLT10-MLL, MYH11-CBFB, NPM1, PML-RARA, RUNX1, TP53	4.25875e-38
1194	127.589	IDH2, PTPN11,PTPRT,PTPN14, TET2	3.73492e-05	ARID4B,ASXL2,ASXL3,BRPF1,CBX5,CBX7,EED,HDAC2,HDAC3,JMJD1C,KAT6B,KDM2B,KDM3B,MLL2,MLL3,MTA2,PRDM9,PRDM16,RBBP4,SAP130,SCML2,SUDS3,SUZ12,ZBTB33,ZBTB7B,CREBBP-KAT6A,RPN1-MECOM,RUNX1-MECOM, GATA2,CBFB,ETV6,ETV3,GLI1,IKZF1,MYB,MYC,MLLT10-CEP164, GPR128-TFG, SMC1A,SMC3,SMC5,STAG2,RAD21	6.28338e-06	ABL1,DYRK4,EPHA2,EPHA3,JAK3,MST1R,OBSCN,PDGFRB,WEE1, CROCC, FLT3, NRAS,KRAS	3.88001e-09	MLL-ELL,MLL-MLLT4,MLL-MLLT3,MLLT10-MLL, MYH11-CBFB, NPM1, PML-RARA, RUNX1, TP53	4.25875e-38
1235	127.589	IDH2, PTPN11,PTPRT,PTPN14, TET2	3.73492e-05	ARID4B,ASXL2,ASXL3,BRPF1,CBX5,CBX7,EED,HDAC2,HDAC3,JMJD1C,KAT6B,KDM2B,KDM3B,MLL2,MLL3,MTA2,PRDM9,PRDM16,RBBP4,SAP130,SCML2,SUDS3,SUZ12,ZBTB33,ZBTB7B,CREBBP-KAT6A,RPN1-MECOM,RUNX1-MECOM, GATA2,CBFB,ETV6,ETV3,GLI1,IKZF1,MYB,MYC,MLLT10-CEP164, GPR128-TFG, SMC1A,SMC3,SMC5,STAG2,RAD21	6.28338e-06	ABL1,DYRK4,EPHA2,EPHA3,JAK3,MST1R,OBSCN,PDGFRB,WEE1, CACNA1E, FLT3, NRAS,KRAS	3.88001e-09	MLL-ELL,MLL-MLLT4,MLL-MLLT3,MLLT10-MLL, MYH11-CBFB, NPM1, PML-RARA, RUNX1, TP53	4.25875e-38
1317	127.589	IDH2, PTPN11,PTPRT,PTPN14, TET2	3.73492e-05	ARID4B,ASXL2,ASXL3,BRPF1,CBX5,CBX7,EED,HDAC2,HDAC3,JMJD1C,KAT6B,KDM2B,KDM3B,MLL2,MLL3,MTA2,PRDM9,PRDM16,RBBP4,SAP130,SCML2,SUDS3,SUZ12,ZBTB33,ZBTB7B,CREBBP-KAT6A,RPN1-MECOM,RUNX1-MECOM, GATA2,CBFB,ETV6,ETV3,GLI1,IKZF1,MYB,MYC,MLLT10-CEP164, GPR128-TFG, SMC1A,SMC3,SMC5,STAG2,RAD21	6.28338e-06	ABL1,DYRK4,EPHA2,EPHA3,JAK3,MST1R,OBSCN,PDGFRB,WEE1, FLT3, MT-CO2, NRAS,KRAS	3.88001e-09	MLL-ELL,MLL-MLLT4,MLL-MLLT3,MLLT10-MLL, MYH11-CBFB, NPM1, PML-RARA, RUNX1, TP53	4.25875e-38
1270	127.589	IDH2, PTPN11,PTPRT,PTPN14, TET2	3.73492e-05	ARID4B,ASXL2,ASXL3,BRPF1,CBX5,CBX7,EED,HDAC2,HDAC3,JMJD1C,KAT6B,KDM2B,KDM3B,MLL2,MLL3,MTA2,PRDM9,PRDM16,RBBP4,SAP130,SCML2,SUDS3,SUZ12,ZBTB33,ZBTB7B,CREBBP-KAT6A,RPN1-MECOM,RUNX1-MECOM, GATA2,CBFB,ETV6,ETV3,GLI1,IKZF1,MYB,MYC,MLLT10-CEP164, GPR128-TFG, SMC1A,SMC3,SMC5,STAG2,RAD21	6.28338e-06	ABL1,DYRK4,EPHA2,EPHA3,JAK3,MST1R,OBSCN,PDGFRB,WEE1, FLT3, NRAS,KRAS, PHACTR1	3.88001e-09	MLL-ELL,MLL-MLLT4,MLL-MLLT3,MLLT10-MLL, MYH11-CBFB, NPM1, PML-RARA, RUNX1, TP53	4.25875e-38
1255	127.588	ARID4B,ASXL2,ASXL3,BRPF1,CBX5,CBX7,EED,HDAC2,HDAC3,JMJD1C,KAT6B,KDM2B,KDM3B,MLL2,MLL3,MTA2,PRDM9,PRDM16,RBBP4,SAP130,SCML2,SUDS3,SUZ12,ZBTB33,ZBTB7B,CREBBP-KAT6A,RPN1-MECOM,RUNX1-MECOM, GATA2,CBFB,ETV6,ETV3,GLI1,IKZF1,MYB,MYC,MLLT10-CEP164, SMC1A,SMC3,SMC5,STAG2,RAD21	4.55905e-05	ABL1,DYRK4,EPHA2,EPHA3,JAK3,MST1R,OBSCN,PDGFRB,WEE1, BCR-ABL1, CACNA1E, DNMT3A	1.30146e-05	ACVR2B,ADRBK1,AKAP13,BUB1,CPNE3,DCLK1,MAPK1,MYLK2,MYO3A,NRK,PRKCG,RPS6KA6,SMG1,STK32A,STK33,STK36,TRIO,TTBK1,WNK3,WNK4, FLT3, KDM6A, NRAS,KRAS	1.53681e-09	MLL-ELL,MLL-MLLT4,MLL-MLLT3,MLLT10-MLL, MYH11-CBFB, NPM1, PML-RARA, RUNX1, TP53	4.25875e-38
1247	127.588	ARID4B,ASXL2,ASXL3,BRPF1,CBX5,CBX7,EED,HDAC2,HDAC3,JMJD1C,KAT6B,KDM2B,KDM3B,MLL2,MLL3,MTA2,PRDM9,PRDM16,RBBP4,SAP130,SCML2,SUDS3,SUZ12,ZBTB33,ZBTB7B,CREBBP-KAT6A,RPN1-MECOM,RUNX1-MECOM, GATA2,CBFB,ETV6,ETV3,GLI1,IKZF1,MYB,MYC,MLLT10-CEP164, SMC1A,SMC3,SMC5,STAG2,RAD21	4.55905e-05	ABL1,DYRK4,EPHA2,EPHA3,JAK3,MST1R,OBSCN,PDGFRB,WEE1, CACNA1E, DNMT3A, FCGBP	1.30146e-05	ACVR2B,ADRBK1,AKAP13,BUB1,CPNE3,DCLK1,MAPK1,MYLK2,MYO3A,NRK,PRKCG,RPS6KA6,SMG1,STK32A,STK33,STK36,TRIO,TTBK1,WNK3,WNK4, FLT3, KDM6A, NRAS,KRAS	1.53681e-09	MLL-ELL,MLL-MLLT4,MLL-MLLT3,MLLT10-MLL, MYH11-CBFB, NPM1, PML-RARA, RUNX1, TP53	4.25875e-38
1244	127.588	ARID4B,ASXL2,ASXL3,BRPF1,CBX5,CBX7,EED,HDAC2,HDAC3,JMJD1C,KAT6B,KDM2B,KDM3B,MLL2,MLL3,MTA2,PRDM9,PRDM16,RBBP4,SAP130,SCML2,SUDS3,SUZ12,ZBTB33,ZBTB7B,CREBBP-KAT6A,RPN1-MECOM,RUNX1-MECOM, GATA2,CBFB,ETV6,ETV3,GLI1,IKZF1,MYB,MYC,MLLT10-CEP164, SMC1A,SMC3,SMC5,STAG2,RAD21	4.55905e-05	ABL1,DYRK4,EPHA2,EPHA3,JAK3,MST1R,OBSCN,PDGFRB,WEE1, BCR-ABL1, DNMT3A, FCGBP	1.30146e-05	ACVR2B,ADRBK1,AKAP13,BUB1,CPNE3,DCLK1,MAPK1,MYLK2,MYO3A,NRK,PRKCG,RPS6KA6,SMG1,STK32A,STK33,STK36,TRIO,TTBK1,WNK3,WNK4, FLT3, KDM6A, NRAS,KRAS	1.53681e-09	MLL-ELL,MLL-MLLT4,MLL-MLLT3,MLLT10-MLL, MYH11-CBFB, NPM1, PML-RARA, RUNX1, TP53	4.25875e-38
1278	127.588	ARID4B,ASXL2,ASXL3,BRPF1,CBX5,CBX7,EED,HDAC2,HDAC3,JMJD1C,KAT6B,KDM2B,KDM3B,MLL2,MLL3,MTA2,PRDM9,PRDM16,RBBP4,SAP130,SCML2,SUDS3,SUZ12,ZBTB33,ZBTB7B,CREBBP-KAT6A,RPN1-MECOM,RUNX1-MECOM, GATA2,CBFB,ETV6,ETV3,GLI1,IKZF1,MYB,MYC,MLLT10-CEP164, SMC1A,SMC3,SMC5,STAG2,RAD21	4.55905e-05	ABL1,DYRK4,EPHA2,EPHA3,JAK3,MST1R,OBSCN,PDGFRB,WEE1, DNAH9, DNMT3A, NF1	1.30146e-05	ACVR2B,ADRBK1,AKAP13,BUB1,CPNE3,DCLK1,MAPK1,MYLK2,MYO3A,NRK,PRKCG,RPS6KA6,SMG1,STK32A,STK33,STK36,TRIO,TTBK1,WNK3,WNK4, FLT3, KDM6A, NRAS,KRAS	1.53681e-09	MLL-ELL,MLL-MLLT4,MLL-MLLT3,MLLT10-MLL, MYH11-CBFB, NPM1, PML-RARA, RUNX1, TP53	4.25875e-38
1261	127.588	ARID4B,ASXL2,ASXL3,BRPF1,CBX5,CBX7,EED,HDAC2,HDAC3,JMJD1C,KAT6B,KDM2B,KDM3B,MLL2,MLL3,MTA2,PRDM9,PRDM16,RBBP4,SAP130,SCML2,SUDS3,SUZ12,ZBTB33,ZBTB7B,CREBBP-KAT6A,RPN1-MECOM,RUNX1-MECOM, GATA2,CBFB,ETV6,ETV3,GLI1,IKZF1,MYB,MYC,MLLT10-CEP164, SMC1A,SMC3,SMC5,STAG2,RAD21	4.55905e-05	ABL1,DYRK4,EPHA2,EPHA3,JAK3,MST1R,OBSCN,PDGFRB,WEE1, BCR-ABL1, DNMT3A, NUP98-NSD1	1.30146e-05	ACVR2B,ADRBK1,AKAP13,BUB1,CPNE3,DCLK1,MAPK1,MYLK2,MYO3A,NRK,PRKCG,RPS6KA6,SMG1,STK32A,STK33,STK36,TRIO,TTBK1,WNK3,WNK4, FLT3, KDM6A, NRAS,KRAS	1.53681e-09	MLL-ELL,MLL-MLLT4,MLL-MLLT3,MLLT10-MLL, MYH11-CBFB, NPM1, PML-RARA, RUNX1, TP53	4.25875e-38
1206	127.588	ARID4B,ASXL2,ASXL3,BRPF1,CBX5,CBX7,EED,HDAC2,HDAC3,JMJD1C,KAT6B,KDM2B,KDM3B,MLL2,MLL3,MTA2,PRDM9,PRDM16,RBBP4,SAP130,SCML2,SUDS3,SUZ12,ZBTB33,ZBTB7B,CREBBP-KAT6A,RPN1-MECOM,RUNX1-MECOM, GATA2,CBFB,ETV6,ETV3,GLI1,IKZF1,MYB,MYC,MLLT10-CEP164, SMC1A,SMC3,SMC5,STAG2,RAD21	4.55905e-05	ABL1,DYRK4,EPHA2,EPHA3,JAK3,MST1R,OBSCN,PDGFRB,WEE1, COL12A1, DNMT3A, NF1	1.30146e-05	ACVR2B,ADRBK1,AKAP13,BUB1,CPNE3,DCLK1,MAPK1,MYLK2,MYO3A,NRK,PRKCG,RPS6KA6,SMG1,STK32A,STK33,STK36,TRIO,TTBK1,WNK3,WNK4, FLT3, KDM6A, NRAS,KRAS	1.53681e-09	MLL-ELL,MLL-MLLT4,MLL-MLLT3,MLLT10-MLL, MYH11-CBFB, NPM1, PML-RARA, RUNX1, TP53	4.25875e-38
1248	127.588	ARID4B,ASXL2,ASXL3,BRPF1,CBX5,CBX7,EED,HDAC2,HDAC3,JMJD1C,KAT6B,KDM2B,KDM3B,MLL2,MLL3,MTA2,PRDM9,PRDM16,RBBP4,SAP130,SCML2,SUDS3,SUZ12,ZBTB33,ZBTB7B,CREBBP-KAT6A,RPN1-MECOM,RUNX1-MECOM, GATA2,CBFB,ETV6,ETV3,GLI1,IKZF1,MYB,MYC,MLLT10-CEP164, SMC1A,SMC3,SMC5,STAG2,RAD21	4.55905e-05	ABL1,DYRK4,EPHA2,EPHA3,JAK3,MST1R,OBSCN,PDGFRB,WEE1, DNMT3A, GPR128-TFG, SPEN	1.30146e-05	ACVR2B,ADRBK1,AKAP13,BUB1,CPNE3,DCLK1,MAPK1,MYLK2,MYO3A,NRK,PRKCG,RPS6KA6,SMG1,STK32A,STK33,STK36,TRIO,TTBK1,WNK3,WNK4, FLT3, KDM6A, NRAS,KRAS	1.53681e-09	MLL-ELL,MLL-MLLT4,MLL-MLLT3,MLLT10-MLL, MYH11-CBFB, NPM1, PML-RARA, RUNX1, TP53	4.25875e-38
1196	127.588	ARID4B,ASXL2,ASXL3,BRPF1,CBX5,CBX7,EED,HDAC2,HDAC3,JMJD1C,KAT6B,KDM2B,KDM3B,MLL2,MLL3,MTA2,PRDM9,PRDM16,RBBP4,SAP130,SCML2,SUDS3,SUZ12,ZBTB33,ZBTB7B,CREBBP-KAT6A,RPN1-MECOM,RUNX1-MECOM, GATA2,CBFB,ETV6,ETV3,GLI1,IKZF1,MYB,MYC,MLLT10-CEP164, SMC1A,SMC3,SMC5,STAG2,RAD21	4.55905e-05	ABL1,DYRK4,EPHA2,EPHA3,JAK3,MST1R,OBSCN,PDGFRB,WEE1, DNMT3A, FCGBP, NF1	1.30146e-05	ACVR2B,ADRBK1,AKAP13,BUB1,CPNE3,DCLK1,MAPK1,MYLK2,MYO3A,NRK,PRKCG,RPS6KA6,SMG1,STK32A,STK33,STK36,TRIO,TTBK1,WNK3,WNK4, FLT3, KDM6A, NRAS,KRAS	1.53681e-09	MLL-ELL,MLL-MLLT4,MLL-MLLT3,MLLT10-MLL, MYH11-CBFB, NPM1, PML-RARA, RUNX1, TP53	4.25875e-38
1194	127.588	ARID4B,ASXL2,ASXL3,BRPF1,CBX5,CBX7,EED,HDAC2,HDAC3,JMJD1C,KAT6B,KDM2B,KDM3B,MLL2,MLL3,MTA2,PRDM9,PRDM16,RBBP4,SAP130,SCML2,SUDS3,SUZ12,ZBTB33,ZBTB7B,CREBBP-KAT6A,RPN1-MECOM,RUNX1-MECOM, GATA2,CBFB,ETV6,ETV3,GLI1,IKZF1,MYB,MYC,MLLT10-CEP164, SMC1A,SMC3,SMC5,STAG2,RAD21	4.55905e-05	ABL1,DYRK4,EPHA2,EPHA3,JAK3,MST1R,OBSCN,PDGFRB,WEE1, COL12A1, DNMT3A, GPR128-TFG	1.30146e-05	ACVR2B,ADRBK1,AKAP13,BUB1,CPNE3,DCLK1,MAPK1,MYLK2,MYO3A,NRK,PRKCG,RPS6KA6,SMG1,STK32A,STK33,STK36,TRIO,TTBK1,WNK3,WNK4, FLT3, KDM6A, NRAS,KRAS	1.53681e-09	MLL-ELL,MLL-MLLT4,MLL-MLLT3,MLLT10-MLL, MYH11-CBFB, NPM1, PML-RARA, RUNX1, TP53	4.25875e-38
1260	127.588	ARID4B,ASXL2,ASXL3,BRPF1,CBX5,CBX7,EED,HDAC2,HDAC3,JMJD1C,KAT6B,KDM2B,KDM3B,MLL2,MLL3,MTA2,PRDM9,PRDM16,RBBP4,SAP130,SCML2,SUDS3,SUZ12,ZBTB33,ZBTB7B,CREBBP-KAT6A,RPN1-MECOM,RUNX1-MECOM, GATA2,CBFB,ETV6,ETV3,GLI1,IKZF1,MYB,MYC,MLLT10-CEP164, SMC1A,SMC3,SMC5,STAG2,RAD21	4.55905e-05	ABL1,DYRK4,EPHA2,EPHA3,JAK3,MST1R,OBSCN,PDGFRB,WEE1, CACNA1E, DNMT3A, NUP98-NSD1	1.30146e-05	ACVR2B,ADRBK1,AKAP13,BUB1,CPNE3,DCLK1,MAPK1,MYLK2,MYO3A,NRK,PRKCG,RPS6KA6,SMG1,STK32A,STK33,STK36,TRIO,TTBK1,WNK3,WNK4, FLT3, KDM6A, NRAS,KRAS	1.53681e-09	MLL-ELL,MLL-MLLT4,MLL-MLLT3,MLLT10-MLL, MYH11-CBFB, NPM1, PML-RARA, RUNX1, TP53	4.25875e-38
1232	127.588	ARID4B,ASXL2,ASXL3,BRPF1,CBX5,CBX7,EED,HDAC2,HDAC3,JMJD1C,KAT6B,KDM2B,KDM3B,MLL2,MLL3,MTA2,PRDM9,PRDM16,RBBP4,SAP130,SCML2,SUDS3,SUZ12,ZBTB33,ZBTB7B,CREBBP-KAT6A,RPN1-MECOM,RUNX1-MECOM, GATA2,CBFB,ETV6,ETV3,GLI1,IKZF1,MYB,MYC,MLLT10-CEP164, SMC1A,SMC3,SMC5,STAG2,RAD21	4.55905e-05	ABL1,DYRK4,EPHA2,EPHA3,JAK3,MST1R,OBSCN,PDGFRB,WEE1, BCR-ABL1, DNAH9, DNMT3A	1.30146e-05	ACVR2B,ADRBK1,AKAP13,BUB1,CPNE3,DCLK1,MAPK1,MYLK2,MYO3A,NRK,PRKCG,RPS6KA6,SMG1,STK32A,STK33,STK36,TRIO,TTBK1,WNK3,WNK4, FLT3, KDM6A, NRAS,KRAS	1.53681e-09	MLL-ELL,MLL-MLLT4,MLL-MLLT3,MLLT10-MLL, MYH11-CBFB, NPM1, PML-RARA, RUNX1, TP53	4.25875e-38
1259	127.588	ARID4B,ASXL2,ASXL3,BRPF1,CBX5,CBX7,EED,HDAC2,HDAC3,JMJD1C,KAT6B,KDM2B,KDM3B,MLL2,MLL3,MTA2,PRDM9,PRDM16,RBBP4,SAP130,SCML2,SUDS3,SUZ12,ZBTB33,ZBTB7B,CREBBP-KAT6A,RPN1-MECOM,RUNX1-MECOM, GATA2,CBFB,ETV6,ETV3,GLI1,IKZF1,MYB,MYC,MLLT10-CEP164, SMC1A,SMC3,SMC5,STAG2,RAD21	4.55905e-05	ABL1,DYRK4,EPHA2,EPHA3,JAK3,MST1R,OBSCN,PDGFRB,WEE1, DNMT3A, GBP4, NF1	1.30146e-05	ACVR2B,ADRBK1,AKAP13,BUB1,CPNE3,DCLK1,MAPK1,MYLK2,MYO3A,NRK,PRKCG,RPS6KA6,SMG1,STK32A,STK33,STK36,TRIO,TTBK1,WNK3,WNK4, FLT3, KDM6A, NRAS,KRAS	1.53681e-09	MLL-ELL,MLL-MLLT4,MLL-MLLT3,MLLT10-MLL, MYH11-CBFB, NPM1, PML-RARA, RUNX1, TP53	4.25875e-38
1268	127.588	ARID4B,ASXL2,ASXL3,BRPF1,CBX5,CBX7,EED,HDAC2,HDAC3,JMJD1C,KAT6B,KDM2B,KDM3B,MLL2,MLL3,MTA2,PRDM9,PRDM16,RBBP4,SAP130,SCML2,SUDS3,SUZ12,ZBTB33,ZBTB7B,CREBBP-KAT6A,RPN1-MECOM,RUNX1-MECOM, GATA2,CBFB,ETV6,ETV3,GLI1,IKZF1,MYB,MYC,MLLT10-CEP164, SMC1A,SMC3,SMC5,STAG2,RAD21	4.55905e-05	ABL1,DYRK4,EPHA2,EPHA3,JAK3,MST1R,OBSCN,PDGFRB,WEE1, CACNA1E, DNMT3A, GBP4	1.30146e-05	ACVR2B,ADRBK1,AKAP13,BUB1,CPNE3,DCLK1,MAPK1,MYLK2,MYO3A,NRK,PRKCG,RPS6KA6,SMG1,STK32A,STK33,STK36,TRIO,TTBK1,WNK3,WNK4, FLT3, KDM6A, NRAS,KRAS	1.53681e-09	MLL-ELL,MLL-MLLT4,MLL-MLLT3,MLLT10-MLL, MYH11-CBFB, NPM1, PML-RARA, RUNX1, TP53	4.25875e-38
1237	127.588	ARID4B,ASXL2,ASXL3,BRPF1,CBX5,CBX7,EED,HDAC2,HDAC3,JMJD1C,KAT6B,KDM2B,KDM3B,MLL2,MLL3,MTA2,PRDM9,PRDM16,RBBP4,SAP130,SCML2,SUDS3,SUZ12,ZBTB33,ZBTB7B,CREBBP-KAT6A,RPN1-MECOM,RUNX1-MECOM, GATA2,CBFB,ETV6,ETV3,GLI1,IKZF1,MYB,MYC,MLLT10-CEP164, SMC1A,SMC3,SMC5,STAG2,RAD21	4.55905e-05	ABL1,DYRK4,EPHA2,EPHA3,JAK3,MST1R,OBSCN,PDGFRB,WEE1, DNMT3A, NF1, NUP98-NSD1	1.30146e-05	ACVR2B,ADRBK1,AKAP13,BUB1,CPNE3,DCLK1,MAPK1,MYLK2,MYO3A,NRK,PRKCG,RPS6KA6,SMG1,STK32A,STK33,STK36,TRIO,TTBK1,WNK3,WNK4, FLT3, KDM6A, NRAS,KRAS	1.53681e-09	MLL-ELL,MLL-MLLT4,MLL-MLLT3,MLLT10-MLL, MYH11-CBFB, NPM1, PML-RARA, RUNX1, TP53	4.25875e-38
1129	127.588	ARID4B,ASXL2,ASXL3,BRPF1,CBX5,CBX7,EED,HDAC2,HDAC3,JMJD1C,KAT6B,KDM2B,KDM3B,MLL2,MLL3,MTA2,PRDM9,PRDM16,RBBP4,SAP130,SCML2,SUDS3,SUZ12,ZBTB33,ZBTB7B,CREBBP-KAT6A,RPN1-MECOM,RUNX1-MECOM, GATA2,CBFB,ETV6,ETV3,GLI1,IKZF1,MYB,MYC,MLLT10-CEP164, SMC1A,SMC3,SMC5,STAG2,RAD21	4.55905e-05	ABL1,DYRK4,EPHA2,EPHA3,JAK3,MST1R,OBSCN,PDGFRB,WEE1, DNAH9, DNMT3A, SPEN	1.30146e-05	ACVR2B,ADRBK1,AKAP13,BUB1,CPNE3,DCLK1,MAPK1,MYLK2,MYO3A,NRK,PRKCG,RPS6KA6,SMG1,STK32A,STK33,STK36,TRIO,TTBK1,WNK3,WNK4, FLT3, KDM6A, NRAS,KRAS	1.53681e-09	MLL-ELL,MLL-MLLT4,MLL-MLLT3,MLLT10-MLL, MYH11-CBFB, NPM1, PML-RARA, RUNX1, TP53	4.25875e-38
1269	127.588	ARID4B,ASXL2,ASXL3,BRPF1,CBX5,CBX7,EED,HDAC2,HDAC3,JMJD1C,KAT6B,KDM2B,KDM3B,MLL2,MLL3,MTA2,PRDM9,PRDM16,RBBP4,SAP130,SCML2,SUDS3,SUZ12,ZBTB33,ZBTB7B,CREBBP-KAT6A,RPN1-MECOM,RUNX1-MECOM, GATA2,CBFB,ETV6,ETV3,GLI1,IKZF1,MYB,MYC,MLLT10-CEP164, SMC1A,SMC3,SMC5,STAG2,RAD21	4.55905e-05	ABL1,DYRK4,EPHA2,EPHA3,JAK3,MST1R,OBSCN,PDGFRB,WEE1, DNMT3A, GPR128-TFG, NF1	1.30146e-05	ACVR2B,ADRBK1,AKAP13,BUB1,CPNE3,DCLK1,MAPK1,MYLK2,MYO3A,NRK,PRKCG,RPS6KA6,SMG1,STK32A,STK33,STK36,TRIO,TTBK1,WNK3,WNK4, FLT3, KDM6A, NRAS,KRAS	1.53681e-09	MLL-ELL,MLL-MLLT4,MLL-MLLT3,MLLT10-MLL, MYH11-CBFB, NPM1, PML-RARA, RUNX1, TP53	4.25875e-38
1222	127.588	ARID4B,ASXL2,ASXL3,BRPF1,CBX5,CBX7,EED,HDAC2,HDAC3,JMJD1C,KAT6B,KDM2B,KDM3B,MLL2,MLL3,MTA2,PRDM9,PRDM16,RBBP4,SAP130,SCML2,SUDS3,SUZ12,ZBTB33,ZBTB7B,CREBBP-KAT6A,RPN1-MECOM,RUNX1-MECOM, GATA2,CBFB,ETV6,ETV3,GLI1,IKZF1,MYB,MYC,MLLT10-CEP164, SMC1A,SMC3,SMC5,STAG2,RAD21	4.55905e-05	ABL1,DYRK4,EPHA2,EPHA3,JAK3,MST1R,OBSCN,PDGFRB,WEE1, COL12A1, DNMT3A, FCGBP	1.30146e-05	ACVR2B,ADRBK1,AKAP13,BUB1,CPNE3,DCLK1,MAPK1,MYLK2,MYO3A,NRK,PRKCG,RPS6KA6,SMG1,STK32A,STK33,STK36,TRIO,TTBK1,WNK3,WNK4, FLT3, KDM6A, NRAS,KRAS	1.53681e-09	MLL-ELL,MLL-MLLT4,MLL-MLLT3,MLLT10-MLL, MYH11-CBFB, NPM1, PML-RARA, RUNX1, TP53	4.25875e-38
1203	127.588	ARID4B,ASXL2,ASXL3,BRPF1,CBX5,CBX7,EED,HDAC2,HDAC3,JMJD1C,KAT6B,KDM2B,KDM3B,MLL2,MLL3,MTA2,PRDM9,PRDM16,RBBP4,SAP130,SCML2,SUDS3,SUZ12,ZBTB33,ZBTB7B,CREBBP-KAT6A,RPN1-MECOM,RUNX1-MECOM, GATA2,CBFB,ETV6,ETV3,GLI1,IKZF1,MYB,MYC,MLLT10-CEP164, SMC1A,SMC3,SMC5,STAG2,RAD21	4.55905e-05	ABL1,DYRK4,EPHA2,EPHA3,JAK3,MST1R,OBSCN,PDGFRB,WEE1, CACNA1E, DNAH9, DNMT3A	1.30146e-05	ACVR2B,ADRBK1,AKAP13,BUB1,CPNE3,DCLK1,MAPK1,MYLK2,MYO3A,NRK,PRKCG,RPS6KA6,SMG1,STK32A,STK33,STK36,TRIO,TTBK1,WNK3,WNK4, FLT3, KDM6A, NRAS,KRAS	1.53681e-09	MLL-ELL,MLL-MLLT4,MLL-MLLT3,MLLT10-MLL, MYH11-CBFB, NPM1, PML-RARA, RUNX1, TP53	4.25875e-38
1270	127.588	ARID4B,ASXL2,ASXL3,BRPF1,CBX5,CBX7,EED,HDAC2,HDAC3,JMJD1C,KAT6B,KDM2B,KDM3B,MLL2,MLL3,MTA2,PRDM9,PRDM16,RBBP4,SAP130,SCML2,SUDS3,SUZ12,ZBTB33,ZBTB7B,CREBBP-KAT6A,RPN1-MECOM,RUNX1-MECOM, GATA2,CBFB,ETV6,ETV3,GLI1,IKZF1,MYB,MYC,MLLT10-CEP164, SMC1A,SMC3,SMC5,STAG2,RAD21	4.55905e-05	ABL1,DYRK4,EPHA2,EPHA3,JAK3,MST1R,OBSCN,PDGFRB,WEE1, BCR-ABL1, DNMT3A, GBP4	1.30146e-05	ACVR2B,ADRBK1,AKAP13,BUB1,CPNE3,DCLK1,MAPK1,MYLK2,MYO3A,NRK,PRKCG,RPS6KA6,SMG1,STK32A,STK33,STK36,TRIO,TTBK1,WNK3,WNK4, FLT3, KDM6A, NRAS,KRAS	1.53681e-09	MLL-ELL,MLL-MLLT4,MLL-MLLT3,MLLT10-MLL, MYH11-CBFB, NPM1, PML-RARA, RUNX1, TP53	4.25875e-38
1201	127.588	ARID4B,ASXL2,ASXL3,BRPF1,CBX5,CBX7,EED,HDAC2,HDAC3,JMJD1C,KAT6B,KDM2B,KDM3B,MLL2,MLL3,MTA2,PRDM9,PRDM16,RBBP4,SAP130,SCML2,SUDS3,SUZ12,ZBTB33,ZBTB7B,CREBBP-KAT6A,RPN1-MECOM,RUNX1-MECOM, GATA2,CBFB,ETV6,ETV3,GLI1,IKZF1,MYB,MYC,MLLT10-CEP164, SMC1A,SMC3,SMC5,STAG2,RAD21	4.55905e-05	ABL1,DYRK4,EPHA2,EPHA3,JAK3,MST1R,OBSCN,PDGFRB,WEE1, BCR-ABL1, DNMT3A, GPR128-TFG	1.30146e-05	ACVR2B,ADRBK1,AKAP13,BUB1,CPNE3,DCLK1,MAPK1,MYLK2,MYO3A,NRK,PRKCG,RPS6KA6,SMG1,STK32A,STK33,STK36,TRIO,TTBK1,WNK3,WNK4, FLT3, KDM6A, NRAS,KRAS	1.53681e-09	MLL-ELL,MLL-MLLT4,MLL-MLLT3,MLLT10-MLL, MYH11-CBFB, NPM1, PML-RARA, RUNX1, TP53	4.25875e-38
1229	127.588	ARID4B,ASXL2,ASXL3,BRPF1,CBX5,CBX7,EED,HDAC2,HDAC3,JMJD1C,KAT6B,KDM2B,KDM3B,MLL2,MLL3,MTA2,PRDM9,PRDM16,RBBP4,SAP130,SCML2,SUDS3,SUZ12,ZBTB33,ZBTB7B,CREBBP-KAT6A,RPN1-MECOM,RUNX1-MECOM, GATA2,CBFB,ETV6,ETV3,GLI1,IKZF1,MYB,MYC,MLLT10-CEP164, SMC1A,SMC3,SMC5,STAG2,RAD21	4.55905e-05	ABL1,DYRK4,EPHA2,EPHA3,JAK3,MST1R,OBSCN,PDGFRB,WEE1, CACNA1E, DNMT3A, GPR128-TFG	1.30146e-05	ACVR2B,ADRBK1,AKAP13,BUB1,CPNE3,DCLK1,MAPK1,MYLK2,MYO3A,NRK,PRKCG,RPS6KA6,SMG1,STK32A,STK33,STK36,TRIO,TTBK1,WNK3,WNK4, FLT3, KDM6A, NRAS,KRAS	1.53681e-09	MLL-ELL,MLL-MLLT4,MLL-MLLT3,MLLT10-MLL, MYH11-CBFB, NPM1, PML-RARA, RUNX1, TP53	4.25875e-38
1245	127.573	IDH2, PTPN11,PTPRT,PTPN14, TET2	3.73492e-05	ARID4B,ASXL2,ASXL3,BRPF1,CBX5,CBX7,EED,HDAC2,HDAC3,JMJD1C,KAT6B,KDM2B,KDM3B,MLL2,MLL3,MTA2,PRDM9,PRDM16,RBBP4,SAP130,SCML2,SUDS3,SUZ12,ZBTB33,ZBTB7B,CREBBP-KAT6A,RPN1-MECOM,RUNX1-MECOM, ASXL1, FAM5C, SMC1A,SMC3,SMC5,STAG2,RAD21	5.70806e-06	ACVR2B,ADRBK1,AKAP13,BUB1,CPNE3,DCLK1,MAPK1,MYLK2,MYO3A,NRK,PRKCG,RPS6KA6,SMG1,STK32A,STK33,STK36,TRIO,TTBK1,WNK3,WNK4, FLT3, MT-CO3, NRAS,KRAS	4.34183e-09	MLL-ELL,MLL-MLLT4,MLL-MLLT3,MLLT10-MLL, MYH11-CBFB, NPM1, PML-RARA, RUNX1, TP53	4.25875e-38
1215	127.573	IDH2, PTPN11,PTPRT,PTPN14, TET2	3.73492e-05	ARID4B,ASXL2,ASXL3,BRPF1,CBX5,CBX7,EED,HDAC2,HDAC3,JMJD1C,KAT6B,KDM2B,KDM3B,MLL2,MLL3,MTA2,PRDM9,PRDM16,RBBP4,SAP130,SCML2,SUDS3,SUZ12,ZBTB33,ZBTB7B,CREBBP-KAT6A,RPN1-MECOM,RUNX1-MECOM, ASXL1, FAM5C, SMC1A,SMC3,SMC5,STAG2,RAD21	5.70806e-06	ACVR2B,ADRBK1,AKAP13,BUB1,CPNE3,DCLK1,MAPK1,MYLK2,MYO3A,NRK,PRKCG,RPS6KA6,SMG1,STK32A,STK33,STK36,TRIO,TTBK1,WNK3,WNK4, CACNA1E, FLT3, NRAS,KRAS	4.34183e-09	MLL-ELL,MLL-MLLT4,MLL-MLLT3,MLLT10-MLL, MYH11-CBFB, NPM1, PML-RARA, RUNX1, TP53	4.25875e-38
1162	127.573	IDH2, PTPN11,PTPRT,PTPN14, TET2	3.73492e-05	ARID4B,ASXL2,ASXL3,BRPF1,CBX5,CBX7,EED,HDAC2,HDAC3,JMJD1C,KAT6B,KDM2B,KDM3B,MLL2,MLL3,MTA2,PRDM9,PRDM16,RBBP4,SAP130,SCML2,SUDS3,SUZ12,ZBTB33,ZBTB7B,CREBBP-KAT6A,RPN1-MECOM,RUNX1-MECOM, ASXL1, FAM5C, SMC1A,SMC3,SMC5,STAG2,RAD21	5.70806e-06	ACVR2B,ADRBK1,AKAP13,BUB1,CPNE3,DCLK1,MAPK1,MYLK2,MYO3A,NRK,PRKCG,RPS6KA6,SMG1,STK32A,STK33,STK36,TRIO,TTBK1,WNK3,WNK4, CROCC, FLT3, NRAS,KRAS	4.34183e-09	MLL-ELL,MLL-MLLT4,MLL-MLLT3,MLLT10-MLL, MYH11-CBFB, NPM1, PML-RARA, RUNX1, TP53	4.25875e-38
1262	127.573	IDH2, PTPN11,PTPRT,PTPN14, TET2	3.73492e-05	ARID4B,ASXL2,ASXL3,BRPF1,CBX5,CBX7,EED,HDAC2,HDAC3,JMJD1C,KAT6B,KDM2B,KDM3B,MLL2,MLL3,MTA2,PRDM9,PRDM16,RBBP4,SAP130,SCML2,SUDS3,SUZ12,ZBTB33,ZBTB7B,CREBBP-KAT6A,RPN1-MECOM,RUNX1-MECOM, ASXL1, FAM5C, SMC1A,SMC3,SMC5,STAG2,RAD21	5.70806e-06	ACVR2B,ADRBK1,AKAP13,BUB1,CPNE3,DCLK1,MAPK1,MYLK2,MYO3A,NRK,PRKCG,RPS6KA6,SMG1,STK32A,STK33,STK36,TRIO,TTBK1,WNK3,WNK4, FLT3, MT-CO2, NRAS,KRAS	4.34183e-09	MLL-ELL,MLL-MLLT4,MLL-MLLT3,MLLT10-MLL, MYH11-CBFB, NPM1, PML-RARA, RUNX1, TP53	4.25875e-38
1250	127.573	IDH2, PTPN11,PTPRT,PTPN14, TET2	3.73492e-05	ARID4B,ASXL2,ASXL3,BRPF1,CBX5,CBX7,EED,HDAC2,HDAC3,JMJD1C,KAT6B,KDM2B,KDM3B,MLL2,MLL3,MTA2,PRDM9,PRDM16,RBBP4,SAP130,SCML2,SUDS3,SUZ12,ZBTB33,ZBTB7B,CREBBP-KAT6A,RPN1-MECOM,RUNX1-MECOM, ASXL1, FAM5C, SMC1A,SMC3,SMC5,STAG2,RAD21	5.70806e-06	ACVR2B,ADRBK1,AKAP13,BUB1,CPNE3,DCLK1,MAPK1,MYLK2,MYO3A,NRK,PRKCG,RPS6KA6,SMG1,STK32A,STK33,STK36,TRIO,TTBK1,WNK3,WNK4, BCR-ABL1, FLT3, NRAS,KRAS	4.34183e-09	MLL-ELL,MLL-MLLT4,MLL-MLLT3,MLLT10-MLL, MYH11-CBFB, NPM1, PML-RARA, RUNX1, TP53	4.25875e-38
1231	127.57	CEBPA, COL12A1, CSTF2T,DDX1,DDX23,DHX32,HNRNPK,METTL3,PLRG1,POLR2A,PRPF3,PRPF8,RBMX,SF3B1,SNRNP200,SRRM2,SRSF2,SRSF6,SUPT5H,TRA2B,U2AF1,U2AF1L4,U2AF2, FAM5C	0.000113982	IDH2, PTPN11,PTPRT,PTPN14, TET2	3.73492e-05	ABL1,DYRK4,EPHA2,EPHA3,JAK3,MST1R,OBSCN,PDGFRB,WEE1, ACVR2B,ADRBK1,AKAP13,BUB1,CPNE3,DCLK1,MAPK1,MYLK2,MYO3A,NRK,PRKCG,RPS6KA6,SMG1,STK32A,STK33,STK36,TRIO,TTBK1,WNK3,WNK4, FLT3, NRAS,KRAS	2.18022e-10	MLL-ELL,MLL-MLLT4,MLL-MLLT3,MLLT10-MLL, MYH11-CBFB, NPM1, PML-RARA, RUNX1, TP53	4.25875e-38
1180	127.564	IDH2, PTPN11,PTPRT,PTPN14, TET2	3.73492e-05	ARID4B,ASXL2,ASXL3,BRPF1,CBX5,CBX7,EED,HDAC2,HDAC3,JMJD1C,KAT6B,KDM2B,KDM3B,MLL2,MLL3,MTA2,PRDM9,PRDM16,RBBP4,SAP130,SCML2,SUDS3,SUZ12,ZBTB33,ZBTB7B,CREBBP-KAT6A,RPN1-MECOM,RUNX1-MECOM, ASXL1, GATA2,CBFB,ETV6,ETV3,GLI1,IKZF1,MYB,MYC,MLLT10-CEP164, SMC1A,SMC3,SMC5,STAG2,RAD21	1.59509e-06	ABL1,DYRK4,EPHA2,EPHA3,JAK3,MST1R,OBSCN,PDGFRB,WEE1, ACVR2B,ADRBK1,AKAP13,BUB1,CPNE3,DCLK1,MAPK1,MYLK2,MYO3A,NRK,PRKCG,RPS6KA6,SMG1,STK32A,STK33,STK36,TRIO,TTBK1,WNK3,WNK4, FLT3, KDM6A	1.56839e-08	MLL-ELL,MLL-MLLT4,MLL-MLLT3,MLLT10-MLL, MYH11-CBFB, NPM1, PML-RARA, RUNX1, TP53	4.25875e-38
1125	127.551	GATA2,CBFB,ETV6,ETV3,GLI1,IKZF1,MYB,MYC,MLLT10-CEP164, KIT, SMC1A,SMC3,SMC5,STAG2,RAD21	0.000171736	DNMT3A, MIR142, RUNX1-RUNX1T1, SPEN	2.52667e-05	ABL1,DYRK4,EPHA2,EPHA3,JAK3,MST1R,OBSCN,PDGFRB,WEE1, ACVR2B,ADRBK1,AKAP13,BUB1,CPNE3,DCLK1,MAPK1,MYLK2,MYO3A,NRK,PRKCG,RPS6KA6,SMG1,STK32A,STK33,STK36,TRIO,TTBK1,WNK3,WNK4, FLT3, NRAS,KRAS	2.18022e-10	MLL-ELL,MLL-MLLT4,MLL-MLLT3,MLLT10-MLL, MYH11-CBFB, NPM1, PML-RARA, RUNX1, TP53	4.25875e-38
1193	127.551	GATA2,CBFB,ETV6,ETV3,GLI1,IKZF1,MYB,MYC,MLLT10-CEP164, KIT, SMC1A,SMC3,SMC5,STAG2,RAD21	0.000171736	DNMT3A, MIR142, NF1, RUNX1-RUNX1T1	2.52667e-05	ABL1,DYRK4,EPHA2,EPHA3,JAK3,MST1R,OBSCN,PDGFRB,WEE1, ACVR2B,ADRBK1,AKAP13,BUB1,CPNE3,DCLK1,MAPK1,MYLK2,MYO3A,NRK,PRKCG,RPS6KA6,SMG1,STK32A,STK33,STK36,TRIO,TTBK1,WNK3,WNK4, FLT3, NRAS,KRAS	2.18022e-10	MLL-ELL,MLL-MLLT4,MLL-MLLT3,MLLT10-MLL, MYH11-CBFB, NPM1, PML-RARA, RUNX1, TP53	4.25875e-38
1138	127.551	GATA2,CBFB,ETV6,ETV3,GLI1,IKZF1,MYB,MYC,MLLT10-CEP164, KIT, SMC1A,SMC3,SMC5,STAG2,RAD21	0.000171736	DNMT3A, GPR128-TFG, MIR142, RUNX1-RUNX1T1	2.52667e-05	ABL1,DYRK4,EPHA2,EPHA3,JAK3,MST1R,OBSCN,PDGFRB,WEE1, ACVR2B,ADRBK1,AKAP13,BUB1,CPNE3,DCLK1,MAPK1,MYLK2,MYO3A,NRK,PRKCG,RPS6KA6,SMG1,STK32A,STK33,STK36,TRIO,TTBK1,WNK3,WNK4, FLT3, NRAS,KRAS	2.18022e-10	MLL-ELL,MLL-MLLT4,MLL-MLLT3,MLLT10-MLL, MYH11-CBFB, NPM1, PML-RARA, RUNX1, TP53	4.25875e-38
852	127.547	CACNA1B, IDH2, PTPN11,PTPRT,PTPN14, TET2	6.85005e-06	ARID4B,ASXL2,ASXL3,BRPF1,CBX5,CBX7,EED,HDAC2,HDAC3,JMJD1C,KAT6B,KDM2B,KDM3B,MLL2,MLL3,MTA2,PRDM9,PRDM16,RBBP4,SAP130,SCML2,SUDS3,SUZ12,ZBTB33,ZBTB7B,CREBBP-KAT6A,RPN1-MECOM,RUNX1-MECOM, ASXL1, GATA2,CBFB,ETV6,ETV3,GLI1,IKZF1,MYB,MYC,MLLT10-CEP164, SMC1A,SMC3,SMC5,STAG2,RAD21	1.59509e-06	ACVR2B,ADRBK1,AKAP13,BUB1,CPNE3,DCLK1,MAPK1,MYLK2,MYO3A,NRK,PRKCG,RPS6KA6,SMG1,STK32A,STK33,STK36,TRIO,TTBK1,WNK3,WNK4, FLT3, NRAS,KRAS	8.69475e-08	MLL-ELL,MLL-MLLT4,MLL-MLLT3,MLLT10-MLL, MYH11-CBFB, NPM1, PML-RARA, RUNX1, TP53	4.25875e-38
811	127.547	IDH2, NF1, PTPN11,PTPRT,PTPN14, TET2	6.85005e-06	ARID4B,ASXL2,ASXL3,BRPF1,CBX5,CBX7,EED,HDAC2,HDAC3,JMJD1C,KAT6B,KDM2B,KDM3B,MLL2,MLL3,MTA2,PRDM9,PRDM16,RBBP4,SAP130,SCML2,SUDS3,SUZ12,ZBTB33,ZBTB7B,CREBBP-KAT6A,RPN1-MECOM,RUNX1-MECOM, ASXL1, GATA2,CBFB,ETV6,ETV3,GLI1,IKZF1,MYB,MYC,MLLT10-CEP164, SMC1A,SMC3,SMC5,STAG2,RAD21	1.59509e-06	ACVR2B,ADRBK1,AKAP13,BUB1,CPNE3,DCLK1,MAPK1,MYLK2,MYO3A,NRK,PRKCG,RPS6KA6,SMG1,STK32A,STK33,STK36,TRIO,TTBK1,WNK3,WNK4, FLT3, NRAS,KRAS	8.69475e-08	MLL-ELL,MLL-MLLT4,MLL-MLLT3,MLLT10-MLL, MYH11-CBFB, NPM1, PML-RARA, RUNX1, TP53	4.25875e-38
925	127.547	IDH2, NUP98-NSD1, PTPN11,PTPRT,PTPN14, TET2	6.85005e-06	ARID4B,ASXL2,ASXL3,BRPF1,CBX5,CBX7,EED,HDAC2,HDAC3,JMJD1C,KAT6B,KDM2B,KDM3B,MLL2,MLL3,MTA2,PRDM9,PRDM16,RBBP4,SAP130,SCML2,SUDS3,SUZ12,ZBTB33,ZBTB7B,CREBBP-KAT6A,RPN1-MECOM,RUNX1-MECOM, ASXL1, GATA2,CBFB,ETV6,ETV3,GLI1,IKZF1,MYB,MYC,MLLT10-CEP164, SMC1A,SMC3,SMC5,STAG2,RAD21	1.59509e-06	ACVR2B,ADRBK1,AKAP13,BUB1,CPNE3,DCLK1,MAPK1,MYLK2,MYO3A,NRK,PRKCG,RPS6KA6,SMG1,STK32A,STK33,STK36,TRIO,TTBK1,WNK3,WNK4, FLT3, NRAS,KRAS	8.69475e-08	MLL-ELL,MLL-MLLT4,MLL-MLLT3,MLLT10-MLL, MYH11-CBFB, NPM1, PML-RARA, RUNX1, TP53	4.25875e-38
806	127.547	IDH2, MT-CO2, PTPN11,PTPRT,PTPN14, TET2	6.85005e-06	ARID4B,ASXL2,ASXL3,BRPF1,CBX5,CBX7,EED,HDAC2,HDAC3,JMJD1C,KAT6B,KDM2B,KDM3B,MLL2,MLL3,MTA2,PRDM9,PRDM16,RBBP4,SAP130,SCML2,SUDS3,SUZ12,ZBTB33,ZBTB7B,CREBBP-KAT6A,RPN1-MECOM,RUNX1-MECOM, ASXL1, GATA2,CBFB,ETV6,ETV3,GLI1,IKZF1,MYB,MYC,MLLT10-CEP164, SMC1A,SMC3,SMC5,STAG2,RAD21	1.59509e-06	ACVR2B,ADRBK1,AKAP13,BUB1,CPNE3,DCLK1,MAPK1,MYLK2,MYO3A,NRK,PRKCG,RPS6KA6,SMG1,STK32A,STK33,STK36,TRIO,TTBK1,WNK3,WNK4, FLT3, NRAS,KRAS	8.69475e-08	MLL-ELL,MLL-MLLT4,MLL-MLLT3,MLLT10-MLL, MYH11-CBFB, NPM1, PML-RARA, RUNX1, TP53	4.25875e-38
1197	127.538	IDH2, PTPN11,PTPRT,PTPN14, TET2	3.73492e-05	ABL1,DYRK4,EPHA2,EPHA3,JAK3,MST1R,OBSCN,PDGFRB,WEE1, DNMT3A, MIR142, MLL-ELL,MLL-MLLT4,MLL-MLLT3,MLLT10-MLL	9.7393e-09	ACVR2B,ADRBK1,AKAP13,BUB1,CPNE3,DCLK1,MAPK1,MYLK2,MYO3A,NRK,PRKCG,RPS6KA6,SMG1,STK32A,STK33,STK36,TRIO,TTBK1,WNK3,WNK4, FLT3, KDM6A, NRAS,KRAS	1.53681e-09	MYH11-CBFB, NPM1, PML-RARA, RUNX1, RUNX1-RUNX1T1, TP53	7.30094e-35
1245	127.538	IDH2, PTPN11,PTPRT,PTPN14, TET2	3.73492e-05	ABL1,DYRK4,EPHA2,EPHA3,JAK3,MST1R,OBSCN,PDGFRB,WEE1, DNMT3A, MIR142, MYH11-CBFB	9.7393e-09	ACVR2B,ADRBK1,AKAP13,BUB1,CPNE3,DCLK1,MAPK1,MYLK2,MYO3A,NRK,PRKCG,RPS6KA6,SMG1,STK32A,STK33,STK36,TRIO,TTBK1,WNK3,WNK4, FLT3, KDM6A, NRAS,KRAS	1.53681e-09	MLL-ELL,MLL-MLLT4,MLL-MLLT3,MLLT10-MLL, NPM1, PML-RARA, RUNX1, RUNX1-RUNX1T1, TP53	7.30094e-35
1201	127.52	CSTF2T,DDX1,DDX23,DHX32,HNRNPK,METTL3,PLRG1,POLR2A,PRPF3,PRPF8,RBMX,SF3B1,SNRNP200,SRRM2,SRSF2,SRSF6,SUPT5H,TRA2B,U2AF1,U2AF1L4,U2AF2, IDH1, IDH2	0.00280544	ARID4B,ASXL2,ASXL3,BRPF1,CBX5,CBX7,EED,HDAC2,HDAC3,JMJD1C,KAT6B,KDM2B,KDM3B,MLL2,MLL3,MTA2,PRDM9,PRDM16,RBBP4,SAP130,SCML2,SUDS3,SUZ12,ZBTB33,ZBTB7B,CREBBP-KAT6A,RPN1-MECOM,RUNX1-MECOM, ASXL1, GATA2,CBFB,ETV6,ETV3,GLI1,IKZF1,MYB,MYC,MLLT10-CEP164, SMC1A,SMC3,SMC5,STAG2,RAD21	1.59509e-06	ABL1,DYRK4,EPHA2,EPHA3,JAK3,MST1R,OBSCN,PDGFRB,WEE1, ACVR2B,ADRBK1,AKAP13,BUB1,CPNE3,DCLK1,MAPK1,MYLK2,MYO3A,NRK,PRKCG,RPS6KA6,SMG1,STK32A,STK33,STK36,TRIO,TTBK1,WNK3,WNK4, FLT3, NRAS,KRAS	2.18022e-10	MLL-ELL,MLL-MLLT4,MLL-MLLT3,MLLT10-MLL, MYH11-CBFB, NPM1, PML-RARA, RUNX1, TP53	4.25875e-38
1167	127.52	IDH2, PTPN11,PTPRT,PTPN14, TET2	3.73492e-05	ABL1,DYRK4,EPHA2,EPHA3,JAK3,MST1R,OBSCN,PDGFRB,WEE1, CACNA1E, DNMT3A, MIR142	6.02154e-06	ACVR2B,ADRBK1,AKAP13,BUB1,CPNE3,DCLK1,MAPK1,MYLK2,MYO3A,NRK,PRKCG,RPS6KA6,SMG1,STK32A,STK33,STK36,TRIO,TTBK1,WNK3,WNK4, CROCC, FLT3, NRAS,KRAS	4.34183e-09	MLL-ELL,MLL-MLLT4,MLL-MLLT3,MLLT10-MLL, MYH11-CBFB, NPM1, PML-RARA, RUNX1, TP53	4.25875e-38
1156	127.52	IDH2, PTPN11,PTPRT,PTPN14, TET2	3.73492e-05	ABL1,DYRK4,EPHA2,EPHA3,JAK3,MST1R,OBSCN,PDGFRB,WEE1, COL12A1, DNMT3A, MIR142	6.02154e-06	ACVR2B,ADRBK1,AKAP13,BUB1,CPNE3,DCLK1,MAPK1,MYLK2,MYO3A,NRK,PRKCG,RPS6KA6,SMG1,STK32A,STK33,STK36,TRIO,TTBK1,WNK3,WNK4, FLT3, MT-CO3, NRAS,KRAS	4.34183e-09	MLL-ELL,MLL-MLLT4,MLL-MLLT3,MLLT10-MLL, MYH11-CBFB, NPM1, PML-RARA, RUNX1, TP53	4.25875e-38
1199	127.52	IDH2, PTPN11,PTPRT,PTPN14, TET2	3.73492e-05	ABL1,DYRK4,EPHA2,EPHA3,JAK3,MST1R,OBSCN,PDGFRB,WEE1, DNMT3A, MIR142, NUP98-NSD1	6.02154e-06	ACVR2B,ADRBK1,AKAP13,BUB1,CPNE3,DCLK1,MAPK1,MYLK2,MYO3A,NRK,PRKCG,RPS6KA6,SMG1,STK32A,STK33,STK36,TRIO,TTBK1,WNK3,WNK4, FLT3, MT-CO2, NRAS,KRAS	4.34183e-09	MLL-ELL,MLL-MLLT4,MLL-MLLT3,MLLT10-MLL, MYH11-CBFB, NPM1, PML-RARA, RUNX1, TP53	4.25875e-38
1209	127.52	IDH2, PTPN11,PTPRT,PTPN14, TET2	3.73492e-05	ABL1,DYRK4,EPHA2,EPHA3,JAK3,MST1R,OBSCN,PDGFRB,WEE1, DNMT3A, MIR142, SPEN	6.02154e-06	ACVR2B,ADRBK1,AKAP13,BUB1,CPNE3,DCLK1,MAPK1,MYLK2,MYO3A,NRK,PRKCG,RPS6KA6,SMG1,STK32A,STK33,STK36,TRIO,TTBK1,WNK3,WNK4, FLT3, MT-CO3, NRAS,KRAS	4.34183e-09	MLL-ELL,MLL-MLLT4,MLL-MLLT3,MLLT10-MLL, MYH11-CBFB, NPM1, PML-RARA, RUNX1, TP53	4.25875e-38
1110	127.52	IDH2, PTPN11,PTPRT,PTPN14, TET2	3.73492e-05	ABL1,DYRK4,EPHA2,EPHA3,JAK3,MST1R,OBSCN,PDGFRB,WEE1, DNAH9, DNMT3A, MIR142	6.02154e-06	ACVR2B,ADRBK1,AKAP13,BUB1,CPNE3,DCLK1,MAPK1,MYLK2,MYO3A,NRK,PRKCG,RPS6KA6,SMG1,STK32A,STK33,STK36,TRIO,TTBK1,WNK3,WNK4, BCR-ABL1, FLT3, NRAS,KRAS	4.34183e-09	MLL-ELL,MLL-MLLT4,MLL-MLLT3,MLLT10-MLL, MYH11-CBFB, NPM1, PML-RARA, RUNX1, TP53	4.25875e-38
1152	127.52	IDH2, PTPN11,PTPRT,PTPN14, TET2	3.73492e-05	ABL1,DYRK4,EPHA2,EPHA3,JAK3,MST1R,OBSCN,PDGFRB,WEE1, COL12A1, DNMT3A, MIR142	6.02154e-06	ACVR2B,ADRBK1,AKAP13,BUB1,CPNE3,DCLK1,MAPK1,MYLK2,MYO3A,NRK,PRKCG,RPS6KA6,SMG1,STK32A,STK33,STK36,TRIO,TTBK1,WNK3,WNK4, FLT3, MT-CO2, NRAS,KRAS	4.34183e-09	MLL-ELL,MLL-MLLT4,MLL-MLLT3,MLLT10-MLL, MYH11-CBFB, NPM1, PML-RARA, RUNX1, TP53	4.25875e-38
1206	127.52	IDH2, PTPN11,PTPRT,PTPN14, TET2	3.73492e-05	ABL1,DYRK4,EPHA2,EPHA3,JAK3,MST1R,OBSCN,PDGFRB,WEE1, COL12A1, DNMT3A, MIR142	6.02154e-06	ACVR2B,ADRBK1,AKAP13,BUB1,CPNE3,DCLK1,MAPK1,MYLK2,MYO3A,NRK,PRKCG,RPS6KA6,SMG1,STK32A,STK33,STK36,TRIO,TTBK1,WNK3,WNK4, CACNA1E, FLT3, NRAS,KRAS	4.34183e-09	MLL-ELL,MLL-MLLT4,MLL-MLLT3,MLLT10-MLL, MYH11-CBFB, NPM1, PML-RARA, RUNX1, TP53	4.25875e-38
1168	127.52	IDH2, PTPN11,PTPRT,PTPN14, TET2	3.73492e-05	ABL1,DYRK4,EPHA2,EPHA3,JAK3,MST1R,OBSCN,PDGFRB,WEE1, DNMT3A, MIR142, SPEN	6.02154e-06	ACVR2B,ADRBK1,AKAP13,BUB1,CPNE3,DCLK1,MAPK1,MYLK2,MYO3A,NRK,PRKCG,RPS6KA6,SMG1,STK32A,STK33,STK36,TRIO,TTBK1,WNK3,WNK4, CACNA1E, FLT3, NRAS,KRAS	4.34183e-09	MLL-ELL,MLL-MLLT4,MLL-MLLT3,MLLT10-MLL, MYH11-CBFB, NPM1, PML-RARA, RUNX1, TP53	4.25875e-38
1161	127.52	IDH2, PTPN11,PTPRT,PTPN14, TET2	3.73492e-05	ABL1,DYRK4,EPHA2,EPHA3,JAK3,MST1R,OBSCN,PDGFRB,WEE1, DNMT3A, MIR142, NUP98-NSD1	6.02154e-06	ACVR2B,ADRBK1,AKAP13,BUB1,CPNE3,DCLK1,MAPK1,MYLK2,MYO3A,NRK,PRKCG,RPS6KA6,SMG1,STK32A,STK33,STK36,TRIO,TTBK1,WNK3,WNK4, FLT3, MT-CO3, NRAS,KRAS	4.34183e-09	MLL-ELL,MLL-MLLT4,MLL-MLLT3,MLLT10-MLL, MYH11-CBFB, NPM1, PML-RARA, RUNX1, TP53	4.25875e-38
1156	127.52	IDH2, PTPN11,PTPRT,PTPN14, TET2	3.73492e-05	ABL1,DYRK4,EPHA2,EPHA3,JAK3,MST1R,OBSCN,PDGFRB,WEE1, CACNA1E, DNMT3A, MIR142	6.02154e-06	ACVR2B,ADRBK1,AKAP13,BUB1,CPNE3,DCLK1,MAPK1,MYLK2,MYO3A,NRK,PRKCG,RPS6KA6,SMG1,STK32A,STK33,STK36,TRIO,TTBK1,WNK3,WNK4, BCR-ABL1, FLT3, NRAS,KRAS	4.34183e-09	MLL-ELL,MLL-MLLT4,MLL-MLLT3,MLLT10-MLL, MYH11-CBFB, NPM1, PML-RARA, RUNX1, TP53	4.25875e-38
1130	127.52	IDH2, PTPN11,PTPRT,PTPN14, TET2	3.73492e-05	ABL1,DYRK4,EPHA2,EPHA3,JAK3,MST1R,OBSCN,PDGFRB,WEE1, DNMT3A, FCGBP, MIR142	6.02154e-06	ACVR2B,ADRBK1,AKAP13,BUB1,CPNE3,DCLK1,MAPK1,MYLK2,MYO3A,NRK,PRKCG,RPS6KA6,SMG1,STK32A,STK33,STK36,TRIO,TTBK1,WNK3,WNK4, CACNA1E, FLT3, NRAS,KRAS	4.34183e-09	MLL-ELL,MLL-MLLT4,MLL-MLLT3,MLLT10-MLL, MYH11-CBFB, NPM1, PML-RARA, RUNX1, TP53	4.25875e-38
1162	127.52	IDH2, PTPN11,PTPRT,PTPN14, TET2	3.73492e-05	ABL1,DYRK4,EPHA2,EPHA3,JAK3,MST1R,OBSCN,PDGFRB,WEE1, COL12A1, DNMT3A, MIR142	6.02154e-06	ACVR2B,ADRBK1,AKAP13,BUB1,CPNE3,DCLK1,MAPK1,MYLK2,MYO3A,NRK,PRKCG,RPS6KA6,SMG1,STK32A,STK33,STK36,TRIO,TTBK1,WNK3,WNK4, CROCC, FLT3, NRAS,KRAS	4.34183e-09	MLL-ELL,MLL-MLLT4,MLL-MLLT3,MLLT10-MLL, MYH11-CBFB, NPM1, PML-RARA, RUNX1, TP53	4.25875e-38
1143	127.52	IDH2, PTPN11,PTPRT,PTPN14, TET2	3.73492e-05	ABL1,DYRK4,EPHA2,EPHA3,JAK3,MST1R,OBSCN,PDGFRB,WEE1, CACNA1E, DNMT3A, MIR142	6.02154e-06	ACVR2B,ADRBK1,AKAP13,BUB1,CPNE3,DCLK1,MAPK1,MYLK2,MYO3A,NRK,PRKCG,RPS6KA6,SMG1,STK32A,STK33,STK36,TRIO,TTBK1,WNK3,WNK4, FLT3, MT-CO3, NRAS,KRAS	4.34183e-09	MLL-ELL,MLL-MLLT4,MLL-MLLT3,MLLT10-MLL, MYH11-CBFB, NPM1, PML-RARA, RUNX1, TP53	4.25875e-38
1191	127.52	IDH2, PTPN11,PTPRT,PTPN14, TET2	3.73492e-05	ABL1,DYRK4,EPHA2,EPHA3,JAK3,MST1R,OBSCN,PDGFRB,WEE1, CACNA1E, DNMT3A, MIR142	6.02154e-06	ACVR2B,ADRBK1,AKAP13,BUB1,CPNE3,DCLK1,MAPK1,MYLK2,MYO3A,NRK,PRKCG,RPS6KA6,SMG1,STK32A,STK33,STK36,TRIO,TTBK1,WNK3,WNK4, FLT3, MT-CO2, NRAS,KRAS	4.34183e-09	MLL-ELL,MLL-MLLT4,MLL-MLLT3,MLLT10-MLL, MYH11-CBFB, NPM1, PML-RARA, RUNX1, TP53	4.25875e-38
1123	127.52	IDH2, PTPN11,PTPRT,PTPN14, TET2	3.73492e-05	ABL1,DYRK4,EPHA2,EPHA3,JAK3,MST1R,OBSCN,PDGFRB,WEE1, DNMT3A, MIR142, SPEN	6.02154e-06	ACVR2B,ADRBK1,AKAP13,BUB1,CPNE3,DCLK1,MAPK1,MYLK2,MYO3A,NRK,PRKCG,RPS6KA6,SMG1,STK32A,STK33,STK36,TRIO,TTBK1,WNK3,WNK4, CROCC, FLT3, NRAS,KRAS	4.34183e-09	MLL-ELL,MLL-MLLT4,MLL-MLLT3,MLLT10-MLL, MYH11-CBFB, NPM1, PML-RARA, RUNX1, TP53	4.25875e-38
1164	127.52	IDH2, PTPN11,PTPRT,PTPN14, TET2	3.73492e-05	ABL1,DYRK4,EPHA2,EPHA3,JAK3,MST1R,OBSCN,PDGFRB,WEE1, DNMT3A, MIR142, SPEN	6.02154e-06	ACVR2B,ADRBK1,AKAP13,BUB1,CPNE3,DCLK1,MAPK1,MYLK2,MYO3A,NRK,PRKCG,RPS6KA6,SMG1,STK32A,STK33,STK36,TRIO,TTBK1,WNK3,WNK4, FLT3, MT-CO2, NRAS,KRAS	4.34183e-09	MLL-ELL,MLL-MLLT4,MLL-MLLT3,MLLT10-MLL, MYH11-CBFB, NPM1, PML-RARA, RUNX1, TP53	4.25875e-38
1099	127.52	IDH2, PTPN11,PTPRT,PTPN14, TET2	3.73492e-05	ABL1,DYRK4,EPHA2,EPHA3,JAK3,MST1R,OBSCN,PDGFRB,WEE1, DNAH9, DNMT3A, MIR142	6.02154e-06	ACVR2B,ADRBK1,AKAP13,BUB1,CPNE3,DCLK1,MAPK1,MYLK2,MYO3A,NRK,PRKCG,RPS6KA6,SMG1,STK32A,STK33,STK36,TRIO,TTBK1,WNK3,WNK4, FLT3, MT-CO2, NRAS,KRAS	4.34183e-09	MLL-ELL,MLL-MLLT4,MLL-MLLT3,MLLT10-MLL, MYH11-CBFB, NPM1, PML-RARA, RUNX1, TP53	4.25875e-38
1124	127.52	IDH2, PTPN11,PTPRT,PTPN14, TET2	3.73492e-05	ABL1,DYRK4,EPHA2,EPHA3,JAK3,MST1R,OBSCN,PDGFRB,WEE1, DNAH9, DNMT3A, MIR142	6.02154e-06	ACVR2B,ADRBK1,AKAP13,BUB1,CPNE3,DCLK1,MAPK1,MYLK2,MYO3A,NRK,PRKCG,RPS6KA6,SMG1,STK32A,STK33,STK36,TRIO,TTBK1,WNK3,WNK4, CROCC, FLT3, NRAS,KRAS	4.34183e-09	MLL-ELL,MLL-MLLT4,MLL-MLLT3,MLLT10-MLL, MYH11-CBFB, NPM1, PML-RARA, RUNX1, TP53	4.25875e-38
1107	127.52	IDH2, PTPN11,PTPRT,PTPN14, TET2	3.73492e-05	ABL1,DYRK4,EPHA2,EPHA3,JAK3,MST1R,OBSCN,PDGFRB,WEE1, DNMT3A, MIR142, SPEN	6.02154e-06	ACVR2B,ADRBK1,AKAP13,BUB1,CPNE3,DCLK1,MAPK1,MYLK2,MYO3A,NRK,PRKCG,RPS6KA6,SMG1,STK32A,STK33,STK36,TRIO,TTBK1,WNK3,WNK4, BCR-ABL1, FLT3, NRAS,KRAS	4.34183e-09	MLL-ELL,MLL-MLLT4,MLL-MLLT3,MLLT10-MLL, MYH11-CBFB, NPM1, PML-RARA, RUNX1, TP53	4.25875e-38
1185	127.52	IDH2, PTPN11,PTPRT,PTPN14, TET2	3.73492e-05	ABL1,DYRK4,EPHA2,EPHA3,JAK3,MST1R,OBSCN,PDGFRB,WEE1, DNMT3A, MIR142, NUP98-NSD1	6.02154e-06	ACVR2B,ADRBK1,AKAP13,BUB1,CPNE3,DCLK1,MAPK1,MYLK2,MYO3A,NRK,PRKCG,RPS6KA6,SMG1,STK32A,STK33,STK36,TRIO,TTBK1,WNK3,WNK4, CACNA1E, FLT3, NRAS,KRAS	4.34183e-09	MLL-ELL,MLL-MLLT4,MLL-MLLT3,MLLT10-MLL, MYH11-CBFB, NPM1, PML-RARA, RUNX1, TP53	4.25875e-38
1152	127.52	IDH2, PTPN11,PTPRT,PTPN14, TET2	3.73492e-05	ABL1,DYRK4,EPHA2,EPHA3,JAK3,MST1R,OBSCN,PDGFRB,WEE1, DNMT3A, MIR142, NUP98-NSD1	6.02154e-06	ACVR2B,ADRBK1,AKAP13,BUB1,CPNE3,DCLK1,MAPK1,MYLK2,MYO3A,NRK,PRKCG,RPS6KA6,SMG1,STK32A,STK33,STK36,TRIO,TTBK1,WNK3,WNK4, CROCC, FLT3, NRAS,KRAS	4.34183e-09	MLL-ELL,MLL-MLLT4,MLL-MLLT3,MLLT10-MLL, MYH11-CBFB, NPM1, PML-RARA, RUNX1, TP53	4.25875e-38
1166	127.52	IDH2, PTPN11,PTPRT,PTPN14, TET2	3.73492e-05	ABL1,DYRK4,EPHA2,EPHA3,JAK3,MST1R,OBSCN,PDGFRB,WEE1, DNMT3A, FCGBP, MIR142	6.02154e-06	ACVR2B,ADRBK1,AKAP13,BUB1,CPNE3,DCLK1,MAPK1,MYLK2,MYO3A,NRK,PRKCG,RPS6KA6,SMG1,STK32A,STK33,STK36,TRIO,TTBK1,WNK3,WNK4, BCR-ABL1, FLT3, NRAS,KRAS	4.34183e-09	MLL-ELL,MLL-MLLT4,MLL-MLLT3,MLLT10-MLL, MYH11-CBFB, NPM1, PML-RARA, RUNX1, TP53	4.25875e-38
1115	127.52	IDH2, PTPN11,PTPRT,PTPN14, TET2	3.73492e-05	ABL1,DYRK4,EPHA2,EPHA3,JAK3,MST1R,OBSCN,PDGFRB,WEE1, DNMT3A, FCGBP, MIR142	6.02154e-06	ACVR2B,ADRBK1,AKAP13,BUB1,CPNE3,DCLK1,MAPK1,MYLK2,MYO3A,NRK,PRKCG,RPS6KA6,SMG1,STK32A,STK33,STK36,TRIO,TTBK1,WNK3,WNK4, FLT3, MT-CO2, NRAS,KRAS	4.34183e-09	MLL-ELL,MLL-MLLT4,MLL-MLLT3,MLLT10-MLL, MYH11-CBFB, NPM1, PML-RARA, RUNX1, TP53	4.25875e-38
1221	127.52	IDH2, PTPN11,PTPRT,PTPN14, TET2	3.73492e-05	ABL1,DYRK4,EPHA2,EPHA3,JAK3,MST1R,OBSCN,PDGFRB,WEE1, DNAH9, DNMT3A, MIR142	6.02154e-06	ACVR2B,ADRBK1,AKAP13,BUB1,CPNE3,DCLK1,MAPK1,MYLK2,MYO3A,NRK,PRKCG,RPS6KA6,SMG1,STK32A,STK33,STK36,TRIO,TTBK1,WNK3,WNK4, FLT3, MT-CO3, NRAS,KRAS	4.34183e-09	MLL-ELL,MLL-MLLT4,MLL-MLLT3,MLLT10-MLL, MYH11-CBFB, NPM1, PML-RARA, RUNX1, TP53	4.25875e-38
1107	127.52	IDH2, PTPN11,PTPRT,PTPN14, TET2	3.73492e-05	ABL1,DYRK4,EPHA2,EPHA3,JAK3,MST1R,OBSCN,PDGFRB,WEE1, DNAH9, DNMT3A, MIR142	6.02154e-06	ACVR2B,ADRBK1,AKAP13,BUB1,CPNE3,DCLK1,MAPK1,MYLK2,MYO3A,NRK,PRKCG,RPS6KA6,SMG1,STK32A,STK33,STK36,TRIO,TTBK1,WNK3,WNK4, CACNA1E, FLT3, NRAS,KRAS	4.34183e-09	MLL-ELL,MLL-MLLT4,MLL-MLLT3,MLLT10-MLL, MYH11-CBFB, NPM1, PML-RARA, RUNX1, TP53	4.25875e-38
1132	127.52	IDH2, PTPN11,PTPRT,PTPN14, TET2	3.73492e-05	ABL1,DYRK4,EPHA2,EPHA3,JAK3,MST1R,OBSCN,PDGFRB,WEE1, DNMT3A, MIR142, NUP98-NSD1	6.02154e-06	ACVR2B,ADRBK1,AKAP13,BUB1,CPNE3,DCLK1,MAPK1,MYLK2,MYO3A,NRK,PRKCG,RPS6KA6,SMG1,STK32A,STK33,STK36,TRIO,TTBK1,WNK3,WNK4, BCR-ABL1, FLT3, NRAS,KRAS	4.34183e-09	MLL-ELL,MLL-MLLT4,MLL-MLLT3,MLLT10-MLL, MYH11-CBFB, NPM1, PML-RARA, RUNX1, TP53	4.25875e-38
1155	127.52	IDH2, PTPN11,PTPRT,PTPN14, TET2	3.73492e-05	ABL1,DYRK4,EPHA2,EPHA3,JAK3,MST1R,OBSCN,PDGFRB,WEE1, DNMT3A, FCGBP, MIR142	6.02154e-06	ACVR2B,ADRBK1,AKAP13,BUB1,CPNE3,DCLK1,MAPK1,MYLK2,MYO3A,NRK,PRKCG,RPS6KA6,SMG1,STK32A,STK33,STK36,TRIO,TTBK1,WNK3,WNK4, CROCC, FLT3, NRAS,KRAS	4.34183e-09	MLL-ELL,MLL-MLLT4,MLL-MLLT3,MLLT10-MLL, MYH11-CBFB, NPM1, PML-RARA, RUNX1, TP53	4.25875e-38
1143	127.52	IDH2, PTPN11,PTPRT,PTPN14, TET2	3.73492e-05	ABL1,DYRK4,EPHA2,EPHA3,JAK3,MST1R,OBSCN,PDGFRB,WEE1, DNMT3A, FCGBP, MIR142	6.02154e-06	ACVR2B,ADRBK1,AKAP13,BUB1,CPNE3,DCLK1,MAPK1,MYLK2,MYO3A,NRK,PRKCG,RPS6KA6,SMG1,STK32A,STK33,STK36,TRIO,TTBK1,WNK3,WNK4, FLT3, MT-CO3, NRAS,KRAS	4.34183e-09	MLL-ELL,MLL-MLLT4,MLL-MLLT3,MLLT10-MLL, MYH11-CBFB, NPM1, PML-RARA, RUNX1, TP53	4.25875e-38
1188	127.52	IDH2, PTPN11,PTPRT,PTPN14, TET2	3.73492e-05	ABL1,DYRK4,EPHA2,EPHA3,JAK3,MST1R,OBSCN,PDGFRB,WEE1, COL12A1, DNMT3A, MIR142	6.02154e-06	ACVR2B,ADRBK1,AKAP13,BUB1,CPNE3,DCLK1,MAPK1,MYLK2,MYO3A,NRK,PRKCG,RPS6KA6,SMG1,STK32A,STK33,STK36,TRIO,TTBK1,WNK3,WNK4, BCR-ABL1, FLT3, NRAS,KRAS	4.34183e-09	MLL-ELL,MLL-MLLT4,MLL-MLLT3,MLLT10-MLL, MYH11-CBFB, NPM1, PML-RARA, RUNX1, TP53	4.25875e-38
961	127.514	ARID4B,ASXL2,ASXL3,BRPF1,CBX5,CBX7,EED,HDAC2,HDAC3,JMJD1C,KAT6B,KDM2B,KDM3B,MLL2,MLL3,MTA2,PRDM9,PRDM16,RBBP4,SAP130,SCML2,SUDS3,SUZ12,ZBTB33,ZBTB7B,CREBBP-KAT6A,RPN1-MECOM,RUNX1-MECOM, GATA2,CBFB,ETV6,ETV3,GLI1,IKZF1,MYB,MYC,MLLT10-CEP164, SMC1A,SMC3,SMC5,STAG2,RAD21	4.55905e-05	IDH2, MT-CO2, PTPN11,PTPRT,PTPN14, TET2	6.85005e-06	ABL1,DYRK4,EPHA2,EPHA3,JAK3,MST1R,OBSCN,PDGFRB,WEE1, CSTF2T,DDX1,DDX23,DHX32,HNRNPK,METTL3,PLRG1,POLR2A,PRPF3,PRPF8,RBMX,SF3B1,SNRNP200,SRRM2,SRSF2,SRSF6,SUPT5H,TRA2B,U2AF1,U2AF1L4,U2AF2, FLT3, KDM6A	3.14478e-09	MLL-ELL,MLL-MLLT4,MLL-MLLT3,MLLT10-MLL, MYH11-CBFB, NPM1, PML-RARA, RUNX1, TP53	4.25875e-38
984	127.514	ARID4B,ASXL2,ASXL3,BRPF1,CBX5,CBX7,EED,HDAC2,HDAC3,JMJD1C,KAT6B,KDM2B,KDM3B,MLL2,MLL3,MTA2,PRDM9,PRDM16,RBBP4,SAP130,SCML2,SUDS3,SUZ12,ZBTB33,ZBTB7B,CREBBP-KAT6A,RPN1-MECOM,RUNX1-MECOM, GATA2,CBFB,ETV6,ETV3,GLI1,IKZF1,MYB,MYC,MLLT10-CEP164, SMC1A,SMC3,SMC5,STAG2,RAD21	4.55905e-05	IDH2, NUP98-NSD1, PTPN11,PTPRT,PTPN14, TET2	6.85005e-06	ABL1,DYRK4,EPHA2,EPHA3,JAK3,MST1R,OBSCN,PDGFRB,WEE1, CSTF2T,DDX1,DDX23,DHX32,HNRNPK,METTL3,PLRG1,POLR2A,PRPF3,PRPF8,RBMX,SF3B1,SNRNP200,SRRM2,SRSF2,SRSF6,SUPT5H,TRA2B,U2AF1,U2AF1L4,U2AF2, FLT3, KDM6A	3.14478e-09	MLL-ELL,MLL-MLLT4,MLL-MLLT3,MLLT10-MLL, MYH11-CBFB, NPM1, PML-RARA, RUNX1, TP53	4.25875e-38
979	127.514	ARID4B,ASXL2,ASXL3,BRPF1,CBX5,CBX7,EED,HDAC2,HDAC3,JMJD1C,KAT6B,KDM2B,KDM3B,MLL2,MLL3,MTA2,PRDM9,PRDM16,RBBP4,SAP130,SCML2,SUDS3,SUZ12,ZBTB33,ZBTB7B,CREBBP-KAT6A,RPN1-MECOM,RUNX1-MECOM, GATA2,CBFB,ETV6,ETV3,GLI1,IKZF1,MYB,MYC,MLLT10-CEP164, SMC1A,SMC3,SMC5,STAG2,RAD21	4.55905e-05	IDH2, NF1, PTPN11,PTPRT,PTPN14, TET2	6.85005e-06	ABL1,DYRK4,EPHA2,EPHA3,JAK3,MST1R,OBSCN,PDGFRB,WEE1, CSTF2T,DDX1,DDX23,DHX32,HNRNPK,METTL3,PLRG1,POLR2A,PRPF3,PRPF8,RBMX,SF3B1,SNRNP200,SRRM2,SRSF2,SRSF6,SUPT5H,TRA2B,U2AF1,U2AF1L4,U2AF2, FLT3, KDM6A	3.14478e-09	MLL-ELL,MLL-MLLT4,MLL-MLLT3,MLLT10-MLL, MYH11-CBFB, NPM1, PML-RARA, RUNX1, TP53	4.25875e-38
945	127.514	ARID4B,ASXL2,ASXL3,BRPF1,CBX5,CBX7,EED,HDAC2,HDAC3,JMJD1C,KAT6B,KDM2B,KDM3B,MLL2,MLL3,MTA2,PRDM9,PRDM16,RBBP4,SAP130,SCML2,SUDS3,SUZ12,ZBTB33,ZBTB7B,CREBBP-KAT6A,RPN1-MECOM,RUNX1-MECOM, GATA2,CBFB,ETV6,ETV3,GLI1,IKZF1,MYB,MYC,MLLT10-CEP164, SMC1A,SMC3,SMC5,STAG2,RAD21	4.55905e-05	CACNA1B, IDH2, PTPN11,PTPRT,PTPN14, TET2	6.85005e-06	ABL1,DYRK4,EPHA2,EPHA3,JAK3,MST1R,OBSCN,PDGFRB,WEE1, CSTF2T,DDX1,DDX23,DHX32,HNRNPK,METTL3,PLRG1,POLR2A,PRPF3,PRPF8,RBMX,SF3B1,SNRNP200,SRRM2,SRSF2,SRSF6,SUPT5H,TRA2B,U2AF1,U2AF1L4,U2AF2, FLT3, KDM6A	3.14478e-09	MLL-ELL,MLL-MLLT4,MLL-MLLT3,MLLT10-MLL, MYH11-CBFB, NPM1, PML-RARA, RUNX1, TP53	4.25875e-38
769	127.512	IDH2, KDM6A, PTPN11,PTPRT,PTPN14, TET2	3.8662e-06	ARID4B,ASXL2,ASXL3,BRPF1,CBX5,CBX7,EED,HDAC2,HDAC3,JMJD1C,KAT6B,KDM2B,KDM3B,MLL2,MLL3,MTA2,PRDM9,PRDM16,RBBP4,SAP130,SCML2,SUDS3,SUZ12,ZBTB33,ZBTB7B,CREBBP-KAT6A,RPN1-MECOM,RUNX1-MECOM, ASXL1, GATA2,CBFB,ETV6,ETV3,GLI1,IKZF1,MYB,MYC,MLLT10-CEP164, SMC1A,SMC3,SMC5,STAG2,RAD21	1.59509e-06	ABL1,DYRK4,EPHA2,EPHA3,JAK3,MST1R,OBSCN,PDGFRB,WEE1, CSTF2T,DDX1,DDX23,DHX32,HNRNPK,METTL3,PLRG1,POLR2A,PRPF3,PRPF8,RBMX,SF3B1,SNRNP200,SRRM2,SRSF2,SRSF6,SUPT5H,TRA2B,U2AF1,U2AF1L4,U2AF2, FLT3	1.59522e-07	MLL-ELL,MLL-MLLT4,MLL-MLLT3,MLLT10-MLL, MYH11-CBFB, NPM1, PML-RARA, RUNX1, TP53	4.25875e-38
1057	127.51	ASXL1, GATA2,CBFB,ETV6,ETV3,GLI1,IKZF1,MYB,MYC,MLLT10-CEP164, SMC1A,SMC3,SMC5,STAG2,RAD21	0.000660228	IDH2, NUP98-NSD1, PTPN11,PTPRT,PTPN14, TET2	6.85005e-06	ABL1,DYRK4,EPHA2,EPHA3,JAK3,MST1R,OBSCN,PDGFRB,WEE1, ACVR2B,ADRBK1,AKAP13,BUB1,CPNE3,DCLK1,MAPK1,MYLK2,MYO3A,NRK,PRKCG,RPS6KA6,SMG1,STK32A,STK33,STK36,TRIO,TTBK1,WNK3,WNK4, FLT3, NRAS,KRAS	2.18022e-10	MLL-ELL,MLL-MLLT4,MLL-MLLT3,MLLT10-MLL, MYH11-CBFB, NPM1, PML-RARA, RUNX1, TP53	4.25875e-38
1012	127.51	ASXL1, GATA2,CBFB,ETV6,ETV3,GLI1,IKZF1,MYB,MYC,MLLT10-CEP164, SMC1A,SMC3,SMC5,STAG2,RAD21	0.000660228	IDH2, MT-CO2, PTPN11,PTPRT,PTPN14, TET2	6.85005e-06	ABL1,DYRK4,EPHA2,EPHA3,JAK3,MST1R,OBSCN,PDGFRB,WEE1, ACVR2B,ADRBK1,AKAP13,BUB1,CPNE3,DCLK1,MAPK1,MYLK2,MYO3A,NRK,PRKCG,RPS6KA6,SMG1,STK32A,STK33,STK36,TRIO,TTBK1,WNK3,WNK4, FLT3, NRAS,KRAS	2.18022e-10	MLL-ELL,MLL-MLLT4,MLL-MLLT3,MLLT10-MLL, MYH11-CBFB, NPM1, PML-RARA, RUNX1, TP53	4.25875e-38
974	127.51	ASXL1, GATA2,CBFB,ETV6,ETV3,GLI1,IKZF1,MYB,MYC,MLLT10-CEP164, SMC1A,SMC3,SMC5,STAG2,RAD21	0.000660228	CACNA1B, IDH2, PTPN11,PTPRT,PTPN14, TET2	6.85005e-06	ABL1,DYRK4,EPHA2,EPHA3,JAK3,MST1R,OBSCN,PDGFRB,WEE1, ACVR2B,ADRBK1,AKAP13,BUB1,CPNE3,DCLK1,MAPK1,MYLK2,MYO3A,NRK,PRKCG,RPS6KA6,SMG1,STK32A,STK33,STK36,TRIO,TTBK1,WNK3,WNK4, FLT3, NRAS,KRAS	2.18022e-10	MLL-ELL,MLL-MLLT4,MLL-MLLT3,MLLT10-MLL, MYH11-CBFB, NPM1, PML-RARA, RUNX1, TP53	4.25875e-38
974	127.51	ASXL1, GATA2,CBFB,ETV6,ETV3,GLI1,IKZF1,MYB,MYC,MLLT10-CEP164, SMC1A,SMC3,SMC5,STAG2,RAD21	0.000660228	IDH2, NF1, PTPN11,PTPRT,PTPN14, TET2	6.85005e-06	ABL1,DYRK4,EPHA2,EPHA3,JAK3,MST1R,OBSCN,PDGFRB,WEE1, ACVR2B,ADRBK1,AKAP13,BUB1,CPNE3,DCLK1,MAPK1,MYLK2,MYO3A,NRK,PRKCG,RPS6KA6,SMG1,STK32A,STK33,STK36,TRIO,TTBK1,WNK3,WNK4, FLT3, NRAS,KRAS	2.18022e-10	MLL-ELL,MLL-MLLT4,MLL-MLLT3,MLLT10-MLL, MYH11-CBFB, NPM1, PML-RARA, RUNX1, TP53	4.25875e-38
1143	127.477	IDH2, PTPN11,PTPRT,PTPN14, TET2	3.73492e-05	ARID4B,ASXL2,ASXL3,BRPF1,CBX5,CBX7,EED,HDAC2,HDAC3,JMJD1C,KAT6B,KDM2B,KDM3B,MLL2,MLL3,MTA2,PRDM9,PRDM16,RBBP4,SAP130,SCML2,SUDS3,SUZ12,ZBTB33,ZBTB7B,CREBBP-KAT6A,RPN1-MECOM,RUNX1-MECOM, GATA2,CBFB,ETV6,ETV3,GLI1,IKZF1,MYB,MYC,MLLT10-CEP164, GPR128-TFG, SMC1A,SMC3,SMC5,STAG2,RAD21	6.28338e-06	ACVR2B,ADRBK1,AKAP13,BUB1,CPNE3,DCLK1,MAPK1,MYLK2,MYO3A,NRK,PRKCG,RPS6KA6,SMG1,STK32A,STK33,STK36,TRIO,TTBK1,WNK3,WNK4, FLT3, MT-CO3, NRAS,KRAS	4.34183e-09	MLL-ELL,MLL-MLLT4,MLL-MLLT3,MLLT10-MLL, MYH11-CBFB, NPM1, PML-RARA, RUNX1, TP53	4.25875e-38
1031	127.477	IDH2, PTPN11,PTPRT,PTPN14, TET2	3.73492e-05	ARID4B,ASXL2,ASXL3,BRPF1,CBX5,CBX7,EED,HDAC2,HDAC3,JMJD1C,KAT6B,KDM2B,KDM3B,MLL2,MLL3,MTA2,PRDM9,PRDM16,RBBP4,SAP130,SCML2,SUDS3,SUZ12,ZBTB33,ZBTB7B,CREBBP-KAT6A,RPN1-MECOM,RUNX1-MECOM, GATA2,CBFB,ETV6,ETV3,GLI1,IKZF1,MYB,MYC,MLLT10-CEP164, GPR128-TFG, SMC1A,SMC3,SMC5,STAG2,RAD21	6.28338e-06	ACVR2B,ADRBK1,AKAP13,BUB1,CPNE3,DCLK1,MAPK1,MYLK2,MYO3A,NRK,PRKCG,RPS6KA6,SMG1,STK32A,STK33,STK36,TRIO,TTBK1,WNK3,WNK4, FLT3, MT-CO2, NRAS,KRAS	4.34183e-09	MLL-ELL,MLL-MLLT4,MLL-MLLT3,MLLT10-MLL, MYH11-CBFB, NPM1, PML-RARA, RUNX1, TP53	4.25875e-38
1112	127.477	IDH2, PTPN11,PTPRT,PTPN14, TET2	3.73492e-05	ARID4B,ASXL2,ASXL3,BRPF1,CBX5,CBX7,EED,HDAC2,HDAC3,JMJD1C,KAT6B,KDM2B,KDM3B,MLL2,MLL3,MTA2,PRDM9,PRDM16,RBBP4,SAP130,SCML2,SUDS3,SUZ12,ZBTB33,ZBTB7B,CREBBP-KAT6A,RPN1-MECOM,RUNX1-MECOM, GATA2,CBFB,ETV6,ETV3,GLI1,IKZF1,MYB,MYC,MLLT10-CEP164, GPR128-TFG, SMC1A,SMC3,SMC5,STAG2,RAD21	6.28338e-06	ACVR2B,ADRBK1,AKAP13,BUB1,CPNE3,DCLK1,MAPK1,MYLK2,MYO3A,NRK,PRKCG,RPS6KA6,SMG1,STK32A,STK33,STK36,TRIO,TTBK1,WNK3,WNK4, CACNA1E, FLT3, NRAS,KRAS	4.34183e-09	MLL-ELL,MLL-MLLT4,MLL-MLLT3,MLLT10-MLL, MYH11-CBFB, NPM1, PML-RARA, RUNX1, TP53	4.25875e-38
1085	127.477	IDH2, PTPN11,PTPRT,PTPN14, TET2	3.73492e-05	ARID4B,ASXL2,ASXL3,BRPF1,CBX5,CBX7,EED,HDAC2,HDAC3,JMJD1C,KAT6B,KDM2B,KDM3B,MLL2,MLL3,MTA2,PRDM9,PRDM16,RBBP4,SAP130,SCML2,SUDS3,SUZ12,ZBTB33,ZBTB7B,CREBBP-KAT6A,RPN1-MECOM,RUNX1-MECOM, GATA2,CBFB,ETV6,ETV3,GLI1,IKZF1,MYB,MYC,MLLT10-CEP164, GPR128-TFG, SMC1A,SMC3,SMC5,STAG2,RAD21	6.28338e-06	ACVR2B,ADRBK1,AKAP13,BUB1,CPNE3,DCLK1,MAPK1,MYLK2,MYO3A,NRK,PRKCG,RPS6KA6,SMG1,STK32A,STK33,STK36,TRIO,TTBK1,WNK3,WNK4, BCR-ABL1, FLT3, NRAS,KRAS	4.34183e-09	MLL-ELL,MLL-MLLT4,MLL-MLLT3,MLLT10-MLL, MYH11-CBFB, NPM1, PML-RARA, RUNX1, TP53	4.25875e-38
1079	127.477	IDH2, PTPN11,PTPRT,PTPN14, TET2	3.73492e-05	ARID4B,ASXL2,ASXL3,BRPF1,CBX5,CBX7,EED,HDAC2,HDAC3,JMJD1C,KAT6B,KDM2B,KDM3B,MLL2,MLL3,MTA2,PRDM9,PRDM16,RBBP4,SAP130,SCML2,SUDS3,SUZ12,ZBTB33,ZBTB7B,CREBBP-KAT6A,RPN1-MECOM,RUNX1-MECOM, GATA2,CBFB,ETV6,ETV3,GLI1,IKZF1,MYB,MYC,MLLT10-CEP164, GPR128-TFG, SMC1A,SMC3,SMC5,STAG2,RAD21	6.28338e-06	ACVR2B,ADRBK1,AKAP13,BUB1,CPNE3,DCLK1,MAPK1,MYLK2,MYO3A,NRK,PRKCG,RPS6KA6,SMG1,STK32A,STK33,STK36,TRIO,TTBK1,WNK3,WNK4, CROCC, FLT3, NRAS,KRAS	4.34183e-09	MLL-ELL,MLL-MLLT4,MLL-MLLT3,MLLT10-MLL, MYH11-CBFB, NPM1, PML-RARA, RUNX1, TP53	4.25875e-38
1065	127.472	IDH2, PTPN11,PTPRT,PTPN14, TET2	3.73492e-05	ARID4B,ASXL2,ASXL3,BRPF1,CBX5,CBX7,EED,HDAC2,HDAC3,JMJD1C,KAT6B,KDM2B,KDM3B,MLL2,MLL3,MTA2,PRDM9,PRDM16,RBBP4,SAP130,SCML2,SUDS3,SUZ12,ZBTB33,ZBTB7B,CREBBP-KAT6A,RPN1-MECOM,RUNX1-MECOM, ASXL1, GATA2,CBFB,ETV6,ETV3,GLI1,IKZF1,MYB,MYC,MLLT10-CEP164, SMC1A,SMC3,SMC5,STAG2,RAD21	1.59509e-06	ABL1,DYRK4,EPHA2,EPHA3,JAK3,MST1R,OBSCN,PDGFRB,WEE1, CSTF2T,DDX1,DDX23,DHX32,HNRNPK,METTL3,PLRG1,POLR2A,PRPF3,PRPF8,RBMX,SF3B1,SNRNP200,SRRM2,SRSF2,SRSF6,SUPT5H,TRA2B,U2AF1,U2AF1L4,U2AF2, FLT3, NRAS,KRAS	1.7194e-08	MLL-ELL,MLL-MLLT4,MLL-MLLT3,MLLT10-MLL, MYH11-CBFB, NPM1, PML-RARA, RUNX1, TP53	4.25875e-38
1112	127.466	ABL1,DYRK4,EPHA2,EPHA3,JAK3,MST1R,OBSCN,PDGFRB,WEE1, DNMT3A, MIR142	6.17802e-05	ARID4B,ASXL2,ASXL3,BRPF1,CBX5,CBX7,EED,HDAC2,HDAC3,JMJD1C,KAT6B,KDM2B,KDM3B,MLL2,MLL3,MTA2,PRDM9,PRDM16,RBBP4,SAP130,SCML2,SUDS3,SUZ12,ZBTB33,ZBTB7B,CREBBP-KAT6A,RPN1-MECOM,RUNX1-MECOM, ASXL1, ENSG00000211459, SMC1A,SMC3,SMC5,STAG2,RAD21	1.0852e-05	ACVR2B,ADRBK1,AKAP13,BUB1,CPNE3,DCLK1,MAPK1,MYLK2,MYO3A,NRK,PRKCG,RPS6KA6,SMG1,STK32A,STK33,STK36,TRIO,TTBK1,WNK3,WNK4, FLT3, KDM6A, NRAS,KRAS	1.53681e-09	MLL-ELL,MLL-MLLT4,MLL-MLLT3,MLLT10-MLL, MYH11-CBFB, NPM1, PML-RARA, RUNX1, TP53	4.25875e-38
1128	127.465	DNMT3A, PHF6, RUNX1-RUNX1T1	0.00296558	ARID4B,ASXL2,ASXL3,BRPF1,CBX5,CBX7,EED,HDAC2,HDAC3,JMJD1C,KAT6B,KDM2B,KDM3B,MLL2,MLL3,MTA2,PRDM9,PRDM16,RBBP4,SAP130,SCML2,SUDS3,SUZ12,ZBTB33,ZBTB7B,CREBBP-KAT6A,RPN1-MECOM,RUNX1-MECOM, ASXL1, GATA2,CBFB,ETV6,ETV3,GLI1,IKZF1,MYB,MYC,MLLT10-CEP164, SMC1A,SMC3,SMC5,STAG2,RAD21	1.59509e-06	ABL1,DYRK4,EPHA2,EPHA3,JAK3,MST1R,OBSCN,PDGFRB,WEE1, ACVR2B,ADRBK1,AKAP13,BUB1,CPNE3,DCLK1,MAPK1,MYLK2,MYO3A,NRK,PRKCG,RPS6KA6,SMG1,STK32A,STK33,STK36,TRIO,TTBK1,WNK3,WNK4, FLT3, NRAS,KRAS	2.18022e-10	MLL-ELL,MLL-MLLT4,MLL-MLLT3,MLLT10-MLL, MYH11-CBFB, NPM1, PML-RARA, RUNX1, TP53	4.25875e-38
1017	127.459	ABL1,DYRK4,EPHA2,EPHA3,JAK3,MST1R,OBSCN,PDGFRB,WEE1, DNMT3A, MIR142	6.17802e-05	IDH2, KDM6A, PTPN11,PTPRT,PTPN14, TET2	3.8662e-06	ACVR2B,ADRBK1,AKAP13,BUB1,CPNE3,DCLK1,MAPK1,MYLK2,MYO3A,NRK,PRKCG,RPS6KA6,SMG1,STK32A,STK33,STK36,TRIO,TTBK1,WNK3,WNK4, FLT3, MT-CO2, NRAS,KRAS	4.34183e-09	MLL-ELL,MLL-MLLT4,MLL-MLLT3,MLLT10-MLL, MYH11-CBFB, NPM1, PML-RARA, RUNX1, TP53	4.25875e-38
970	127.459	ABL1,DYRK4,EPHA2,EPHA3,JAK3,MST1R,OBSCN,PDGFRB,WEE1, DNMT3A, MIR142	6.17802e-05	IDH2, KDM6A, PTPN11,PTPRT,PTPN14, TET2	3.8662e-06	ACVR2B,ADRBK1,AKAP13,BUB1,CPNE3,DCLK1,MAPK1,MYLK2,MYO3A,NRK,PRKCG,RPS6KA6,SMG1,STK32A,STK33,STK36,TRIO,TTBK1,WNK3,WNK4, CACNA1E, FLT3, NRAS,KRAS	4.34183e-09	MLL-ELL,MLL-MLLT4,MLL-MLLT3,MLLT10-MLL, MYH11-CBFB, NPM1, PML-RARA, RUNX1, TP53	4.25875e-38
891	127.459	ABL1,DYRK4,EPHA2,EPHA3,JAK3,MST1R,OBSCN,PDGFRB,WEE1, DNMT3A, MIR142	6.17802e-05	IDH2, KDM6A, PTPN11,PTPRT,PTPN14, TET2	3.8662e-06	ACVR2B,ADRBK1,AKAP13,BUB1,CPNE3,DCLK1,MAPK1,MYLK2,MYO3A,NRK,PRKCG,RPS6KA6,SMG1,STK32A,STK33,STK36,TRIO,TTBK1,WNK3,WNK4, BCR-ABL1, FLT3, NRAS,KRAS	4.34183e-09	MLL-ELL,MLL-MLLT4,MLL-MLLT3,MLLT10-MLL, MYH11-CBFB, NPM1, PML-RARA, RUNX1, TP53	4.25875e-38
886	127.459	ABL1,DYRK4,EPHA2,EPHA3,JAK3,MST1R,OBSCN,PDGFRB,WEE1, DNMT3A, MIR142	6.17802e-05	IDH2, KDM6A, PTPN11,PTPRT,PTPN14, TET2	3.8662e-06	ACVR2B,ADRBK1,AKAP13,BUB1,CPNE3,DCLK1,MAPK1,MYLK2,MYO3A,NRK,PRKCG,RPS6KA6,SMG1,STK32A,STK33,STK36,TRIO,TTBK1,WNK3,WNK4, FLT3, MT-CO3, NRAS,KRAS	4.34183e-09	MLL-ELL,MLL-MLLT4,MLL-MLLT3,MLLT10-MLL, MYH11-CBFB, NPM1, PML-RARA, RUNX1, TP53	4.25875e-38
899	127.459	ABL1,DYRK4,EPHA2,EPHA3,JAK3,MST1R,OBSCN,PDGFRB,WEE1, DNMT3A, MIR142	6.17802e-05	IDH2, KDM6A, PTPN11,PTPRT,PTPN14, TET2	3.8662e-06	ACVR2B,ADRBK1,AKAP13,BUB1,CPNE3,DCLK1,MAPK1,MYLK2,MYO3A,NRK,PRKCG,RPS6KA6,SMG1,STK32A,STK33,STK36,TRIO,TTBK1,WNK3,WNK4, CROCC, FLT3, NRAS,KRAS	4.34183e-09	MLL-ELL,MLL-MLLT4,MLL-MLLT3,MLLT10-MLL, MYH11-CBFB, NPM1, PML-RARA, RUNX1, TP53	4.25875e-38
1102	127.454	CEBPA, CSTF2T,DDX1,DDX23,DHX32,HNRNPK,METTL3,PLRG1,POLR2A,PRPF3,PRPF8,RBMX,SF3B1,SNRNP200,SRRM2,SRSF2,SRSF6,SUPT5H,TRA2B,U2AF1,U2AF1L4,U2AF2, MT-ND5	0.000837736	ARID4B,ASXL2,ASXL3,BRPF1,CBX5,CBX7,EED,HDAC2,HDAC3,JMJD1C,KAT6B,KDM2B,KDM3B,MLL2,MLL3,MTA2,PRDM9,PRDM16,RBBP4,SAP130,SCML2,SUDS3,SUZ12,ZBTB33,ZBTB7B,CREBBP-KAT6A,RPN1-MECOM,RUNX1-MECOM, ASXL1, FAM5C, SMC1A,SMC3,SMC5,STAG2,RAD21	5.70806e-06	ABL1,DYRK4,EPHA2,EPHA3,JAK3,MST1R,OBSCN,PDGFRB,WEE1, ACVR2B,ADRBK1,AKAP13,BUB1,CPNE3,DCLK1,MAPK1,MYLK2,MYO3A,NRK,PRKCG,RPS6KA6,SMG1,STK32A,STK33,STK36,TRIO,TTBK1,WNK3,WNK4, FLT3, NRAS,KRAS	2.18022e-10	MLL-ELL,MLL-MLLT4,MLL-MLLT3,MLLT10-MLL, MYH11-CBFB, NPM1, PML-RARA, RUNX1, TP53	4.25875e-38
1018	127.454	CEBPA, CSTF2T,DDX1,DDX23,DHX32,HNRNPK,METTL3,PLRG1,POLR2A,PRPF3,PRPF8,RBMX,SF3B1,SNRNP200,SRRM2,SRSF2,SRSF6,SUPT5H,TRA2B,U2AF1,U2AF1L4,U2AF2, KDM6A	0.000837736	ARID4B,ASXL2,ASXL3,BRPF1,CBX5,CBX7,EED,HDAC2,HDAC3,JMJD1C,KAT6B,KDM2B,KDM3B,MLL2,MLL3,MTA2,PRDM9,PRDM16,RBBP4,SAP130,SCML2,SUDS3,SUZ12,ZBTB33,ZBTB7B,CREBBP-KAT6A,RPN1-MECOM,RUNX1-MECOM, ASXL1, FAM5C, SMC1A,SMC3,SMC5,STAG2,RAD21	5.70806e-06	ABL1,DYRK4,EPHA2,EPHA3,JAK3,MST1R,OBSCN,PDGFRB,WEE1, ACVR2B,ADRBK1,AKAP13,BUB1,CPNE3,DCLK1,MAPK1,MYLK2,MYO3A,NRK,PRKCG,RPS6KA6,SMG1,STK32A,STK33,STK36,TRIO,TTBK1,WNK3,WNK4, FLT3, NRAS,KRAS	2.18022e-10	MLL-ELL,MLL-MLLT4,MLL-MLLT3,MLLT10-MLL, MYH11-CBFB, NPM1, PML-RARA, RUNX1, TP53	4.25875e-38
967	127.45	ARID4B,ASXL2,ASXL3,BRPF1,CBX5,CBX7,EED,HDAC2,HDAC3,JMJD1C,KAT6B,KDM2B,KDM3B,MLL2,MLL3,MTA2,PRDM9,PRDM16,RBBP4,SAP130,SCML2,SUDS3,SUZ12,ZBTB33,ZBTB7B,CREBBP-KAT6A,RPN1-MECOM,RUNX1-MECOM, GATA2,CBFB,ETV6,ETV3,GLI1,IKZF1,MYB,MYC,MLLT10-CEP164, SMC1A,SMC3,SMC5,STAG2,RAD21	4.55905e-05	IDH2, KDM6A, PTPN11,PTPRT,PTPN14, TET2	3.8662e-06	ACVR2B,ADRBK1,AKAP13,BUB1,CPNE3,DCLK1,MAPK1,MYLK2,MYO3A,NRK,PRKCG,RPS6KA6,SMG1,STK32A,STK33,STK36,TRIO,TTBK1,WNK3,WNK4, FLT3, NRAS,KRAS, PLCE1	5.93664e-09	MLL-ELL,MLL-MLLT4,MLL-MLLT3,MLLT10-MLL, MYH11-CBFB, NPM1, PML-RARA, RUNX1, TP53	4.25875e-38
1094	127.446	ABL1,DYRK4,EPHA2,EPHA3,JAK3,MST1R,OBSCN,PDGFRB,WEE1, CSTF2T,DDX1,DDX23,DHX32,HNRNPK,METTL3,PLRG1,POLR2A,PRPF3,PRPF8,RBMX,SF3B1,SNRNP200,SRRM2,SRSF2,SRSF6,SUPT5H,TRA2B,U2AF1,U2AF1L4,U2AF2, IDH1	0.000428717	ARID4B,ASXL2,ASXL3,BRPF1,CBX5,CBX7,EED,HDAC2,HDAC3,JMJD1C,KAT6B,KDM2B,KDM3B,MLL2,MLL3,MTA2,PRDM9,PRDM16,RBBP4,SAP130,SCML2,SUDS3,SUZ12,ZBTB33,ZBTB7B,CREBBP-KAT6A,RPN1-MECOM,RUNX1-MECOM, ASXL1, GATA2,CBFB,ETV6,ETV3,GLI1,IKZF1,MYB,MYC,MLLT10-CEP164, SMC1A,SMC3,SMC5,STAG2,RAD21	1.59509e-06	ACVR2B,ADRBK1,AKAP13,BUB1,CPNE3,DCLK1,MAPK1,MYLK2,MYO3A,NRK,PRKCG,RPS6KA6,SMG1,STK32A,STK33,STK36,TRIO,TTBK1,WNK3,WNK4, FLT3, KDM6A, NRAS,KRAS	1.53681e-09	MLL-ELL,MLL-MLLT4,MLL-MLLT3,MLLT10-MLL, MYH11-CBFB, NPM1, PML-RARA, RUNX1, TP53	4.25875e-38
1068	127.445	ARID4B,ASXL2,ASXL3,BRPF1,CBX5,CBX7,EED,HDAC2,HDAC3,JMJD1C,KAT6B,KDM2B,KDM3B,MLL2,MLL3,MTA2,PRDM9,PRDM16,RBBP4,SAP130,SCML2,SUDS3,SUZ12,ZBTB33,ZBTB7B,CREBBP-KAT6A,RPN1-MECOM,RUNX1-MECOM, GATA2,CBFB,ETV6,ETV3,GLI1,IKZF1,MYB,MYC,MLLT10-CEP164, SMC1A,SMC3,SMC5,STAG2,RAD21	4.55905e-05	ABL1,DYRK4,EPHA2,EPHA3,JAK3,MST1R,OBSCN,PDGFRB,WEE1, DNAH9, DNMT3A, SPEN	1.30146e-05	ACVR2B,ADRBK1,AKAP13,BUB1,CPNE3,DCLK1,MAPK1,MYLK2,MYO3A,NRK,PRKCG,RPS6KA6,SMG1,STK32A,STK33,STK36,TRIO,TTBK1,WNK3,WNK4, FLT3, NRAS,KRAS, RUNX1-RUNX1T1	1.77394e-09	MLL-ELL,MLL-MLLT4,MLL-MLLT3,MLLT10-MLL, MYH11-CBFB, NPM1, PML-RARA, RUNX1, TP53	4.25875e-38
1075	127.445	ARID4B,ASXL2,ASXL3,BRPF1,CBX5,CBX7,EED,HDAC2,HDAC3,JMJD1C,KAT6B,KDM2B,KDM3B,MLL2,MLL3,MTA2,PRDM9,PRDM16,RBBP4,SAP130,SCML2,SUDS3,SUZ12,ZBTB33,ZBTB7B,CREBBP-KAT6A,RPN1-MECOM,RUNX1-MECOM, GATA2,CBFB,ETV6,ETV3,GLI1,IKZF1,MYB,MYC,MLLT10-CEP164, SMC1A,SMC3,SMC5,STAG2,RAD21	4.55905e-05	ABL1,DYRK4,EPHA2,EPHA3,JAK3,MST1R,OBSCN,PDGFRB,WEE1, DNAH9, DNMT3A, NF1	1.30146e-05	ACVR2B,ADRBK1,AKAP13,BUB1,CPNE3,DCLK1,MAPK1,MYLK2,MYO3A,NRK,PRKCG,RPS6KA6,SMG1,STK32A,STK33,STK36,TRIO,TTBK1,WNK3,WNK4, FLT3, NRAS,KRAS, RUNX1-RUNX1T1	1.77394e-09	MLL-ELL,MLL-MLLT4,MLL-MLLT3,MLLT10-MLL, MYH11-CBFB, NPM1, PML-RARA, RUNX1, TP53	4.25875e-38
1087	127.445	ARID4B,ASXL2,ASXL3,BRPF1,CBX5,CBX7,EED,HDAC2,HDAC3,JMJD1C,KAT6B,KDM2B,KDM3B,MLL2,MLL3,MTA2,PRDM9,PRDM16,RBBP4,SAP130,SCML2,SUDS3,SUZ12,ZBTB33,ZBTB7B,CREBBP-KAT6A,RPN1-MECOM,RUNX1-MECOM, GATA2,CBFB,ETV6,ETV3,GLI1,IKZF1,MYB,MYC,MLLT10-CEP164, SMC1A,SMC3,SMC5,STAG2,RAD21	4.55905e-05	ABL1,DYRK4,EPHA2,EPHA3,JAK3,MST1R,OBSCN,PDGFRB,WEE1, BCR-ABL1, DNMT3A, FCGBP	1.30146e-05	ACVR2B,ADRBK1,AKAP13,BUB1,CPNE3,DCLK1,MAPK1,MYLK2,MYO3A,NRK,PRKCG,RPS6KA6,SMG1,STK32A,STK33,STK36,TRIO,TTBK1,WNK3,WNK4, FLT3, NRAS,KRAS, RUNX1-RUNX1T1	1.77394e-09	MLL-ELL,MLL-MLLT4,MLL-MLLT3,MLLT10-MLL, MYH11-CBFB, NPM1, PML-RARA, RUNX1, TP53	4.25875e-38
1078	127.445	ARID4B,ASXL2,ASXL3,BRPF1,CBX5,CBX7,EED,HDAC2,HDAC3,JMJD1C,KAT6B,KDM2B,KDM3B,MLL2,MLL3,MTA2,PRDM9,PRDM16,RBBP4,SAP130,SCML2,SUDS3,SUZ12,ZBTB33,ZBTB7B,CREBBP-KAT6A,RPN1-MECOM,RUNX1-MECOM, GATA2,CBFB,ETV6,ETV3,GLI1,IKZF1,MYB,MYC,MLLT10-CEP164, SMC1A,SMC3,SMC5,STAG2,RAD21	4.55905e-05	ABL1,DYRK4,EPHA2,EPHA3,JAK3,MST1R,OBSCN,PDGFRB,WEE1, DNMT3A, NF1, NUP98-NSD1	1.30146e-05	ACVR2B,ADRBK1,AKAP13,BUB1,CPNE3,DCLK1,MAPK1,MYLK2,MYO3A,NRK,PRKCG,RPS6KA6,SMG1,STK32A,STK33,STK36,TRIO,TTBK1,WNK3,WNK4, FLT3, NRAS,KRAS, RUNX1-RUNX1T1	1.77394e-09	MLL-ELL,MLL-MLLT4,MLL-MLLT3,MLLT10-MLL, MYH11-CBFB, NPM1, PML-RARA, RUNX1, TP53	4.25875e-38
1061	127.445	ARID4B,ASXL2,ASXL3,BRPF1,CBX5,CBX7,EED,HDAC2,HDAC3,JMJD1C,KAT6B,KDM2B,KDM3B,MLL2,MLL3,MTA2,PRDM9,PRDM16,RBBP4,SAP130,SCML2,SUDS3,SUZ12,ZBTB33,ZBTB7B,CREBBP-KAT6A,RPN1-MECOM,RUNX1-MECOM, GATA2,CBFB,ETV6,ETV3,GLI1,IKZF1,MYB,MYC,MLLT10-CEP164, SMC1A,SMC3,SMC5,STAG2,RAD21	4.55905e-05	ABL1,DYRK4,EPHA2,EPHA3,JAK3,MST1R,OBSCN,PDGFRB,WEE1, COL12A1, DNMT3A, FCGBP	1.30146e-05	ACVR2B,ADRBK1,AKAP13,BUB1,CPNE3,DCLK1,MAPK1,MYLK2,MYO3A,NRK,PRKCG,RPS6KA6,SMG1,STK32A,STK33,STK36,TRIO,TTBK1,WNK3,WNK4, FLT3, NRAS,KRAS, RUNX1-RUNX1T1	1.77394e-09	MLL-ELL,MLL-MLLT4,MLL-MLLT3,MLLT10-MLL, MYH11-CBFB, NPM1, PML-RARA, RUNX1, TP53	4.25875e-38
1064	127.445	ARID4B,ASXL2,ASXL3,BRPF1,CBX5,CBX7,EED,HDAC2,HDAC3,JMJD1C,KAT6B,KDM2B,KDM3B,MLL2,MLL3,MTA2,PRDM9,PRDM16,RBBP4,SAP130,SCML2,SUDS3,SUZ12,ZBTB33,ZBTB7B,CREBBP-KAT6A,RPN1-MECOM,RUNX1-MECOM, GATA2,CBFB,ETV6,ETV3,GLI1,IKZF1,MYB,MYC,MLLT10-CEP164, SMC1A,SMC3,SMC5,STAG2,RAD21	4.55905e-05	ABL1,DYRK4,EPHA2,EPHA3,JAK3,MST1R,OBSCN,PDGFRB,WEE1, DNMT3A, GPR128-TFG, SPEN	1.30146e-05	ACVR2B,ADRBK1,AKAP13,BUB1,CPNE3,DCLK1,MAPK1,MYLK2,MYO3A,NRK,PRKCG,RPS6KA6,SMG1,STK32A,STK33,STK36,TRIO,TTBK1,WNK3,WNK4, FLT3, NRAS,KRAS, RUNX1-RUNX1T1	1.77394e-09	MLL-ELL,MLL-MLLT4,MLL-MLLT3,MLLT10-MLL, MYH11-CBFB, NPM1, PML-RARA, RUNX1, TP53	4.25875e-38
1129	127.445	ARID4B,ASXL2,ASXL3,BRPF1,CBX5,CBX7,EED,HDAC2,HDAC3,JMJD1C,KAT6B,KDM2B,KDM3B,MLL2,MLL3,MTA2,PRDM9,PRDM16,RBBP4,SAP130,SCML2,SUDS3,SUZ12,ZBTB33,ZBTB7B,CREBBP-KAT6A,RPN1-MECOM,RUNX1-MECOM, GATA2,CBFB,ETV6,ETV3,GLI1,IKZF1,MYB,MYC,MLLT10-CEP164, SMC1A,SMC3,SMC5,STAG2,RAD21	4.55905e-05	ABL1,DYRK4,EPHA2,EPHA3,JAK3,MST1R,OBSCN,PDGFRB,WEE1, BCR-ABL1, DNMT3A, NUP98-NSD1	1.30146e-05	ACVR2B,ADRBK1,AKAP13,BUB1,CPNE3,DCLK1,MAPK1,MYLK2,MYO3A,NRK,PRKCG,RPS6KA6,SMG1,STK32A,STK33,STK36,TRIO,TTBK1,WNK3,WNK4, FLT3, NRAS,KRAS, RUNX1-RUNX1T1	1.77394e-09	MLL-ELL,MLL-MLLT4,MLL-MLLT3,MLLT10-MLL, MYH11-CBFB, NPM1, PML-RARA, RUNX1, TP53	4.25875e-38
1021	127.445	ARID4B,ASXL2,ASXL3,BRPF1,CBX5,CBX7,EED,HDAC2,HDAC3,JMJD1C,KAT6B,KDM2B,KDM3B,MLL2,MLL3,MTA2,PRDM9,PRDM16,RBBP4,SAP130,SCML2,SUDS3,SUZ12,ZBTB33,ZBTB7B,CREBBP-KAT6A,RPN1-MECOM,RUNX1-MECOM, GATA2,CBFB,ETV6,ETV3,GLI1,IKZF1,MYB,MYC,MLLT10-CEP164, SMC1A,SMC3,SMC5,STAG2,RAD21	4.55905e-05	ABL1,DYRK4,EPHA2,EPHA3,JAK3,MST1R,OBSCN,PDGFRB,WEE1, BCR-ABL1, DNAH9, DNMT3A	1.30146e-05	ACVR2B,ADRBK1,AKAP13,BUB1,CPNE3,DCLK1,MAPK1,MYLK2,MYO3A,NRK,PRKCG,RPS6KA6,SMG1,STK32A,STK33,STK36,TRIO,TTBK1,WNK3,WNK4, FLT3, NRAS,KRAS, RUNX1-RUNX1T1	1.77394e-09	MLL-ELL,MLL-MLLT4,MLL-MLLT3,MLLT10-MLL, MYH11-CBFB, NPM1, PML-RARA, RUNX1, TP53	4.25875e-38
1126	127.445	ARID4B,ASXL2,ASXL3,BRPF1,CBX5,CBX7,EED,HDAC2,HDAC3,JMJD1C,KAT6B,KDM2B,KDM3B,MLL2,MLL3,MTA2,PRDM9,PRDM16,RBBP4,SAP130,SCML2,SUDS3,SUZ12,ZBTB33,ZBTB7B,CREBBP-KAT6A,RPN1-MECOM,RUNX1-MECOM, GATA2,CBFB,ETV6,ETV3,GLI1,IKZF1,MYB,MYC,MLLT10-CEP164, SMC1A,SMC3,SMC5,STAG2,RAD21	4.55905e-05	ABL1,DYRK4,EPHA2,EPHA3,JAK3,MST1R,OBSCN,PDGFRB,WEE1, CACNA1E, DNMT3A, NUP98-NSD1	1.30146e-05	ACVR2B,ADRBK1,AKAP13,BUB1,CPNE3,DCLK1,MAPK1,MYLK2,MYO3A,NRK,PRKCG,RPS6KA6,SMG1,STK32A,STK33,STK36,TRIO,TTBK1,WNK3,WNK4, FLT3, NRAS,KRAS, RUNX1-RUNX1T1	1.77394e-09	MLL-ELL,MLL-MLLT4,MLL-MLLT3,MLLT10-MLL, MYH11-CBFB, NPM1, PML-RARA, RUNX1, TP53	4.25875e-38
1029	127.445	ARID4B,ASXL2,ASXL3,BRPF1,CBX5,CBX7,EED,HDAC2,HDAC3,JMJD1C,KAT6B,KDM2B,KDM3B,MLL2,MLL3,MTA2,PRDM9,PRDM16,RBBP4,SAP130,SCML2,SUDS3,SUZ12,ZBTB33,ZBTB7B,CREBBP-KAT6A,RPN1-MECOM,RUNX1-MECOM, GATA2,CBFB,ETV6,ETV3,GLI1,IKZF1,MYB,MYC,MLLT10-CEP164, SMC1A,SMC3,SMC5,STAG2,RAD21	4.55905e-05	ABL1,DYRK4,EPHA2,EPHA3,JAK3,MST1R,OBSCN,PDGFRB,WEE1, CACNA1E, DNAH9, DNMT3A	1.30146e-05	ACVR2B,ADRBK1,AKAP13,BUB1,CPNE3,DCLK1,MAPK1,MYLK2,MYO3A,NRK,PRKCG,RPS6KA6,SMG1,STK32A,STK33,STK36,TRIO,TTBK1,WNK3,WNK4, FLT3, NRAS,KRAS, RUNX1-RUNX1T1	1.77394e-09	MLL-ELL,MLL-MLLT4,MLL-MLLT3,MLLT10-MLL, MYH11-CBFB, NPM1, PML-RARA, RUNX1, TP53	4.25875e-38
1059	127.445	ARID4B,ASXL2,ASXL3,BRPF1,CBX5,CBX7,EED,HDAC2,HDAC3,JMJD1C,KAT6B,KDM2B,KDM3B,MLL2,MLL3,MTA2,PRDM9,PRDM16,RBBP4,SAP130,SCML2,SUDS3,SUZ12,ZBTB33,ZBTB7B,CREBBP-KAT6A,RPN1-MECOM,RUNX1-MECOM, GATA2,CBFB,ETV6,ETV3,GLI1,IKZF1,MYB,MYC,MLLT10-CEP164, SMC1A,SMC3,SMC5,STAG2,RAD21	4.55905e-05	ABL1,DYRK4,EPHA2,EPHA3,JAK3,MST1R,OBSCN,PDGFRB,WEE1, CACNA1E, DNMT3A, GPR128-TFG	1.30146e-05	ACVR2B,ADRBK1,AKAP13,BUB1,CPNE3,DCLK1,MAPK1,MYLK2,MYO3A,NRK,PRKCG,RPS6KA6,SMG1,STK32A,STK33,STK36,TRIO,TTBK1,WNK3,WNK4, FLT3, NRAS,KRAS, RUNX1-RUNX1T1	1.77394e-09	MLL-ELL,MLL-MLLT4,MLL-MLLT3,MLLT10-MLL, MYH11-CBFB, NPM1, PML-RARA, RUNX1, TP53	4.25875e-38
1092	127.445	ARID4B,ASXL2,ASXL3,BRPF1,CBX5,CBX7,EED,HDAC2,HDAC3,JMJD1C,KAT6B,KDM2B,KDM3B,MLL2,MLL3,MTA2,PRDM9,PRDM16,RBBP4,SAP130,SCML2,SUDS3,SUZ12,ZBTB33,ZBTB7B,CREBBP-KAT6A,RPN1-MECOM,RUNX1-MECOM, GATA2,CBFB,ETV6,ETV3,GLI1,IKZF1,MYB,MYC,MLLT10-CEP164, SMC1A,SMC3,SMC5,STAG2,RAD21	4.55905e-05	ABL1,DYRK4,EPHA2,EPHA3,JAK3,MST1R,OBSCN,PDGFRB,WEE1, BCR-ABL1, DNMT3A, GBP4	1.30146e-05	ACVR2B,ADRBK1,AKAP13,BUB1,CPNE3,DCLK1,MAPK1,MYLK2,MYO3A,NRK,PRKCG,RPS6KA6,SMG1,STK32A,STK33,STK36,TRIO,TTBK1,WNK3,WNK4, FLT3, NRAS,KRAS, RUNX1-RUNX1T1	1.77394e-09	MLL-ELL,MLL-MLLT4,MLL-MLLT3,MLLT10-MLL, MYH11-CBFB, NPM1, PML-RARA, RUNX1, TP53	4.25875e-38
1047	127.445	ARID4B,ASXL2,ASXL3,BRPF1,CBX5,CBX7,EED,HDAC2,HDAC3,JMJD1C,KAT6B,KDM2B,KDM3B,MLL2,MLL3,MTA2,PRDM9,PRDM16,RBBP4,SAP130,SCML2,SUDS3,SUZ12,ZBTB33,ZBTB7B,CREBBP-KAT6A,RPN1-MECOM,RUNX1-MECOM, GATA2,CBFB,ETV6,ETV3,GLI1,IKZF1,MYB,MYC,MLLT10-CEP164, SMC1A,SMC3,SMC5,STAG2,RAD21	4.55905e-05	ABL1,DYRK4,EPHA2,EPHA3,JAK3,MST1R,OBSCN,PDGFRB,WEE1, COL12A1, DNMT3A, NF1	1.30146e-05	ACVR2B,ADRBK1,AKAP13,BUB1,CPNE3,DCLK1,MAPK1,MYLK2,MYO3A,NRK,PRKCG,RPS6KA6,SMG1,STK32A,STK33,STK36,TRIO,TTBK1,WNK3,WNK4, FLT3, NRAS,KRAS, RUNX1-RUNX1T1	1.77394e-09	MLL-ELL,MLL-MLLT4,MLL-MLLT3,MLLT10-MLL, MYH11-CBFB, NPM1, PML-RARA, RUNX1, TP53	4.25875e-38
1075	127.445	ARID4B,ASXL2,ASXL3,BRPF1,CBX5,CBX7,EED,HDAC2,HDAC3,JMJD1C,KAT6B,KDM2B,KDM3B,MLL2,MLL3,MTA2,PRDM9,PRDM16,RBBP4,SAP130,SCML2,SUDS3,SUZ12,ZBTB33,ZBTB7B,CREBBP-KAT6A,RPN1-MECOM,RUNX1-MECOM, GATA2,CBFB,ETV6,ETV3,GLI1,IKZF1,MYB,MYC,MLLT10-CEP164, SMC1A,SMC3,SMC5,STAG2,RAD21	4.55905e-05	ABL1,DYRK4,EPHA2,EPHA3,JAK3,MST1R,OBSCN,PDGFRB,WEE1, CACNA1E, DNMT3A, GBP4	1.30146e-05	ACVR2B,ADRBK1,AKAP13,BUB1,CPNE3,DCLK1,MAPK1,MYLK2,MYO3A,NRK,PRKCG,RPS6KA6,SMG1,STK32A,STK33,STK36,TRIO,TTBK1,WNK3,WNK4, FLT3, NRAS,KRAS, RUNX1-RUNX1T1	1.77394e-09	MLL-ELL,MLL-MLLT4,MLL-MLLT3,MLLT10-MLL, MYH11-CBFB, NPM1, PML-RARA, RUNX1, TP53	4.25875e-38
1134	127.445	ARID4B,ASXL2,ASXL3,BRPF1,CBX5,CBX7,EED,HDAC2,HDAC3,JMJD1C,KAT6B,KDM2B,KDM3B,MLL2,MLL3,MTA2,PRDM9,PRDM16,RBBP4,SAP130,SCML2,SUDS3,SUZ12,ZBTB33,ZBTB7B,CREBBP-KAT6A,RPN1-MECOM,RUNX1-MECOM, GATA2,CBFB,ETV6,ETV3,GLI1,IKZF1,MYB,MYC,MLLT10-CEP164, SMC1A,SMC3,SMC5,STAG2,RAD21	4.55905e-05	ABL1,DYRK4,EPHA2,EPHA3,JAK3,MST1R,OBSCN,PDGFRB,WEE1, DNMT3A, GPR128-TFG, NF1	1.30146e-05	ACVR2B,ADRBK1,AKAP13,BUB1,CPNE3,DCLK1,MAPK1,MYLK2,MYO3A,NRK,PRKCG,RPS6KA6,SMG1,STK32A,STK33,STK36,TRIO,TTBK1,WNK3,WNK4, FLT3, NRAS,KRAS, RUNX1-RUNX1T1	1.77394e-09	MLL-ELL,MLL-MLLT4,MLL-MLLT3,MLLT10-MLL, MYH11-CBFB, NPM1, PML-RARA, RUNX1, TP53	4.25875e-38
1045	127.445	ARID4B,ASXL2,ASXL3,BRPF1,CBX5,CBX7,EED,HDAC2,HDAC3,JMJD1C,KAT6B,KDM2B,KDM3B,MLL2,MLL3,MTA2,PRDM9,PRDM16,RBBP4,SAP130,SCML2,SUDS3,SUZ12,ZBTB33,ZBTB7B,CREBBP-KAT6A,RPN1-MECOM,RUNX1-MECOM, GATA2,CBFB,ETV6,ETV3,GLI1,IKZF1,MYB,MYC,MLLT10-CEP164, SMC1A,SMC3,SMC5,STAG2,RAD21	4.55905e-05	ABL1,DYRK4,EPHA2,EPHA3,JAK3,MST1R,OBSCN,PDGFRB,WEE1, BCR-ABL1, DNMT3A, GPR128-TFG	1.30146e-05	ACVR2B,ADRBK1,AKAP13,BUB1,CPNE3,DCLK1,MAPK1,MYLK2,MYO3A,NRK,PRKCG,RPS6KA6,SMG1,STK32A,STK33,STK36,TRIO,TTBK1,WNK3,WNK4, FLT3, NRAS,KRAS, RUNX1-RUNX1T1	1.77394e-09	MLL-ELL,MLL-MLLT4,MLL-MLLT3,MLLT10-MLL, MYH11-CBFB, NPM1, PML-RARA, RUNX1, TP53	4.25875e-38
1097	127.445	ARID4B,ASXL2,ASXL3,BRPF1,CBX5,CBX7,EED,HDAC2,HDAC3,JMJD1C,KAT6B,KDM2B,KDM3B,MLL2,MLL3,MTA2,PRDM9,PRDM16,RBBP4,SAP130,SCML2,SUDS3,SUZ12,ZBTB33,ZBTB7B,CREBBP-KAT6A,RPN1-MECOM,RUNX1-MECOM, GATA2,CBFB,ETV6,ETV3,GLI1,IKZF1,MYB,MYC,MLLT10-CEP164, SMC1A,SMC3,SMC5,STAG2,RAD21	4.55905e-05	ABL1,DYRK4,EPHA2,EPHA3,JAK3,MST1R,OBSCN,PDGFRB,WEE1, DNMT3A, FCGBP, NF1	1.30146e-05	ACVR2B,ADRBK1,AKAP13,BUB1,CPNE3,DCLK1,MAPK1,MYLK2,MYO3A,NRK,PRKCG,RPS6KA6,SMG1,STK32A,STK33,STK36,TRIO,TTBK1,WNK3,WNK4, FLT3, NRAS,KRAS, RUNX1-RUNX1T1	1.77394e-09	MLL-ELL,MLL-MLLT4,MLL-MLLT3,MLLT10-MLL, MYH11-CBFB, NPM1, PML-RARA, RUNX1, TP53	4.25875e-38
1084	127.445	ARID4B,ASXL2,ASXL3,BRPF1,CBX5,CBX7,EED,HDAC2,HDAC3,JMJD1C,KAT6B,KDM2B,KDM3B,MLL2,MLL3,MTA2,PRDM9,PRDM16,RBBP4,SAP130,SCML2,SUDS3,SUZ12,ZBTB33,ZBTB7B,CREBBP-KAT6A,RPN1-MECOM,RUNX1-MECOM, GATA2,CBFB,ETV6,ETV3,GLI1,IKZF1,MYB,MYC,MLLT10-CEP164, SMC1A,SMC3,SMC5,STAG2,RAD21	4.55905e-05	ABL1,DYRK4,EPHA2,EPHA3,JAK3,MST1R,OBSCN,PDGFRB,WEE1, CACNA1E, DNMT3A, FCGBP	1.30146e-05	ACVR2B,ADRBK1,AKAP13,BUB1,CPNE3,DCLK1,MAPK1,MYLK2,MYO3A,NRK,PRKCG,RPS6KA6,SMG1,STK32A,STK33,STK36,TRIO,TTBK1,WNK3,WNK4, FLT3, NRAS,KRAS, RUNX1-RUNX1T1	1.77394e-09	MLL-ELL,MLL-MLLT4,MLL-MLLT3,MLLT10-MLL, MYH11-CBFB, NPM1, PML-RARA, RUNX1, TP53	4.25875e-38
1101	127.445	ARID4B,ASXL2,ASXL3,BRPF1,CBX5,CBX7,EED,HDAC2,HDAC3,JMJD1C,KAT6B,KDM2B,KDM3B,MLL2,MLL3,MTA2,PRDM9,PRDM16,RBBP4,SAP130,SCML2,SUDS3,SUZ12,ZBTB33,ZBTB7B,CREBBP-KAT6A,RPN1-MECOM,RUNX1-MECOM, GATA2,CBFB,ETV6,ETV3,GLI1,IKZF1,MYB,MYC,MLLT10-CEP164, SMC1A,SMC3,SMC5,STAG2,RAD21	4.55905e-05	ABL1,DYRK4,EPHA2,EPHA3,JAK3,MST1R,OBSCN,PDGFRB,WEE1, BCR-ABL1, CACNA1E, DNMT3A	1.30146e-05	ACVR2B,ADRBK1,AKAP13,BUB1,CPNE3,DCLK1,MAPK1,MYLK2,MYO3A,NRK,PRKCG,RPS6KA6,SMG1,STK32A,STK33,STK36,TRIO,TTBK1,WNK3,WNK4, FLT3, NRAS,KRAS, RUNX1-RUNX1T1	1.77394e-09	MLL-ELL,MLL-MLLT4,MLL-MLLT3,MLLT10-MLL, MYH11-CBFB, NPM1, PML-RARA, RUNX1, TP53	4.25875e-38
1084	127.445	ARID4B,ASXL2,ASXL3,BRPF1,CBX5,CBX7,EED,HDAC2,HDAC3,JMJD1C,KAT6B,KDM2B,KDM3B,MLL2,MLL3,MTA2,PRDM9,PRDM16,RBBP4,SAP130,SCML2,SUDS3,SUZ12,ZBTB33,ZBTB7B,CREBBP-KAT6A,RPN1-MECOM,RUNX1-MECOM, GATA2,CBFB,ETV6,ETV3,GLI1,IKZF1,MYB,MYC,MLLT10-CEP164, SMC1A,SMC3,SMC5,STAG2,RAD21	4.55905e-05	ABL1,DYRK4,EPHA2,EPHA3,JAK3,MST1R,OBSCN,PDGFRB,WEE1, COL12A1, DNMT3A, GPR128-TFG	1.30146e-05	ACVR2B,ADRBK1,AKAP13,BUB1,CPNE3,DCLK1,MAPK1,MYLK2,MYO3A,NRK,PRKCG,RPS6KA6,SMG1,STK32A,STK33,STK36,TRIO,TTBK1,WNK3,WNK4, FLT3, NRAS,KRAS, RUNX1-RUNX1T1	1.77394e-09	MLL-ELL,MLL-MLLT4,MLL-MLLT3,MLLT10-MLL, MYH11-CBFB, NPM1, PML-RARA, RUNX1, TP53	4.25875e-38
1075	127.445	ARID4B,ASXL2,ASXL3,BRPF1,CBX5,CBX7,EED,HDAC2,HDAC3,JMJD1C,KAT6B,KDM2B,KDM3B,MLL2,MLL3,MTA2,PRDM9,PRDM16,RBBP4,SAP130,SCML2,SUDS3,SUZ12,ZBTB33,ZBTB7B,CREBBP-KAT6A,RPN1-MECOM,RUNX1-MECOM, GATA2,CBFB,ETV6,ETV3,GLI1,IKZF1,MYB,MYC,MLLT10-CEP164, SMC1A,SMC3,SMC5,STAG2,RAD21	4.55905e-05	ABL1,DYRK4,EPHA2,EPHA3,JAK3,MST1R,OBSCN,PDGFRB,WEE1, DNMT3A, GBP4, NF1	1.30146e-05	ACVR2B,ADRBK1,AKAP13,BUB1,CPNE3,DCLK1,MAPK1,MYLK2,MYO3A,NRK,PRKCG,RPS6KA6,SMG1,STK32A,STK33,STK36,TRIO,TTBK1,WNK3,WNK4, FLT3, NRAS,KRAS, RUNX1-RUNX1T1	1.77394e-09	MLL-ELL,MLL-MLLT4,MLL-MLLT3,MLLT10-MLL, MYH11-CBFB, NPM1, PML-RARA, RUNX1, TP53	4.25875e-38
1080	127.438	DNMT3A, MIR142, RUNX1-RUNX1T1	0.000237338	ARID4B,ASXL2,ASXL3,BRPF1,CBX5,CBX7,EED,HDAC2,HDAC3,JMJD1C,KAT6B,KDM2B,KDM3B,MLL2,MLL3,MTA2,PRDM9,PRDM16,RBBP4,SAP130,SCML2,SUDS3,SUZ12,ZBTB33,ZBTB7B,CREBBP-KAT6A,RPN1-MECOM,RUNX1-MECOM, ASXL1, GPR128-TFG, SMC1A,SMC3,SMC5,STAG2,RAD21	2.04835e-05	ABL1,DYRK4,EPHA2,EPHA3,JAK3,MST1R,OBSCN,PDGFRB,WEE1, ACVR2B,ADRBK1,AKAP13,BUB1,CPNE3,DCLK1,MAPK1,MYLK2,MYO3A,NRK,PRKCG,RPS6KA6,SMG1,STK32A,STK33,STK36,TRIO,TTBK1,WNK3,WNK4, FLT3, NRAS,KRAS	2.18022e-10	MLL-ELL,MLL-MLLT4,MLL-MLLT3,MLLT10-MLL, MYH11-CBFB, NPM1, PML-RARA, RUNX1, TP53	4.25875e-38
1049	127.438	DNMT3A, MIR142, RUNX1-RUNX1T1	0.000237338	ARID4B,ASXL2,ASXL3,BRPF1,CBX5,CBX7,EED,HDAC2,HDAC3,JMJD1C,KAT6B,KDM2B,KDM3B,MLL2,MLL3,MTA2,PRDM9,PRDM16,RBBP4,SAP130,SCML2,SUDS3,SUZ12,ZBTB33,ZBTB7B,CREBBP-KAT6A,RPN1-MECOM,RUNX1-MECOM, FAM5C, FCGBP, SMC1A,SMC3,SMC5,STAG2,RAD21	2.04835e-05	ABL1,DYRK4,EPHA2,EPHA3,JAK3,MST1R,OBSCN,PDGFRB,WEE1, ACVR2B,ADRBK1,AKAP13,BUB1,CPNE3,DCLK1,MAPK1,MYLK2,MYO3A,NRK,PRKCG,RPS6KA6,SMG1,STK32A,STK33,STK36,TRIO,TTBK1,WNK3,WNK4, FLT3, NRAS,KRAS	2.18022e-10	MLL-ELL,MLL-MLLT4,MLL-MLLT3,MLLT10-MLL, MYH11-CBFB, NPM1, PML-RARA, RUNX1, TP53	4.25875e-38
1077	127.438	DNMT3A, MIR142, RUNX1-RUNX1T1	0.000237338	ARID4B,ASXL2,ASXL3,BRPF1,CBX5,CBX7,EED,HDAC2,HDAC3,JMJD1C,KAT6B,KDM2B,KDM3B,MLL2,MLL3,MTA2,PRDM9,PRDM16,RBBP4,SAP130,SCML2,SUDS3,SUZ12,ZBTB33,ZBTB7B,CREBBP-KAT6A,RPN1-MECOM,RUNX1-MECOM, FAM5C, GPR128-TFG, SMC1A,SMC3,SMC5,STAG2,RAD21	2.04835e-05	ABL1,DYRK4,EPHA2,EPHA3,JAK3,MST1R,OBSCN,PDGFRB,WEE1, ACVR2B,ADRBK1,AKAP13,BUB1,CPNE3,DCLK1,MAPK1,MYLK2,MYO3A,NRK,PRKCG,RPS6KA6,SMG1,STK32A,STK33,STK36,TRIO,TTBK1,WNK3,WNK4, FLT3, NRAS,KRAS	2.18022e-10	MLL-ELL,MLL-MLLT4,MLL-MLLT3,MLLT10-MLL, MYH11-CBFB, NPM1, PML-RARA, RUNX1, TP53	4.25875e-38
1034	127.438	DNMT3A, MIR142, RUNX1-RUNX1T1	0.000237338	ARID4B,ASXL2,ASXL3,BRPF1,CBX5,CBX7,EED,HDAC2,HDAC3,JMJD1C,KAT6B,KDM2B,KDM3B,MLL2,MLL3,MTA2,PRDM9,PRDM16,RBBP4,SAP130,SCML2,SUDS3,SUZ12,ZBTB33,ZBTB7B,CREBBP-KAT6A,RPN1-MECOM,RUNX1-MECOM, ASXL1, NUP98-NSD1, SMC1A,SMC3,SMC5,STAG2,RAD21	2.04835e-05	ABL1,DYRK4,EPHA2,EPHA3,JAK3,MST1R,OBSCN,PDGFRB,WEE1, ACVR2B,ADRBK1,AKAP13,BUB1,CPNE3,DCLK1,MAPK1,MYLK2,MYO3A,NRK,PRKCG,RPS6KA6,SMG1,STK32A,STK33,STK36,TRIO,TTBK1,WNK3,WNK4, FLT3, NRAS,KRAS	2.18022e-10	MLL-ELL,MLL-MLLT4,MLL-MLLT3,MLLT10-MLL, MYH11-CBFB, NPM1, PML-RARA, RUNX1, TP53	4.25875e-38
1127	127.438	DNMT3A, MIR142, RUNX1-RUNX1T1	0.000237338	ARID4B,ASXL2,ASXL3,BRPF1,CBX5,CBX7,EED,HDAC2,HDAC3,JMJD1C,KAT6B,KDM2B,KDM3B,MLL2,MLL3,MTA2,PRDM9,PRDM16,RBBP4,SAP130,SCML2,SUDS3,SUZ12,ZBTB33,ZBTB7B,CREBBP-KAT6A,RPN1-MECOM,RUNX1-MECOM, ASXL1, FCGBP, SMC1A,SMC3,SMC5,STAG2,RAD21	2.04835e-05	ABL1,DYRK4,EPHA2,EPHA3,JAK3,MST1R,OBSCN,PDGFRB,WEE1, ACVR2B,ADRBK1,AKAP13,BUB1,CPNE3,DCLK1,MAPK1,MYLK2,MYO3A,NRK,PRKCG,RPS6KA6,SMG1,STK32A,STK33,STK36,TRIO,TTBK1,WNK3,WNK4, FLT3, NRAS,KRAS	2.18022e-10	MLL-ELL,MLL-MLLT4,MLL-MLLT3,MLLT10-MLL, MYH11-CBFB, NPM1, PML-RARA, RUNX1, TP53	4.25875e-38
966	127.438	DNMT3A, MIR142, RUNX1-RUNX1T1	0.000237338	ARID4B,ASXL2,ASXL3,BRPF1,CBX5,CBX7,EED,HDAC2,HDAC3,JMJD1C,KAT6B,KDM2B,KDM3B,MLL2,MLL3,MTA2,PRDM9,PRDM16,RBBP4,SAP130,SCML2,SUDS3,SUZ12,ZBTB33,ZBTB7B,CREBBP-KAT6A,RPN1-MECOM,RUNX1-MECOM, DIS3, FAM5C, SMC1A,SMC3,SMC5,STAG2,RAD21	2.04835e-05	ABL1,DYRK4,EPHA2,EPHA3,JAK3,MST1R,OBSCN,PDGFRB,WEE1, ACVR2B,ADRBK1,AKAP13,BUB1,CPNE3,DCLK1,MAPK1,MYLK2,MYO3A,NRK,PRKCG,RPS6KA6,SMG1,STK32A,STK33,STK36,TRIO,TTBK1,WNK3,WNK4, FLT3, NRAS,KRAS	2.18022e-10	MLL-ELL,MLL-MLLT4,MLL-MLLT3,MLLT10-MLL, MYH11-CBFB, NPM1, PML-RARA, RUNX1, TP53	4.25875e-38
1041	127.426	IDH2, PTPN11,PTPRT,PTPN14, TET2	3.73492e-05	ARID4B,ASXL2,ASXL3,BRPF1,CBX5,CBX7,EED,HDAC2,HDAC3,JMJD1C,KAT6B,KDM2B,KDM3B,MLL2,MLL3,MTA2,PRDM9,PRDM16,RBBP4,SAP130,SCML2,SUDS3,SUZ12,ZBTB33,ZBTB7B,CREBBP-KAT6A,RPN1-MECOM,RUNX1-MECOM, ASXL1, GATA2,CBFB,ETV6,ETV3,GLI1,IKZF1,MYB,MYC,MLLT10-CEP164, SMC1A,SMC3,SMC5,STAG2,RAD21	1.59509e-06	ABL1,DYRK4,EPHA2,EPHA3,JAK3,MST1R,OBSCN,PDGFRB,WEE1, CEBPA, CSTF2T,DDX1,DDX23,DHX32,HNRNPK,METTL3,PLRG1,POLR2A,PRPF3,PRPF8,RBMX,SF3B1,SNRNP200,SRRM2,SRSF2,SRSF6,SUPT5H,TRA2B,U2AF1,U2AF1L4,U2AF2, FLT3	1.80064e-08	MLL-ELL,MLL-MLLT4,MLL-MLLT3,MLLT10-MLL, MYH11-CBFB, NPM1, PML-RARA, RUNX1, TP53	4.25875e-38
1082	127.424	DNMT3A, GPR128-TFG, RUNX1-RUNX1T1	0.000476727	ARID4B,ASXL2,ASXL3,BRPF1,CBX5,CBX7,EED,HDAC2,HDAC3,JMJD1C,KAT6B,KDM2B,KDM3B,MLL2,MLL3,MTA2,PRDM9,PRDM16,RBBP4,SAP130,SCML2,SUDS3,SUZ12,ZBTB33,ZBTB7B,CREBBP-KAT6A,RPN1-MECOM,RUNX1-MECOM, ASXL1, GATA2,CBFB,ETV6,ETV3,GLI1,IKZF1,MYB,MYC,MLLT10-CEP164, SMC1A,SMC3,SMC5,STAG2,RAD21	1.59509e-06	ABL1,DYRK4,EPHA2,EPHA3,JAK3,MST1R,OBSCN,PDGFRB,WEE1, FLT3, KDM6A, NRAS,KRAS	1.41362e-09	MLL-ELL,MLL-MLLT4,MLL-MLLT3,MLLT10-MLL, MYH11-CBFB, NPM1, PML-RARA, RUNX1, TP53	4.25875e-38
1020	127.424	DNMT3A, RUNX1-RUNX1T1, SPEN	0.000476727	ARID4B,ASXL2,ASXL3,BRPF1,CBX5,CBX7,EED,HDAC2,HDAC3,JMJD1C,KAT6B,KDM2B,KDM3B,MLL2,MLL3,MTA2,PRDM9,PRDM16,RBBP4,SAP130,SCML2,SUDS3,SUZ12,ZBTB33,ZBTB7B,CREBBP-KAT6A,RPN1-MECOM,RUNX1-MECOM, ASXL1, GATA2,CBFB,ETV6,ETV3,GLI1,IKZF1,MYB,MYC,MLLT10-CEP164, SMC1A,SMC3,SMC5,STAG2,RAD21	1.59509e-06	ABL1,DYRK4,EPHA2,EPHA3,JAK3,MST1R,OBSCN,PDGFRB,WEE1, FLT3, KDM6A, NRAS,KRAS	1.41362e-09	MLL-ELL,MLL-MLLT4,MLL-MLLT3,MLLT10-MLL, MYH11-CBFB, NPM1, PML-RARA, RUNX1, TP53	4.25875e-38
1022	127.424	DNMT3A, NF1, RUNX1-RUNX1T1	0.000476727	ARID4B,ASXL2,ASXL3,BRPF1,CBX5,CBX7,EED,HDAC2,HDAC3,JMJD1C,KAT6B,KDM2B,KDM3B,MLL2,MLL3,MTA2,PRDM9,PRDM16,RBBP4,SAP130,SCML2,SUDS3,SUZ12,ZBTB33,ZBTB7B,CREBBP-KAT6A,RPN1-MECOM,RUNX1-MECOM, ASXL1, GATA2,CBFB,ETV6,ETV3,GLI1,IKZF1,MYB,MYC,MLLT10-CEP164, SMC1A,SMC3,SMC5,STAG2,RAD21	1.59509e-06	ABL1,DYRK4,EPHA2,EPHA3,JAK3,MST1R,OBSCN,PDGFRB,WEE1, FLT3, KDM6A, NRAS,KRAS	1.41362e-09	MLL-ELL,MLL-MLLT4,MLL-MLLT3,MLLT10-MLL, MYH11-CBFB, NPM1, PML-RARA, RUNX1, TP53	4.25875e-38
1021	127.424	DNMT3A, MT-CO3, RUNX1-RUNX1T1	0.000476727	ARID4B,ASXL2,ASXL3,BRPF1,CBX5,CBX7,EED,HDAC2,HDAC3,JMJD1C,KAT6B,KDM2B,KDM3B,MLL2,MLL3,MTA2,PRDM9,PRDM16,RBBP4,SAP130,SCML2,SUDS3,SUZ12,ZBTB33,ZBTB7B,CREBBP-KAT6A,RPN1-MECOM,RUNX1-MECOM, ASXL1, GATA2,CBFB,ETV6,ETV3,GLI1,IKZF1,MYB,MYC,MLLT10-CEP164, SMC1A,SMC3,SMC5,STAG2,RAD21	1.59509e-06	ABL1,DYRK4,EPHA2,EPHA3,JAK3,MST1R,OBSCN,PDGFRB,WEE1, FLT3, KDM6A, NRAS,KRAS	1.41362e-09	MLL-ELL,MLL-MLLT4,MLL-MLLT3,MLLT10-MLL, MYH11-CBFB, NPM1, PML-RARA, RUNX1, TP53	4.25875e-38
1007	127.424	DNMT3A, NUP98-NSD1, RUNX1-RUNX1T1	0.000476727	ARID4B,ASXL2,ASXL3,BRPF1,CBX5,CBX7,EED,HDAC2,HDAC3,JMJD1C,KAT6B,KDM2B,KDM3B,MLL2,MLL3,MTA2,PRDM9,PRDM16,RBBP4,SAP130,SCML2,SUDS3,SUZ12,ZBTB33,ZBTB7B,CREBBP-KAT6A,RPN1-MECOM,RUNX1-MECOM, ASXL1, GATA2,CBFB,ETV6,ETV3,GLI1,IKZF1,MYB,MYC,MLLT10-CEP164, SMC1A,SMC3,SMC5,STAG2,RAD21	1.59509e-06	ABL1,DYRK4,EPHA2,EPHA3,JAK3,MST1R,OBSCN,PDGFRB,WEE1, FLT3, KDM6A, NRAS,KRAS	1.41362e-09	MLL-ELL,MLL-MLLT4,MLL-MLLT3,MLLT10-MLL, MYH11-CBFB, NPM1, PML-RARA, RUNX1, TP53	4.25875e-38
1062	127.424	BCR-ABL1, DNMT3A, RUNX1-RUNX1T1	0.000476727	ARID4B,ASXL2,ASXL3,BRPF1,CBX5,CBX7,EED,HDAC2,HDAC3,JMJD1C,KAT6B,KDM2B,KDM3B,MLL2,MLL3,MTA2,PRDM9,PRDM16,RBBP4,SAP130,SCML2,SUDS3,SUZ12,ZBTB33,ZBTB7B,CREBBP-KAT6A,RPN1-MECOM,RUNX1-MECOM, ASXL1, GATA2,CBFB,ETV6,ETV3,GLI1,IKZF1,MYB,MYC,MLLT10-CEP164, SMC1A,SMC3,SMC5,STAG2,RAD21	1.59509e-06	ABL1,DYRK4,EPHA2,EPHA3,JAK3,MST1R,OBSCN,PDGFRB,WEE1, FLT3, KDM6A, NRAS,KRAS	1.41362e-09	MLL-ELL,MLL-MLLT4,MLL-MLLT3,MLLT10-MLL, MYH11-CBFB, NPM1, PML-RARA, RUNX1, TP53	4.25875e-38
1068	127.424	CACNA1E, DNMT3A, RUNX1-RUNX1T1	0.000476727	ARID4B,ASXL2,ASXL3,BRPF1,CBX5,CBX7,EED,HDAC2,HDAC3,JMJD1C,KAT6B,KDM2B,KDM3B,MLL2,MLL3,MTA2,PRDM9,PRDM16,RBBP4,SAP130,SCML2,SUDS3,SUZ12,ZBTB33,ZBTB7B,CREBBP-KAT6A,RPN1-MECOM,RUNX1-MECOM, ASXL1, GATA2,CBFB,ETV6,ETV3,GLI1,IKZF1,MYB,MYC,MLLT10-CEP164, SMC1A,SMC3,SMC5,STAG2,RAD21	1.59509e-06	ABL1,DYRK4,EPHA2,EPHA3,JAK3,MST1R,OBSCN,PDGFRB,WEE1, FLT3, KDM6A, NRAS,KRAS	1.41362e-09	MLL-ELL,MLL-MLLT4,MLL-MLLT3,MLLT10-MLL, MYH11-CBFB, NPM1, PML-RARA, RUNX1, TP53	4.25875e-38
968	127.424	COL12A1, DNMT3A, RUNX1-RUNX1T1	0.000476727	ARID4B,ASXL2,ASXL3,BRPF1,CBX5,CBX7,EED,HDAC2,HDAC3,JMJD1C,KAT6B,KDM2B,KDM3B,MLL2,MLL3,MTA2,PRDM9,PRDM16,RBBP4,SAP130,SCML2,SUDS3,SUZ12,ZBTB33,ZBTB7B,CREBBP-KAT6A,RPN1-MECOM,RUNX1-MECOM, ASXL1, GATA2,CBFB,ETV6,ETV3,GLI1,IKZF1,MYB,MYC,MLLT10-CEP164, SMC1A,SMC3,SMC5,STAG2,RAD21	1.59509e-06	ABL1,DYRK4,EPHA2,EPHA3,JAK3,MST1R,OBSCN,PDGFRB,WEE1, FLT3, KDM6A, NRAS,KRAS	1.41362e-09	MLL-ELL,MLL-MLLT4,MLL-MLLT3,MLLT10-MLL, MYH11-CBFB, NPM1, PML-RARA, RUNX1, TP53	4.25875e-38
1010	127.424	DNMT3A, FCGBP, RUNX1-RUNX1T1	0.000476727	ARID4B,ASXL2,ASXL3,BRPF1,CBX5,CBX7,EED,HDAC2,HDAC3,JMJD1C,KAT6B,KDM2B,KDM3B,MLL2,MLL3,MTA2,PRDM9,PRDM16,RBBP4,SAP130,SCML2,SUDS3,SUZ12,ZBTB33,ZBTB7B,CREBBP-KAT6A,RPN1-MECOM,RUNX1-MECOM, ASXL1, GATA2,CBFB,ETV6,ETV3,GLI1,IKZF1,MYB,MYC,MLLT10-CEP164, SMC1A,SMC3,SMC5,STAG2,RAD21	1.59509e-06	ABL1,DYRK4,EPHA2,EPHA3,JAK3,MST1R,OBSCN,PDGFRB,WEE1, FLT3, KDM6A, NRAS,KRAS	1.41362e-09	MLL-ELL,MLL-MLLT4,MLL-MLLT3,MLLT10-MLL, MYH11-CBFB, NPM1, PML-RARA, RUNX1, TP53	4.25875e-38
970	127.424	DIS3, DNMT3A, RUNX1-RUNX1T1	0.000476727	ARID4B,ASXL2,ASXL3,BRPF1,CBX5,CBX7,EED,HDAC2,HDAC3,JMJD1C,KAT6B,KDM2B,KDM3B,MLL2,MLL3,MTA2,PRDM9,PRDM16,RBBP4,SAP130,SCML2,SUDS3,SUZ12,ZBTB33,ZBTB7B,CREBBP-KAT6A,RPN1-MECOM,RUNX1-MECOM, ASXL1, GATA2,CBFB,ETV6,ETV3,GLI1,IKZF1,MYB,MYC,MLLT10-CEP164, SMC1A,SMC3,SMC5,STAG2,RAD21	1.59509e-06	ABL1,DYRK4,EPHA2,EPHA3,JAK3,MST1R,OBSCN,PDGFRB,WEE1, FLT3, KDM6A, NRAS,KRAS	1.41362e-09	MLL-ELL,MLL-MLLT4,MLL-MLLT3,MLLT10-MLL, MYH11-CBFB, NPM1, PML-RARA, RUNX1, TP53	4.25875e-38
1054	127.417	IDH2, PTPN11,PTPRT,PTPN14, TET2	3.73492e-05	ARID4B,ASXL2,ASXL3,BRPF1,CBX5,CBX7,EED,HDAC2,HDAC3,JMJD1C,KAT6B,KDM2B,KDM3B,MLL2,MLL3,MTA2,PRDM9,PRDM16,RBBP4,SAP130,SCML2,SUDS3,SUZ12,ZBTB33,ZBTB7B,CREBBP-KAT6A,RPN1-MECOM,RUNX1-MECOM, ASXL1, FCGBP, SMC1A,SMC3,SMC5,STAG2,RAD21	2.04835e-05	ABL1,DYRK4,EPHA2,EPHA3,JAK3,MST1R,OBSCN,PDGFRB,WEE1, FLT3, KDM6A, NRAS,KRAS	1.41362e-09	MLL-ELL,MLL-MLLT4,MLL-MLLT3,MLLT10-MLL, MYH11-CBFB, NPM1, PML-RARA, RUNX1, TP53	4.25875e-38
1028	127.417	IDH2, PTPN11,PTPRT,PTPN14, TET2	3.73492e-05	ARID4B,ASXL2,ASXL3,BRPF1,CBX5,CBX7,EED,HDAC2,HDAC3,JMJD1C,KAT6B,KDM2B,KDM3B,MLL2,MLL3,MTA2,PRDM9,PRDM16,RBBP4,SAP130,SCML2,SUDS3,SUZ12,ZBTB33,ZBTB7B,CREBBP-KAT6A,RPN1-MECOM,RUNX1-MECOM, ASXL1, GPR128-TFG, SMC1A,SMC3,SMC5,STAG2,RAD21	2.04835e-05	ABL1,DYRK4,EPHA2,EPHA3,JAK3,MST1R,OBSCN,PDGFRB,WEE1, FLT3, KDM6A, NRAS,KRAS	1.41362e-09	MLL-ELL,MLL-MLLT4,MLL-MLLT3,MLLT10-MLL, MYH11-CBFB, NPM1, PML-RARA, RUNX1, TP53	4.25875e-38
1119	127.417	IDH2, PTPN11,PTPRT,PTPN14, TET2	3.73492e-05	ARID4B,ASXL2,ASXL3,BRPF1,CBX5,CBX7,EED,HDAC2,HDAC3,JMJD1C,KAT6B,KDM2B,KDM3B,MLL2,MLL3,MTA2,PRDM9,PRDM16,RBBP4,SAP130,SCML2,SUDS3,SUZ12,ZBTB33,ZBTB7B,CREBBP-KAT6A,RPN1-MECOM,RUNX1-MECOM, DIS3, FAM5C, SMC1A,SMC3,SMC5,STAG2,RAD21	2.04835e-05	ABL1,DYRK4,EPHA2,EPHA3,JAK3,MST1R,OBSCN,PDGFRB,WEE1, FLT3, KDM6A, NRAS,KRAS	1.41362e-09	MLL-ELL,MLL-MLLT4,MLL-MLLT3,MLLT10-MLL, MYH11-CBFB, NPM1, PML-RARA, RUNX1, TP53	4.25875e-38
1035	127.417	IDH2, PTPN11,PTPRT,PTPN14, TET2	3.73492e-05	ARID4B,ASXL2,ASXL3,BRPF1,CBX5,CBX7,EED,HDAC2,HDAC3,JMJD1C,KAT6B,KDM2B,KDM3B,MLL2,MLL3,MTA2,PRDM9,PRDM16,RBBP4,SAP130,SCML2,SUDS3,SUZ12,ZBTB33,ZBTB7B,CREBBP-KAT6A,RPN1-MECOM,RUNX1-MECOM, ASXL1, NUP98-NSD1, SMC1A,SMC3,SMC5,STAG2,RAD21	2.04835e-05	ABL1,DYRK4,EPHA2,EPHA3,JAK3,MST1R,OBSCN,PDGFRB,WEE1, FLT3, KDM6A, NRAS,KRAS	1.41362e-09	MLL-ELL,MLL-MLLT4,MLL-MLLT3,MLLT10-MLL, MYH11-CBFB, NPM1, PML-RARA, RUNX1, TP53	4.25875e-38
1115	127.417	IDH2, PTPN11,PTPRT,PTPN14, TET2	3.73492e-05	ARID4B,ASXL2,ASXL3,BRPF1,CBX5,CBX7,EED,HDAC2,HDAC3,JMJD1C,KAT6B,KDM2B,KDM3B,MLL2,MLL3,MTA2,PRDM9,PRDM16,RBBP4,SAP130,SCML2,SUDS3,SUZ12,ZBTB33,ZBTB7B,CREBBP-KAT6A,RPN1-MECOM,RUNX1-MECOM, FAM5C, FCGBP, SMC1A,SMC3,SMC5,STAG2,RAD21	2.04835e-05	ABL1,DYRK4,EPHA2,EPHA3,JAK3,MST1R,OBSCN,PDGFRB,WEE1, FLT3, KDM6A, NRAS,KRAS	1.41362e-09	MLL-ELL,MLL-MLLT4,MLL-MLLT3,MLLT10-MLL, MYH11-CBFB, NPM1, PML-RARA, RUNX1, TP53	4.25875e-38
1076	127.417	IDH2, PTPN11,PTPRT,PTPN14, TET2	3.73492e-05	ARID4B,ASXL2,ASXL3,BRPF1,CBX5,CBX7,EED,HDAC2,HDAC3,JMJD1C,KAT6B,KDM2B,KDM3B,MLL2,MLL3,MTA2,PRDM9,PRDM16,RBBP4,SAP130,SCML2,SUDS3,SUZ12,ZBTB33,ZBTB7B,CREBBP-KAT6A,RPN1-MECOM,RUNX1-MECOM, FAM5C, GPR128-TFG, SMC1A,SMC3,SMC5,STAG2,RAD21	2.04835e-05	ABL1,DYRK4,EPHA2,EPHA3,JAK3,MST1R,OBSCN,PDGFRB,WEE1, FLT3, KDM6A, NRAS,KRAS	1.41362e-09	MLL-ELL,MLL-MLLT4,MLL-MLLT3,MLLT10-MLL, MYH11-CBFB, NPM1, PML-RARA, RUNX1, TP53	4.25875e-38
1052	127.414	ABL1,DYRK4,EPHA2,EPHA3,JAK3,MST1R,OBSCN,PDGFRB,WEE1, DNMT3A, MIR142	6.17802e-05	ASXL1, GATA2,CBFB,ETV6,ETV3,GLI1,IKZF1,MYB,MYC,MLLT10-CEP164, KIT, SMC1A,SMC3,SMC5,STAG2,RAD21	1.14261e-05	ACVR2B,ADRBK1,AKAP13,BUB1,CPNE3,DCLK1,MAPK1,MYLK2,MYO3A,NRK,PRKCG,RPS6KA6,SMG1,STK32A,STK33,STK36,TRIO,TTBK1,WNK3,WNK4, FLT3, KDM6A, NRAS,KRAS	1.53681e-09	MLL-ELL,MLL-MLLT4,MLL-MLLT3,MLLT10-MLL, MYH11-CBFB, NPM1, PML-RARA, RUNX1, TP53	4.25875e-38
752	127.409	ARID4B,ASXL2,ASXL3,BRPF1,CBX5,CBX7,EED,HDAC2,HDAC3,JMJD1C,KAT6B,KDM2B,KDM3B,MLL2,MLL3,MTA2,PRDM9,PRDM16,RBBP4,SAP130,SCML2,SUDS3,SUZ12,ZBTB33,ZBTB7B,CREBBP-KAT6A,RPN1-MECOM,RUNX1-MECOM, GATA2,CBFB,ETV6,ETV3,GLI1,IKZF1,MYB,MYC,MLLT10-CEP164, SMC1A,SMC3,SMC5,STAG2,RAD21	4.55905e-05	IDH2, MLL-ELL,MLL-MLLT4,MLL-MLLT3,MLLT10-MLL, PTPN11,PTPRT,PTPN14, TET2	6.40173e-08	ABL1,DYRK4,EPHA2,EPHA3,JAK3,MST1R,OBSCN,PDGFRB,WEE1, ACVR2B,ADRBK1,AKAP13,BUB1,CPNE3,DCLK1,MAPK1,MYLK2,MYO3A,NRK,PRKCG,RPS6KA6,SMG1,STK32A,STK33,STK36,TRIO,TTBK1,WNK3,WNK4, FLT3, NRAS,KRAS	2.18022e-10	MYH11-CBFB, NPM1, PML-RARA, RUNX1, RUNX1-RUNX1T1, TP53	7.30094e-35
1106	127.405	ARID4B,ASXL2,ASXL3,BRPF1,CBX5,CBX7,EED,HDAC2,HDAC3,JMJD1C,KAT6B,KDM2B,KDM3B,MLL2,MLL3,MTA2,PRDM9,PRDM16,RBBP4,SAP130,SCML2,SUDS3,SUZ12,ZBTB33,ZBTB7B,CREBBP-KAT6A,RPN1-MECOM,RUNX1-MECOM, COL12A1, GATA2,CBFB,ETV6,ETV3,GLI1,IKZF1,MYB,MYC,MLLT10-CEP164, SMC1A,SMC3,SMC5,STAG2,RAD21	0.000134539	IDH2, PTPN11,PTPRT,PTPN14, TET2	3.73492e-05	ABL1,DYRK4,EPHA2,EPHA3,JAK3,MST1R,OBSCN,PDGFRB,WEE1, ACVR2B,ADRBK1,AKAP13,BUB1,CPNE3,DCLK1,MAPK1,MYLK2,MYO3A,NRK,PRKCG,RPS6KA6,SMG1,STK32A,STK33,STK36,TRIO,TTBK1,WNK3,WNK4, FLT3, NRAS,KRAS	2.18022e-10	MLL-ELL,MLL-MLLT4,MLL-MLLT3,MLLT10-MLL, MYH11-CBFB, NPM1, PML-RARA, RUNX1, TP53	4.25875e-38
955	127.399	FAM5C, IDH2, PTPN11,PTPRT,PTPN14	0.00316916	ARID4B,ASXL2,ASXL3,BRPF1,CBX5,CBX7,EED,HDAC2,HDAC3,JMJD1C,KAT6B,KDM2B,KDM3B,MLL2,MLL3,MTA2,PRDM9,PRDM16,RBBP4,SAP130,SCML2,SUDS3,SUZ12,ZBTB33,ZBTB7B,CREBBP-KAT6A,RPN1-MECOM,RUNX1-MECOM, ASXL1, GATA2,CBFB,ETV6,ETV3,GLI1,IKZF1,MYB,MYC,MLLT10-CEP164, SMC1A,SMC3,SMC5,STAG2,RAD21	1.59509e-06	ABL1,DYRK4,EPHA2,EPHA3,JAK3,MST1R,OBSCN,PDGFRB,WEE1, ACVR2B,ADRBK1,AKAP13,BUB1,CPNE3,DCLK1,MAPK1,MYLK2,MYO3A,NRK,PRKCG,RPS6KA6,SMG1,STK32A,STK33,STK36,TRIO,TTBK1,WNK3,WNK4, FLT3, NRAS,KRAS	2.18022e-10	MLL-ELL,MLL-MLLT4,MLL-MLLT3,MLLT10-MLL, MYH11-CBFB, NPM1, PML-RARA, RUNX1, TP53	4.25875e-38
964	127.39	CEBPA, CROCC, CSTF2T,DDX1,DDX23,DHX32,HNRNPK,METTL3,PLRG1,POLR2A,PRPF3,PRPF8,RBMX,SF3B1,SNRNP200,SRRM2,SRSF2,SRSF6,SUPT5H,TRA2B,U2AF1,U2AF1L4,U2AF2	0.00131899	IDH2, KDM6A, PTPN11,PTPRT,PTPN14, TET2	3.8662e-06	ABL1,DYRK4,EPHA2,EPHA3,JAK3,MST1R,OBSCN,PDGFRB,WEE1, ACVR2B,ADRBK1,AKAP13,BUB1,CPNE3,DCLK1,MAPK1,MYLK2,MYO3A,NRK,PRKCG,RPS6KA6,SMG1,STK32A,STK33,STK36,TRIO,TTBK1,WNK3,WNK4, FLT3, NRAS,KRAS	2.18022e-10	MLL-ELL,MLL-MLLT4,MLL-MLLT3,MLLT10-MLL, MYH11-CBFB, NPM1, PML-RARA, RUNX1, TP53	4.25875e-38
835	127.39	CEBPA, CSTF2T,DDX1,DDX23,DHX32,HNRNPK,METTL3,PLRG1,POLR2A,PRPF3,PRPF8,RBMX,SF3B1,SNRNP200,SRRM2,SRSF2,SRSF6,SUPT5H,TRA2B,U2AF1,U2AF1L4,U2AF2, MT-CO3	0.00131899	IDH2, KDM6A, PTPN11,PTPRT,PTPN14, TET2	3.8662e-06	ABL1,DYRK4,EPHA2,EPHA3,JAK3,MST1R,OBSCN,PDGFRB,WEE1, ACVR2B,ADRBK1,AKAP13,BUB1,CPNE3,DCLK1,MAPK1,MYLK2,MYO3A,NRK,PRKCG,RPS6KA6,SMG1,STK32A,STK33,STK36,TRIO,TTBK1,WNK3,WNK4, FLT3, NRAS,KRAS	2.18022e-10	MLL-ELL,MLL-MLLT4,MLL-MLLT3,MLLT10-MLL, MYH11-CBFB, NPM1, PML-RARA, RUNX1, TP53	4.25875e-38
838	127.39	CACNA1B, CEBPA, CSTF2T,DDX1,DDX23,DHX32,HNRNPK,METTL3,PLRG1,POLR2A,PRPF3,PRPF8,RBMX,SF3B1,SNRNP200,SRRM2,SRSF2,SRSF6,SUPT5H,TRA2B,U2AF1,U2AF1L4,U2AF2	0.00131899	IDH2, KDM6A, PTPN11,PTPRT,PTPN14, TET2	3.8662e-06	ABL1,DYRK4,EPHA2,EPHA3,JAK3,MST1R,OBSCN,PDGFRB,WEE1, ACVR2B,ADRBK1,AKAP13,BUB1,CPNE3,DCLK1,MAPK1,MYLK2,MYO3A,NRK,PRKCG,RPS6KA6,SMG1,STK32A,STK33,STK36,TRIO,TTBK1,WNK3,WNK4, FLT3, NRAS,KRAS	2.18022e-10	MLL-ELL,MLL-MLLT4,MLL-MLLT3,MLLT10-MLL, MYH11-CBFB, NPM1, PML-RARA, RUNX1, TP53	4.25875e-38
815	127.39	CEBPA, CSTF2T,DDX1,DDX23,DHX32,HNRNPK,METTL3,PLRG1,POLR2A,PRPF3,PRPF8,RBMX,SF3B1,SNRNP200,SRRM2,SRSF2,SRSF6,SUPT5H,TRA2B,U2AF1,U2AF1L4,U2AF2, EZH2	0.00131899	IDH2, KDM6A, PTPN11,PTPRT,PTPN14, TET2	3.8662e-06	ABL1,DYRK4,EPHA2,EPHA3,JAK3,MST1R,OBSCN,PDGFRB,WEE1, ACVR2B,ADRBK1,AKAP13,BUB1,CPNE3,DCLK1,MAPK1,MYLK2,MYO3A,NRK,PRKCG,RPS6KA6,SMG1,STK32A,STK33,STK36,TRIO,TTBK1,WNK3,WNK4, FLT3, NRAS,KRAS	2.18022e-10	MLL-ELL,MLL-MLLT4,MLL-MLLT3,MLLT10-MLL, MYH11-CBFB, NPM1, PML-RARA, RUNX1, TP53	4.25875e-38
842	127.39	CEBPA, CSTF2T,DDX1,DDX23,DHX32,HNRNPK,METTL3,PLRG1,POLR2A,PRPF3,PRPF8,RBMX,SF3B1,SNRNP200,SRRM2,SRSF2,SRSF6,SUPT5H,TRA2B,U2AF1,U2AF1L4,U2AF2, GPR128-TFG	0.00131899	IDH2, KDM6A, PTPN11,PTPRT,PTPN14, TET2	3.8662e-06	ABL1,DYRK4,EPHA2,EPHA3,JAK3,MST1R,OBSCN,PDGFRB,WEE1, ACVR2B,ADRBK1,AKAP13,BUB1,CPNE3,DCLK1,MAPK1,MYLK2,MYO3A,NRK,PRKCG,RPS6KA6,SMG1,STK32A,STK33,STK36,TRIO,TTBK1,WNK3,WNK4, FLT3, NRAS,KRAS	2.18022e-10	MLL-ELL,MLL-MLLT4,MLL-MLLT3,MLLT10-MLL, MYH11-CBFB, NPM1, PML-RARA, RUNX1, TP53	4.25875e-38
921	127.39	CEBPA, CSTF2T,DDX1,DDX23,DHX32,HNRNPK,METTL3,PLRG1,POLR2A,PRPF3,PRPF8,RBMX,SF3B1,SNRNP200,SRRM2,SRSF2,SRSF6,SUPT5H,TRA2B,U2AF1,U2AF1L4,U2AF2, PHACTR1	0.00131899	IDH2, KDM6A, PTPN11,PTPRT,PTPN14, TET2	3.8662e-06	ABL1,DYRK4,EPHA2,EPHA3,JAK3,MST1R,OBSCN,PDGFRB,WEE1, ACVR2B,ADRBK1,AKAP13,BUB1,CPNE3,DCLK1,MAPK1,MYLK2,MYO3A,NRK,PRKCG,RPS6KA6,SMG1,STK32A,STK33,STK36,TRIO,TTBK1,WNK3,WNK4, FLT3, NRAS,KRAS	2.18022e-10	MLL-ELL,MLL-MLLT4,MLL-MLLT3,MLLT10-MLL, MYH11-CBFB, NPM1, PML-RARA, RUNX1, TP53	4.25875e-38
847	127.39	BCR-ABL1, CEBPA, CSTF2T,DDX1,DDX23,DHX32,HNRNPK,METTL3,PLRG1,POLR2A,PRPF3,PRPF8,RBMX,SF3B1,SNRNP200,SRRM2,SRSF2,SRSF6,SUPT5H,TRA2B,U2AF1,U2AF1L4,U2AF2	0.00131899	IDH2, KDM6A, PTPN11,PTPRT,PTPN14, TET2	3.8662e-06	ABL1,DYRK4,EPHA2,EPHA3,JAK3,MST1R,OBSCN,PDGFRB,WEE1, ACVR2B,ADRBK1,AKAP13,BUB1,CPNE3,DCLK1,MAPK1,MYLK2,MYO3A,NRK,PRKCG,RPS6KA6,SMG1,STK32A,STK33,STK36,TRIO,TTBK1,WNK3,WNK4, FLT3, NRAS,KRAS	2.18022e-10	MLL-ELL,MLL-MLLT4,MLL-MLLT3,MLLT10-MLL, MYH11-CBFB, NPM1, PML-RARA, RUNX1, TP53	4.25875e-38
784	127.39	CEBPA, CSTF2T,DDX1,DDX23,DHX32,HNRNPK,METTL3,PLRG1,POLR2A,PRPF3,PRPF8,RBMX,SF3B1,SNRNP200,SRRM2,SRSF2,SRSF6,SUPT5H,TRA2B,U2AF1,U2AF1L4,U2AF2, NF1	0.00131899	IDH2, KDM6A, PTPN11,PTPRT,PTPN14, TET2	3.8662e-06	ABL1,DYRK4,EPHA2,EPHA3,JAK3,MST1R,OBSCN,PDGFRB,WEE1, ACVR2B,ADRBK1,AKAP13,BUB1,CPNE3,DCLK1,MAPK1,MYLK2,MYO3A,NRK,PRKCG,RPS6KA6,SMG1,STK32A,STK33,STK36,TRIO,TTBK1,WNK3,WNK4, FLT3, NRAS,KRAS	2.18022e-10	MLL-ELL,MLL-MLLT4,MLL-MLLT3,MLLT10-MLL, MYH11-CBFB, NPM1, PML-RARA, RUNX1, TP53	4.25875e-38
861	127.39	CEBPA, CSTF2T,DDX1,DDX23,DHX32,HNRNPK,METTL3,PLRG1,POLR2A,PRPF3,PRPF8,RBMX,SF3B1,SNRNP200,SRRM2,SRSF2,SRSF6,SUPT5H,TRA2B,U2AF1,U2AF1L4,U2AF2, NUP98-NSD1	0.00131899	IDH2, KDM6A, PTPN11,PTPRT,PTPN14, TET2	3.8662e-06	ABL1,DYRK4,EPHA2,EPHA3,JAK3,MST1R,OBSCN,PDGFRB,WEE1, ACVR2B,ADRBK1,AKAP13,BUB1,CPNE3,DCLK1,MAPK1,MYLK2,MYO3A,NRK,PRKCG,RPS6KA6,SMG1,STK32A,STK33,STK36,TRIO,TTBK1,WNK3,WNK4, FLT3, NRAS,KRAS	2.18022e-10	MLL-ELL,MLL-MLLT4,MLL-MLLT3,MLLT10-MLL, MYH11-CBFB, NPM1, PML-RARA, RUNX1, TP53	4.25875e-38
874	127.39	CEBPA, CSTF2T,DDX1,DDX23,DHX32,HNRNPK,METTL3,PLRG1,POLR2A,PRPF3,PRPF8,RBMX,SF3B1,SNRNP200,SRRM2,SRSF2,SRSF6,SUPT5H,TRA2B,U2AF1,U2AF1L4,U2AF2, DIS3	0.00131899	IDH2, KDM6A, PTPN11,PTPRT,PTPN14, TET2	3.8662e-06	ABL1,DYRK4,EPHA2,EPHA3,JAK3,MST1R,OBSCN,PDGFRB,WEE1, ACVR2B,ADRBK1,AKAP13,BUB1,CPNE3,DCLK1,MAPK1,MYLK2,MYO3A,NRK,PRKCG,RPS6KA6,SMG1,STK32A,STK33,STK36,TRIO,TTBK1,WNK3,WNK4, FLT3, NRAS,KRAS	2.18022e-10	MLL-ELL,MLL-MLLT4,MLL-MLLT3,MLLT10-MLL, MYH11-CBFB, NPM1, PML-RARA, RUNX1, TP53	4.25875e-38
916	127.39	CEBPA, COL12A1, CSTF2T,DDX1,DDX23,DHX32,HNRNPK,METTL3,PLRG1,POLR2A,PRPF3,PRPF8,RBMX,SF3B1,SNRNP200,SRRM2,SRSF2,SRSF6,SUPT5H,TRA2B,U2AF1,U2AF1L4,U2AF2	0.00131899	IDH2, KDM6A, PTPN11,PTPRT,PTPN14, TET2	3.8662e-06	ABL1,DYRK4,EPHA2,EPHA3,JAK3,MST1R,OBSCN,PDGFRB,WEE1, ACVR2B,ADRBK1,AKAP13,BUB1,CPNE3,DCLK1,MAPK1,MYLK2,MYO3A,NRK,PRKCG,RPS6KA6,SMG1,STK32A,STK33,STK36,TRIO,TTBK1,WNK3,WNK4, FLT3, NRAS,KRAS	2.18022e-10	MLL-ELL,MLL-MLLT4,MLL-MLLT3,MLLT10-MLL, MYH11-CBFB, NPM1, PML-RARA, RUNX1, TP53	4.25875e-38
999	127.382	ABL1,DYRK4,EPHA2,EPHA3,JAK3,MST1R,OBSCN,PDGFRB,WEE1, DNMT3A, GPR128-TFG	0.000127744	ARID4B,ASXL2,ASXL3,BRPF1,CBX5,CBX7,EED,HDAC2,HDAC3,JMJD1C,KAT6B,KDM2B,KDM3B,MLL2,MLL3,MTA2,PRDM9,PRDM16,RBBP4,SAP130,SCML2,SUDS3,SUZ12,ZBTB33,ZBTB7B,CREBBP-KAT6A,RPN1-MECOM,RUNX1-MECOM, ASXL1, FAM5C, SMC1A,SMC3,SMC5,STAG2,RAD21	5.70806e-06	ACVR2B,ADRBK1,AKAP13,BUB1,CPNE3,DCLK1,MAPK1,MYLK2,MYO3A,NRK,PRKCG,RPS6KA6,SMG1,STK32A,STK33,STK36,TRIO,TTBK1,WNK3,WNK4, FLT3, KDM6A, NRAS,KRAS	1.53681e-09	MLL-ELL,MLL-MLLT4,MLL-MLLT3,MLLT10-MLL, MYH11-CBFB, NPM1, PML-RARA, RUNX1, TP53	4.25875e-38
1022	127.382	ABL1,DYRK4,EPHA2,EPHA3,JAK3,MST1R,OBSCN,PDGFRB,WEE1, DNMT3A, FCGBP	0.000127744	ARID4B,ASXL2,ASXL3,BRPF1,CBX5,CBX7,EED,HDAC2,HDAC3,JMJD1C,KAT6B,KDM2B,KDM3B,MLL2,MLL3,MTA2,PRDM9,PRDM16,RBBP4,SAP130,SCML2,SUDS3,SUZ12,ZBTB33,ZBTB7B,CREBBP-KAT6A,RPN1-MECOM,RUNX1-MECOM, ASXL1, FAM5C, SMC1A,SMC3,SMC5,STAG2,RAD21	5.70806e-06	ACVR2B,ADRBK1,AKAP13,BUB1,CPNE3,DCLK1,MAPK1,MYLK2,MYO3A,NRK,PRKCG,RPS6KA6,SMG1,STK32A,STK33,STK36,TRIO,TTBK1,WNK3,WNK4, FLT3, KDM6A, NRAS,KRAS	1.53681e-09	MLL-ELL,MLL-MLLT4,MLL-MLLT3,MLLT10-MLL, MYH11-CBFB, NPM1, PML-RARA, RUNX1, TP53	4.25875e-38
997	127.382	ABL1,DYRK4,EPHA2,EPHA3,JAK3,MST1R,OBSCN,PDGFRB,WEE1, DNMT3A, SPEN	0.000127744	ARID4B,ASXL2,ASXL3,BRPF1,CBX5,CBX7,EED,HDAC2,HDAC3,JMJD1C,KAT6B,KDM2B,KDM3B,MLL2,MLL3,MTA2,PRDM9,PRDM16,RBBP4,SAP130,SCML2,SUDS3,SUZ12,ZBTB33,ZBTB7B,CREBBP-KAT6A,RPN1-MECOM,RUNX1-MECOM, ASXL1, FAM5C, SMC1A,SMC3,SMC5,STAG2,RAD21	5.70806e-06	ACVR2B,ADRBK1,AKAP13,BUB1,CPNE3,DCLK1,MAPK1,MYLK2,MYO3A,NRK,PRKCG,RPS6KA6,SMG1,STK32A,STK33,STK36,TRIO,TTBK1,WNK3,WNK4, FLT3, KDM6A, NRAS,KRAS	1.53681e-09	MLL-ELL,MLL-MLLT4,MLL-MLLT3,MLLT10-MLL, MYH11-CBFB, NPM1, PML-RARA, RUNX1, TP53	4.25875e-38
1024	127.382	ABL1,DYRK4,EPHA2,EPHA3,JAK3,MST1R,OBSCN,PDGFRB,WEE1, COL12A1, DNMT3A	0.000127744	ARID4B,ASXL2,ASXL3,BRPF1,CBX5,CBX7,EED,HDAC2,HDAC3,JMJD1C,KAT6B,KDM2B,KDM3B,MLL2,MLL3,MTA2,PRDM9,PRDM16,RBBP4,SAP130,SCML2,SUDS3,SUZ12,ZBTB33,ZBTB7B,CREBBP-KAT6A,RPN1-MECOM,RUNX1-MECOM, ASXL1, FAM5C, SMC1A,SMC3,SMC5,STAG2,RAD21	5.70806e-06	ACVR2B,ADRBK1,AKAP13,BUB1,CPNE3,DCLK1,MAPK1,MYLK2,MYO3A,NRK,PRKCG,RPS6KA6,SMG1,STK32A,STK33,STK36,TRIO,TTBK1,WNK3,WNK4, FLT3, KDM6A, NRAS,KRAS	1.53681e-09	MLL-ELL,MLL-MLLT4,MLL-MLLT3,MLLT10-MLL, MYH11-CBFB, NPM1, PML-RARA, RUNX1, TP53	4.25875e-38
1041	127.382	ABL1,DYRK4,EPHA2,EPHA3,JAK3,MST1R,OBSCN,PDGFRB,WEE1, BCR-ABL1, DNMT3A	0.000127744	ARID4B,ASXL2,ASXL3,BRPF1,CBX5,CBX7,EED,HDAC2,HDAC3,JMJD1C,KAT6B,KDM2B,KDM3B,MLL2,MLL3,MTA2,PRDM9,PRDM16,RBBP4,SAP130,SCML2,SUDS3,SUZ12,ZBTB33,ZBTB7B,CREBBP-KAT6A,RPN1-MECOM,RUNX1-MECOM, ASXL1, FAM5C, SMC1A,SMC3,SMC5,STAG2,RAD21	5.70806e-06	ACVR2B,ADRBK1,AKAP13,BUB1,CPNE3,DCLK1,MAPK1,MYLK2,MYO3A,NRK,PRKCG,RPS6KA6,SMG1,STK32A,STK33,STK36,TRIO,TTBK1,WNK3,WNK4, FLT3, KDM6A, NRAS,KRAS	1.53681e-09	MLL-ELL,MLL-MLLT4,MLL-MLLT3,MLLT10-MLL, MYH11-CBFB, NPM1, PML-RARA, RUNX1, TP53	4.25875e-38
975	127.382	ABL1,DYRK4,EPHA2,EPHA3,JAK3,MST1R,OBSCN,PDGFRB,WEE1, DNMT3A, GBP4	0.000127744	ARID4B,ASXL2,ASXL3,BRPF1,CBX5,CBX7,EED,HDAC2,HDAC3,JMJD1C,KAT6B,KDM2B,KDM3B,MLL2,MLL3,MTA2,PRDM9,PRDM16,RBBP4,SAP130,SCML2,SUDS3,SUZ12,ZBTB33,ZBTB7B,CREBBP-KAT6A,RPN1-MECOM,RUNX1-MECOM, ASXL1, FAM5C, SMC1A,SMC3,SMC5,STAG2,RAD21	5.70806e-06	ACVR2B,ADRBK1,AKAP13,BUB1,CPNE3,DCLK1,MAPK1,MYLK2,MYO3A,NRK,PRKCG,RPS6KA6,SMG1,STK32A,STK33,STK36,TRIO,TTBK1,WNK3,WNK4, FLT3, KDM6A, NRAS,KRAS	1.53681e-09	MLL-ELL,MLL-MLLT4,MLL-MLLT3,MLLT10-MLL, MYH11-CBFB, NPM1, PML-RARA, RUNX1, TP53	4.25875e-38
995	127.382	ABL1,DYRK4,EPHA2,EPHA3,JAK3,MST1R,OBSCN,PDGFRB,WEE1, DNAH9, DNMT3A	0.000127744	ARID4B,ASXL2,ASXL3,BRPF1,CBX5,CBX7,EED,HDAC2,HDAC3,JMJD1C,KAT6B,KDM2B,KDM3B,MLL2,MLL3,MTA2,PRDM9,PRDM16,RBBP4,SAP130,SCML2,SUDS3,SUZ12,ZBTB33,ZBTB7B,CREBBP-KAT6A,RPN1-MECOM,RUNX1-MECOM, ASXL1, FAM5C, SMC1A,SMC3,SMC5,STAG2,RAD21	5.70806e-06	ACVR2B,ADRBK1,AKAP13,BUB1,CPNE3,DCLK1,MAPK1,MYLK2,MYO3A,NRK,PRKCG,RPS6KA6,SMG1,STK32A,STK33,STK36,TRIO,TTBK1,WNK3,WNK4, FLT3, KDM6A, NRAS,KRAS	1.53681e-09	MLL-ELL,MLL-MLLT4,MLL-MLLT3,MLLT10-MLL, MYH11-CBFB, NPM1, PML-RARA, RUNX1, TP53	4.25875e-38
1011	127.382	ABL1,DYRK4,EPHA2,EPHA3,JAK3,MST1R,OBSCN,PDGFRB,WEE1, CACNA1E, DNMT3A	0.000127744	ARID4B,ASXL2,ASXL3,BRPF1,CBX5,CBX7,EED,HDAC2,HDAC3,JMJD1C,KAT6B,KDM2B,KDM3B,MLL2,MLL3,MTA2,PRDM9,PRDM16,RBBP4,SAP130,SCML2,SUDS3,SUZ12,ZBTB33,ZBTB7B,CREBBP-KAT6A,RPN1-MECOM,RUNX1-MECOM, ASXL1, FAM5C, SMC1A,SMC3,SMC5,STAG2,RAD21	5.70806e-06	ACVR2B,ADRBK1,AKAP13,BUB1,CPNE3,DCLK1,MAPK1,MYLK2,MYO3A,NRK,PRKCG,RPS6KA6,SMG1,STK32A,STK33,STK36,TRIO,TTBK1,WNK3,WNK4, FLT3, KDM6A, NRAS,KRAS	1.53681e-09	MLL-ELL,MLL-MLLT4,MLL-MLLT3,MLLT10-MLL, MYH11-CBFB, NPM1, PML-RARA, RUNX1, TP53	4.25875e-38
1024	127.382	ABL1,DYRK4,EPHA2,EPHA3,JAK3,MST1R,OBSCN,PDGFRB,WEE1, DNMT3A, NF1	0.000127744	ARID4B,ASXL2,ASXL3,BRPF1,CBX5,CBX7,EED,HDAC2,HDAC3,JMJD1C,KAT6B,KDM2B,KDM3B,MLL2,MLL3,MTA2,PRDM9,PRDM16,RBBP4,SAP130,SCML2,SUDS3,SUZ12,ZBTB33,ZBTB7B,CREBBP-KAT6A,RPN1-MECOM,RUNX1-MECOM, ASXL1, FAM5C, SMC1A,SMC3,SMC5,STAG2,RAD21	5.70806e-06	ACVR2B,ADRBK1,AKAP13,BUB1,CPNE3,DCLK1,MAPK1,MYLK2,MYO3A,NRK,PRKCG,RPS6KA6,SMG1,STK32A,STK33,STK36,TRIO,TTBK1,WNK3,WNK4, FLT3, KDM6A, NRAS,KRAS	1.53681e-09	MLL-ELL,MLL-MLLT4,MLL-MLLT3,MLLT10-MLL, MYH11-CBFB, NPM1, PML-RARA, RUNX1, TP53	4.25875e-38
959	127.382	ABL1,DYRK4,EPHA2,EPHA3,JAK3,MST1R,OBSCN,PDGFRB,WEE1, DNMT3A, NUP98-NSD1	0.000127744	ARID4B,ASXL2,ASXL3,BRPF1,CBX5,CBX7,EED,HDAC2,HDAC3,JMJD1C,KAT6B,KDM2B,KDM3B,MLL2,MLL3,MTA2,PRDM9,PRDM16,RBBP4,SAP130,SCML2,SUDS3,SUZ12,ZBTB33,ZBTB7B,CREBBP-KAT6A,RPN1-MECOM,RUNX1-MECOM, ASXL1, FAM5C, SMC1A,SMC3,SMC5,STAG2,RAD21	5.70806e-06	ACVR2B,ADRBK1,AKAP13,BUB1,CPNE3,DCLK1,MAPK1,MYLK2,MYO3A,NRK,PRKCG,RPS6KA6,SMG1,STK32A,STK33,STK36,TRIO,TTBK1,WNK3,WNK4, FLT3, KDM6A, NRAS,KRAS	1.53681e-09	MLL-ELL,MLL-MLLT4,MLL-MLLT3,MLLT10-MLL, MYH11-CBFB, NPM1, PML-RARA, RUNX1, TP53	4.25875e-38
954	127.375	CACNA1E, DNMT3A, RUNX1-RUNX1T1	0.000476727	ARID4B,ASXL2,ASXL3,BRPF1,CBX5,CBX7,EED,HDAC2,HDAC3,JMJD1C,KAT6B,KDM2B,KDM3B,MLL2,MLL3,MTA2,PRDM9,PRDM16,RBBP4,SAP130,SCML2,SUDS3,SUZ12,ZBTB33,ZBTB7B,CREBBP-KAT6A,RPN1-MECOM,RUNX1-MECOM, ASXL1, ENSG00000211459, SMC1A,SMC3,SMC5,STAG2,RAD21	1.0852e-05	ABL1,DYRK4,EPHA2,EPHA3,JAK3,MST1R,OBSCN,PDGFRB,WEE1, ACVR2B,ADRBK1,AKAP13,BUB1,CPNE3,DCLK1,MAPK1,MYLK2,MYO3A,NRK,PRKCG,RPS6KA6,SMG1,STK32A,STK33,STK36,TRIO,TTBK1,WNK3,WNK4, FLT3, NRAS,KRAS	2.18022e-10	MLL-ELL,MLL-MLLT4,MLL-MLLT3,MLLT10-MLL, MYH11-CBFB, NPM1, PML-RARA, RUNX1, TP53	4.25875e-38
960	127.375	DNMT3A, NF1, RUNX1-RUNX1T1	0.000476727	ARID4B,ASXL2,ASXL3,BRPF1,CBX5,CBX7,EED,HDAC2,HDAC3,JMJD1C,KAT6B,KDM2B,KDM3B,MLL2,MLL3,MTA2,PRDM9,PRDM16,RBBP4,SAP130,SCML2,SUDS3,SUZ12,ZBTB33,ZBTB7B,CREBBP-KAT6A,RPN1-MECOM,RUNX1-MECOM, ASXL1, ENSG00000211459, SMC1A,SMC3,SMC5,STAG2,RAD21	1.0852e-05	ABL1,DYRK4,EPHA2,EPHA3,JAK3,MST1R,OBSCN,PDGFRB,WEE1, ACVR2B,ADRBK1,AKAP13,BUB1,CPNE3,DCLK1,MAPK1,MYLK2,MYO3A,NRK,PRKCG,RPS6KA6,SMG1,STK32A,STK33,STK36,TRIO,TTBK1,WNK3,WNK4, FLT3, NRAS,KRAS	2.18022e-10	MLL-ELL,MLL-MLLT4,MLL-MLLT3,MLLT10-MLL, MYH11-CBFB, NPM1, PML-RARA, RUNX1, TP53	4.25875e-38
978	127.375	DNMT3A, RUNX1-RUNX1T1, SPEN	0.000476727	ARID4B,ASXL2,ASXL3,BRPF1,CBX5,CBX7,EED,HDAC2,HDAC3,JMJD1C,KAT6B,KDM2B,KDM3B,MLL2,MLL3,MTA2,PRDM9,PRDM16,RBBP4,SAP130,SCML2,SUDS3,SUZ12,ZBTB33,ZBTB7B,CREBBP-KAT6A,RPN1-MECOM,RUNX1-MECOM, ASXL1, ENSG00000211459, SMC1A,SMC3,SMC5,STAG2,RAD21	1.0852e-05	ABL1,DYRK4,EPHA2,EPHA3,JAK3,MST1R,OBSCN,PDGFRB,WEE1, ACVR2B,ADRBK1,AKAP13,BUB1,CPNE3,DCLK1,MAPK1,MYLK2,MYO3A,NRK,PRKCG,RPS6KA6,SMG1,STK32A,STK33,STK36,TRIO,TTBK1,WNK3,WNK4, FLT3, NRAS,KRAS	2.18022e-10	MLL-ELL,MLL-MLLT4,MLL-MLLT3,MLLT10-MLL, MYH11-CBFB, NPM1, PML-RARA, RUNX1, TP53	4.25875e-38
946	127.375	DNMT3A, NUP98-NSD1, RUNX1-RUNX1T1	0.000476727	ARID4B,ASXL2,ASXL3,BRPF1,CBX5,CBX7,EED,HDAC2,HDAC3,JMJD1C,KAT6B,KDM2B,KDM3B,MLL2,MLL3,MTA2,PRDM9,PRDM16,RBBP4,SAP130,SCML2,SUDS3,SUZ12,ZBTB33,ZBTB7B,CREBBP-KAT6A,RPN1-MECOM,RUNX1-MECOM, ASXL1, ENSG00000211459, SMC1A,SMC3,SMC5,STAG2,RAD21	1.0852e-05	ABL1,DYRK4,EPHA2,EPHA3,JAK3,MST1R,OBSCN,PDGFRB,WEE1, ACVR2B,ADRBK1,AKAP13,BUB1,CPNE3,DCLK1,MAPK1,MYLK2,MYO3A,NRK,PRKCG,RPS6KA6,SMG1,STK32A,STK33,STK36,TRIO,TTBK1,WNK3,WNK4, FLT3, NRAS,KRAS	2.18022e-10	MLL-ELL,MLL-MLLT4,MLL-MLLT3,MLLT10-MLL, MYH11-CBFB, NPM1, PML-RARA, RUNX1, TP53	4.25875e-38
968	127.375	DNMT3A, FCGBP, RUNX1-RUNX1T1	0.000476727	ARID4B,ASXL2,ASXL3,BRPF1,CBX5,CBX7,EED,HDAC2,HDAC3,JMJD1C,KAT6B,KDM2B,KDM3B,MLL2,MLL3,MTA2,PRDM9,PRDM16,RBBP4,SAP130,SCML2,SUDS3,SUZ12,ZBTB33,ZBTB7B,CREBBP-KAT6A,RPN1-MECOM,RUNX1-MECOM, ASXL1, ENSG00000211459, SMC1A,SMC3,SMC5,STAG2,RAD21	1.0852e-05	ABL1,DYRK4,EPHA2,EPHA3,JAK3,MST1R,OBSCN,PDGFRB,WEE1, ACVR2B,ADRBK1,AKAP13,BUB1,CPNE3,DCLK1,MAPK1,MYLK2,MYO3A,NRK,PRKCG,RPS6KA6,SMG1,STK32A,STK33,STK36,TRIO,TTBK1,WNK3,WNK4, FLT3, NRAS,KRAS	2.18022e-10	MLL-ELL,MLL-MLLT4,MLL-MLLT3,MLLT10-MLL, MYH11-CBFB, NPM1, PML-RARA, RUNX1, TP53	4.25875e-38
919	127.375	BCR-ABL1, DNMT3A, RUNX1-RUNX1T1	0.000476727	ARID4B,ASXL2,ASXL3,BRPF1,CBX5,CBX7,EED,HDAC2,HDAC3,JMJD1C,KAT6B,KDM2B,KDM3B,MLL2,MLL3,MTA2,PRDM9,PRDM16,RBBP4,SAP130,SCML2,SUDS3,SUZ12,ZBTB33,ZBTB7B,CREBBP-KAT6A,RPN1-MECOM,RUNX1-MECOM, ASXL1, ENSG00000211459, SMC1A,SMC3,SMC5,STAG2,RAD21	1.0852e-05	ABL1,DYRK4,EPHA2,EPHA3,JAK3,MST1R,OBSCN,PDGFRB,WEE1, ACVR2B,ADRBK1,AKAP13,BUB1,CPNE3,DCLK1,MAPK1,MYLK2,MYO3A,NRK,PRKCG,RPS6KA6,SMG1,STK32A,STK33,STK36,TRIO,TTBK1,WNK3,WNK4, FLT3, NRAS,KRAS	2.18022e-10	MLL-ELL,MLL-MLLT4,MLL-MLLT3,MLLT10-MLL, MYH11-CBFB, NPM1, PML-RARA, RUNX1, TP53	4.25875e-38
1009	127.375	COL12A1, DNMT3A, RUNX1-RUNX1T1	0.000476727	ARID4B,ASXL2,ASXL3,BRPF1,CBX5,CBX7,EED,HDAC2,HDAC3,JMJD1C,KAT6B,KDM2B,KDM3B,MLL2,MLL3,MTA2,PRDM9,PRDM16,RBBP4,SAP130,SCML2,SUDS3,SUZ12,ZBTB33,ZBTB7B,CREBBP-KAT6A,RPN1-MECOM,RUNX1-MECOM, ASXL1, ENSG00000211459, SMC1A,SMC3,SMC5,STAG2,RAD21	1.0852e-05	ABL1,DYRK4,EPHA2,EPHA3,JAK3,MST1R,OBSCN,PDGFRB,WEE1, ACVR2B,ADRBK1,AKAP13,BUB1,CPNE3,DCLK1,MAPK1,MYLK2,MYO3A,NRK,PRKCG,RPS6KA6,SMG1,STK32A,STK33,STK36,TRIO,TTBK1,WNK3,WNK4, FLT3, NRAS,KRAS	2.18022e-10	MLL-ELL,MLL-MLLT4,MLL-MLLT3,MLLT10-MLL, MYH11-CBFB, NPM1, PML-RARA, RUNX1, TP53	4.25875e-38
914	127.375	DIS3, DNMT3A, RUNX1-RUNX1T1	0.000476727	ARID4B,ASXL2,ASXL3,BRPF1,CBX5,CBX7,EED,HDAC2,HDAC3,JMJD1C,KAT6B,KDM2B,KDM3B,MLL2,MLL3,MTA2,PRDM9,PRDM16,RBBP4,SAP130,SCML2,SUDS3,SUZ12,ZBTB33,ZBTB7B,CREBBP-KAT6A,RPN1-MECOM,RUNX1-MECOM, ASXL1, ENSG00000211459, SMC1A,SMC3,SMC5,STAG2,RAD21	1.0852e-05	ABL1,DYRK4,EPHA2,EPHA3,JAK3,MST1R,OBSCN,PDGFRB,WEE1, ACVR2B,ADRBK1,AKAP13,BUB1,CPNE3,DCLK1,MAPK1,MYLK2,MYO3A,NRK,PRKCG,RPS6KA6,SMG1,STK32A,STK33,STK36,TRIO,TTBK1,WNK3,WNK4, FLT3, NRAS,KRAS	2.18022e-10	MLL-ELL,MLL-MLLT4,MLL-MLLT3,MLLT10-MLL, MYH11-CBFB, NPM1, PML-RARA, RUNX1, TP53	4.25875e-38
1007	127.375	DNMT3A, GPR128-TFG, RUNX1-RUNX1T1	0.000476727	ARID4B,ASXL2,ASXL3,BRPF1,CBX5,CBX7,EED,HDAC2,HDAC3,JMJD1C,KAT6B,KDM2B,KDM3B,MLL2,MLL3,MTA2,PRDM9,PRDM16,RBBP4,SAP130,SCML2,SUDS3,SUZ12,ZBTB33,ZBTB7B,CREBBP-KAT6A,RPN1-MECOM,RUNX1-MECOM, ASXL1, ENSG00000211459, SMC1A,SMC3,SMC5,STAG2,RAD21	1.0852e-05	ABL1,DYRK4,EPHA2,EPHA3,JAK3,MST1R,OBSCN,PDGFRB,WEE1, ACVR2B,ADRBK1,AKAP13,BUB1,CPNE3,DCLK1,MAPK1,MYLK2,MYO3A,NRK,PRKCG,RPS6KA6,SMG1,STK32A,STK33,STK36,TRIO,TTBK1,WNK3,WNK4, FLT3, NRAS,KRAS	2.18022e-10	MLL-ELL,MLL-MLLT4,MLL-MLLT3,MLLT10-MLL, MYH11-CBFB, NPM1, PML-RARA, RUNX1, TP53	4.25875e-38
938	127.375	DNMT3A, MT-CO3, RUNX1-RUNX1T1	0.000476727	ARID4B,ASXL2,ASXL3,BRPF1,CBX5,CBX7,EED,HDAC2,HDAC3,JMJD1C,KAT6B,KDM2B,KDM3B,MLL2,MLL3,MTA2,PRDM9,PRDM16,RBBP4,SAP130,SCML2,SUDS3,SUZ12,ZBTB33,ZBTB7B,CREBBP-KAT6A,RPN1-MECOM,RUNX1-MECOM, ASXL1, ENSG00000211459, SMC1A,SMC3,SMC5,STAG2,RAD21	1.0852e-05	ABL1,DYRK4,EPHA2,EPHA3,JAK3,MST1R,OBSCN,PDGFRB,WEE1, ACVR2B,ADRBK1,AKAP13,BUB1,CPNE3,DCLK1,MAPK1,MYLK2,MYO3A,NRK,PRKCG,RPS6KA6,SMG1,STK32A,STK33,STK36,TRIO,TTBK1,WNK3,WNK4, FLT3, NRAS,KRAS	2.18022e-10	MLL-ELL,MLL-MLLT4,MLL-MLLT3,MLLT10-MLL, MYH11-CBFB, NPM1, PML-RARA, RUNX1, TP53	4.25875e-38
808	127.371	CEBPA, COL12A1, CSTF2T,DDX1,DDX23,DHX32,HNRNPK,METTL3,PLRG1,POLR2A,PRPF3,PRPF8,RBMX,SF3B1,SNRNP200,SRRM2,SRSF2,SRSF6,SUPT5H,TRA2B,U2AF1,U2AF1L4,U2AF2, FAM5C	0.000113982	ARID4B,ASXL2,ASXL3,BRPF1,CBX5,CBX7,EED,HDAC2,HDAC3,JMJD1C,KAT6B,KDM2B,KDM3B,MLL2,MLL3,MTA2,PRDM9,PRDM16,RBBP4,SAP130,SCML2,SUDS3,SUZ12,ZBTB33,ZBTB7B,CREBBP-KAT6A,RPN1-MECOM,RUNX1-MECOM, GATA2,CBFB,ETV6,ETV3,GLI1,IKZF1,MYB,MYC,MLLT10-CEP164, SMC1A,SMC3,SMC5,STAG2,RAD21	4.55905e-05	ABL1,DYRK4,EPHA2,EPHA3,JAK3,MST1R,OBSCN,PDGFRB,WEE1, ACVR2B,ADRBK1,AKAP13,BUB1,CPNE3,DCLK1,MAPK1,MYLK2,MYO3A,NRK,PRKCG,RPS6KA6,SMG1,STK32A,STK33,STK36,TRIO,TTBK1,WNK3,WNK4, FLT3, NRAS,KRAS	2.18022e-10	MLL-ELL,MLL-MLLT4,MLL-MLLT3,MLLT10-MLL, MYH11-CBFB, NPM1, PML-RARA, RUNX1, TP53	4.25875e-38
920	127.358	CEBPA, CSTF2T,DDX1,DDX23,DHX32,HNRNPK,METTL3,PLRG1,POLR2A,PRPF3,PRPF8,RBMX,SF3B1,SNRNP200,SRRM2,SRSF2,SRSF6,SUPT5H,TRA2B,U2AF1,U2AF1L4,U2AF2, MT-ND5	0.000837736	ARID4B,ASXL2,ASXL3,BRPF1,CBX5,CBX7,EED,HDAC2,HDAC3,JMJD1C,KAT6B,KDM2B,KDM3B,MLL2,MLL3,MTA2,PRDM9,PRDM16,RBBP4,SAP130,SCML2,SUDS3,SUZ12,ZBTB33,ZBTB7B,CREBBP-KAT6A,RPN1-MECOM,RUNX1-MECOM, GATA2,CBFB,ETV6,ETV3,GLI1,IKZF1,MYB,MYC,MLLT10-CEP164, GPR128-TFG, SMC1A,SMC3,SMC5,STAG2,RAD21	6.28338e-06	ABL1,DYRK4,EPHA2,EPHA3,JAK3,MST1R,OBSCN,PDGFRB,WEE1, ACVR2B,ADRBK1,AKAP13,BUB1,CPNE3,DCLK1,MAPK1,MYLK2,MYO3A,NRK,PRKCG,RPS6KA6,SMG1,STK32A,STK33,STK36,TRIO,TTBK1,WNK3,WNK4, FLT3, NRAS,KRAS	2.18022e-10	MLL-ELL,MLL-MLLT4,MLL-MLLT3,MLLT10-MLL, MYH11-CBFB, NPM1, PML-RARA, RUNX1, TP53	4.25875e-38
906	127.358	CEBPA, CSTF2T,DDX1,DDX23,DHX32,HNRNPK,METTL3,PLRG1,POLR2A,PRPF3,PRPF8,RBMX,SF3B1,SNRNP200,SRRM2,SRSF2,SRSF6,SUPT5H,TRA2B,U2AF1,U2AF1L4,U2AF2, KDM6A	0.000837736	ARID4B,ASXL2,ASXL3,BRPF1,CBX5,CBX7,EED,HDAC2,HDAC3,JMJD1C,KAT6B,KDM2B,KDM3B,MLL2,MLL3,MTA2,PRDM9,PRDM16,RBBP4,SAP130,SCML2,SUDS3,SUZ12,ZBTB33,ZBTB7B,CREBBP-KAT6A,RPN1-MECOM,RUNX1-MECOM, GATA2,CBFB,ETV6,ETV3,GLI1,IKZF1,MYB,MYC,MLLT10-CEP164, GPR128-TFG, SMC1A,SMC3,SMC5,STAG2,RAD21	6.28338e-06	ABL1,DYRK4,EPHA2,EPHA3,JAK3,MST1R,OBSCN,PDGFRB,WEE1, ACVR2B,ADRBK1,AKAP13,BUB1,CPNE3,DCLK1,MAPK1,MYLK2,MYO3A,NRK,PRKCG,RPS6KA6,SMG1,STK32A,STK33,STK36,TRIO,TTBK1,WNK3,WNK4, FLT3, NRAS,KRAS	2.18022e-10	MLL-ELL,MLL-MLLT4,MLL-MLLT3,MLLT10-MLL, MYH11-CBFB, NPM1, PML-RARA, RUNX1, TP53	4.25875e-38
977	127.347	DNMT3A, MIR142, NUP98-NSD1	0.00333568	ARID4B,ASXL2,ASXL3,BRPF1,CBX5,CBX7,EED,HDAC2,HDAC3,JMJD1C,KAT6B,KDM2B,KDM3B,MLL2,MLL3,MTA2,PRDM9,PRDM16,RBBP4,SAP130,SCML2,SUDS3,SUZ12,ZBTB33,ZBTB7B,CREBBP-KAT6A,RPN1-MECOM,RUNX1-MECOM, ASXL1, GATA2,CBFB,ETV6,ETV3,GLI1,IKZF1,MYB,MYC,MLLT10-CEP164, SMC1A,SMC3,SMC5,STAG2,RAD21	1.59509e-06	ABL1,DYRK4,EPHA2,EPHA3,JAK3,MST1R,OBSCN,PDGFRB,WEE1, ACVR2B,ADRBK1,AKAP13,BUB1,CPNE3,DCLK1,MAPK1,MYLK2,MYO3A,NRK,PRKCG,RPS6KA6,SMG1,STK32A,STK33,STK36,TRIO,TTBK1,WNK3,WNK4, FLT3, NRAS,KRAS	2.18022e-10	MLL-ELL,MLL-MLLT4,MLL-MLLT3,MLLT10-MLL, MYH11-CBFB, NPM1, PML-RARA, RUNX1, TP53	4.25875e-38
962	127.347	CACNA1E, DNMT3A, MIR142	0.00333568	ARID4B,ASXL2,ASXL3,BRPF1,CBX5,CBX7,EED,HDAC2,HDAC3,JMJD1C,KAT6B,KDM2B,KDM3B,MLL2,MLL3,MTA2,PRDM9,PRDM16,RBBP4,SAP130,SCML2,SUDS3,SUZ12,ZBTB33,ZBTB7B,CREBBP-KAT6A,RPN1-MECOM,RUNX1-MECOM, ASXL1, GATA2,CBFB,ETV6,ETV3,GLI1,IKZF1,MYB,MYC,MLLT10-CEP164, SMC1A,SMC3,SMC5,STAG2,RAD21	1.59509e-06	ABL1,DYRK4,EPHA2,EPHA3,JAK3,MST1R,OBSCN,PDGFRB,WEE1, ACVR2B,ADRBK1,AKAP13,BUB1,CPNE3,DCLK1,MAPK1,MYLK2,MYO3A,NRK,PRKCG,RPS6KA6,SMG1,STK32A,STK33,STK36,TRIO,TTBK1,WNK3,WNK4, FLT3, NRAS,KRAS	2.18022e-10	MLL-ELL,MLL-MLLT4,MLL-MLLT3,MLLT10-MLL, MYH11-CBFB, NPM1, PML-RARA, RUNX1, TP53	4.25875e-38
954	127.347	DNMT3A, GPR128-TFG, MIR142	0.00333568	ARID4B,ASXL2,ASXL3,BRPF1,CBX5,CBX7,EED,HDAC2,HDAC3,JMJD1C,KAT6B,KDM2B,KDM3B,MLL2,MLL3,MTA2,PRDM9,PRDM16,RBBP4,SAP130,SCML2,SUDS3,SUZ12,ZBTB33,ZBTB7B,CREBBP-KAT6A,RPN1-MECOM,RUNX1-MECOM, ASXL1, GATA2,CBFB,ETV6,ETV3,GLI1,IKZF1,MYB,MYC,MLLT10-CEP164, SMC1A,SMC3,SMC5,STAG2,RAD21	1.59509e-06	ABL1,DYRK4,EPHA2,EPHA3,JAK3,MST1R,OBSCN,PDGFRB,WEE1, ACVR2B,ADRBK1,AKAP13,BUB1,CPNE3,DCLK1,MAPK1,MYLK2,MYO3A,NRK,PRKCG,RPS6KA6,SMG1,STK32A,STK33,STK36,TRIO,TTBK1,WNK3,WNK4, FLT3, NRAS,KRAS	2.18022e-10	MLL-ELL,MLL-MLLT4,MLL-MLLT3,MLLT10-MLL, MYH11-CBFB, NPM1, PML-RARA, RUNX1, TP53	4.25875e-38
972	127.347	COL12A1, DNMT3A, MIR142	0.00333568	ARID4B,ASXL2,ASXL3,BRPF1,CBX5,CBX7,EED,HDAC2,HDAC3,JMJD1C,KAT6B,KDM2B,KDM3B,MLL2,MLL3,MTA2,PRDM9,PRDM16,RBBP4,SAP130,SCML2,SUDS3,SUZ12,ZBTB33,ZBTB7B,CREBBP-KAT6A,RPN1-MECOM,RUNX1-MECOM, ASXL1, GATA2,CBFB,ETV6,ETV3,GLI1,IKZF1,MYB,MYC,MLLT10-CEP164, SMC1A,SMC3,SMC5,STAG2,RAD21	1.59509e-06	ABL1,DYRK4,EPHA2,EPHA3,JAK3,MST1R,OBSCN,PDGFRB,WEE1, ACVR2B,ADRBK1,AKAP13,BUB1,CPNE3,DCLK1,MAPK1,MYLK2,MYO3A,NRK,PRKCG,RPS6KA6,SMG1,STK32A,STK33,STK36,TRIO,TTBK1,WNK3,WNK4, FLT3, NRAS,KRAS	2.18022e-10	MLL-ELL,MLL-MLLT4,MLL-MLLT3,MLLT10-MLL, MYH11-CBFB, NPM1, PML-RARA, RUNX1, TP53	4.25875e-38
963	127.347	DNMT3A, MIR142, NF1	0.00333568	ARID4B,ASXL2,ASXL3,BRPF1,CBX5,CBX7,EED,HDAC2,HDAC3,JMJD1C,KAT6B,KDM2B,KDM3B,MLL2,MLL3,MTA2,PRDM9,PRDM16,RBBP4,SAP130,SCML2,SUDS3,SUZ12,ZBTB33,ZBTB7B,CREBBP-KAT6A,RPN1-MECOM,RUNX1-MECOM, ASXL1, GATA2,CBFB,ETV6,ETV3,GLI1,IKZF1,MYB,MYC,MLLT10-CEP164, SMC1A,SMC3,SMC5,STAG2,RAD21	1.59509e-06	ABL1,DYRK4,EPHA2,EPHA3,JAK3,MST1R,OBSCN,PDGFRB,WEE1, ACVR2B,ADRBK1,AKAP13,BUB1,CPNE3,DCLK1,MAPK1,MYLK2,MYO3A,NRK,PRKCG,RPS6KA6,SMG1,STK32A,STK33,STK36,TRIO,TTBK1,WNK3,WNK4, FLT3, NRAS,KRAS	2.18022e-10	MLL-ELL,MLL-MLLT4,MLL-MLLT3,MLLT10-MLL, MYH11-CBFB, NPM1, PML-RARA, RUNX1, TP53	4.25875e-38
981	127.347	BCR-ABL1, DNMT3A, MIR142	0.00333568	ARID4B,ASXL2,ASXL3,BRPF1,CBX5,CBX7,EED,HDAC2,HDAC3,JMJD1C,KAT6B,KDM2B,KDM3B,MLL2,MLL3,MTA2,PRDM9,PRDM16,RBBP4,SAP130,SCML2,SUDS3,SUZ12,ZBTB33,ZBTB7B,CREBBP-KAT6A,RPN1-MECOM,RUNX1-MECOM, ASXL1, GATA2,CBFB,ETV6,ETV3,GLI1,IKZF1,MYB,MYC,MLLT10-CEP164, SMC1A,SMC3,SMC5,STAG2,RAD21	1.59509e-06	ABL1,DYRK4,EPHA2,EPHA3,JAK3,MST1R,OBSCN,PDGFRB,WEE1, ACVR2B,ADRBK1,AKAP13,BUB1,CPNE3,DCLK1,MAPK1,MYLK2,MYO3A,NRK,PRKCG,RPS6KA6,SMG1,STK32A,STK33,STK36,TRIO,TTBK1,WNK3,WNK4, FLT3, NRAS,KRAS	2.18022e-10	MLL-ELL,MLL-MLLT4,MLL-MLLT3,MLLT10-MLL, MYH11-CBFB, NPM1, PML-RARA, RUNX1, TP53	4.25875e-38
940	127.347	DIS3, DNMT3A, MIR142	0.00333568	ARID4B,ASXL2,ASXL3,BRPF1,CBX5,CBX7,EED,HDAC2,HDAC3,JMJD1C,KAT6B,KDM2B,KDM3B,MLL2,MLL3,MTA2,PRDM9,PRDM16,RBBP4,SAP130,SCML2,SUDS3,SUZ12,ZBTB33,ZBTB7B,CREBBP-KAT6A,RPN1-MECOM,RUNX1-MECOM, ASXL1, GATA2,CBFB,ETV6,ETV3,GLI1,IKZF1,MYB,MYC,MLLT10-CEP164, SMC1A,SMC3,SMC5,STAG2,RAD21	1.59509e-06	ABL1,DYRK4,EPHA2,EPHA3,JAK3,MST1R,OBSCN,PDGFRB,WEE1, ACVR2B,ADRBK1,AKAP13,BUB1,CPNE3,DCLK1,MAPK1,MYLK2,MYO3A,NRK,PRKCG,RPS6KA6,SMG1,STK32A,STK33,STK36,TRIO,TTBK1,WNK3,WNK4, FLT3, NRAS,KRAS	2.18022e-10	MLL-ELL,MLL-MLLT4,MLL-MLLT3,MLLT10-MLL, MYH11-CBFB, NPM1, PML-RARA, RUNX1, TP53	4.25875e-38
953	127.347	DNMT3A, FCGBP, MIR142	0.00333568	ARID4B,ASXL2,ASXL3,BRPF1,CBX5,CBX7,EED,HDAC2,HDAC3,JMJD1C,KAT6B,KDM2B,KDM3B,MLL2,MLL3,MTA2,PRDM9,PRDM16,RBBP4,SAP130,SCML2,SUDS3,SUZ12,ZBTB33,ZBTB7B,CREBBP-KAT6A,RPN1-MECOM,RUNX1-MECOM, ASXL1, GATA2,CBFB,ETV6,ETV3,GLI1,IKZF1,MYB,MYC,MLLT10-CEP164, SMC1A,SMC3,SMC5,STAG2,RAD21	1.59509e-06	ABL1,DYRK4,EPHA2,EPHA3,JAK3,MST1R,OBSCN,PDGFRB,WEE1, ACVR2B,ADRBK1,AKAP13,BUB1,CPNE3,DCLK1,MAPK1,MYLK2,MYO3A,NRK,PRKCG,RPS6KA6,SMG1,STK32A,STK33,STK36,TRIO,TTBK1,WNK3,WNK4, FLT3, NRAS,KRAS	2.18022e-10	MLL-ELL,MLL-MLLT4,MLL-MLLT3,MLLT10-MLL, MYH11-CBFB, NPM1, PML-RARA, RUNX1, TP53	4.25875e-38
941	127.347	DNMT3A, MIR142, SPEN	0.00333568	ARID4B,ASXL2,ASXL3,BRPF1,CBX5,CBX7,EED,HDAC2,HDAC3,JMJD1C,KAT6B,KDM2B,KDM3B,MLL2,MLL3,MTA2,PRDM9,PRDM16,RBBP4,SAP130,SCML2,SUDS3,SUZ12,ZBTB33,ZBTB7B,CREBBP-KAT6A,RPN1-MECOM,RUNX1-MECOM, ASXL1, GATA2,CBFB,ETV6,ETV3,GLI1,IKZF1,MYB,MYC,MLLT10-CEP164, SMC1A,SMC3,SMC5,STAG2,RAD21	1.59509e-06	ABL1,DYRK4,EPHA2,EPHA3,JAK3,MST1R,OBSCN,PDGFRB,WEE1, ACVR2B,ADRBK1,AKAP13,BUB1,CPNE3,DCLK1,MAPK1,MYLK2,MYO3A,NRK,PRKCG,RPS6KA6,SMG1,STK32A,STK33,STK36,TRIO,TTBK1,WNK3,WNK4, FLT3, NRAS,KRAS	2.18022e-10	MLL-ELL,MLL-MLLT4,MLL-MLLT3,MLLT10-MLL, MYH11-CBFB, NPM1, PML-RARA, RUNX1, TP53	4.25875e-38
952	127.347	DNAH9, DNMT3A, MIR142	0.00333568	ARID4B,ASXL2,ASXL3,BRPF1,CBX5,CBX7,EED,HDAC2,HDAC3,JMJD1C,KAT6B,KDM2B,KDM3B,MLL2,MLL3,MTA2,PRDM9,PRDM16,RBBP4,SAP130,SCML2,SUDS3,SUZ12,ZBTB33,ZBTB7B,CREBBP-KAT6A,RPN1-MECOM,RUNX1-MECOM, ASXL1, GATA2,CBFB,ETV6,ETV3,GLI1,IKZF1,MYB,MYC,MLLT10-CEP164, SMC1A,SMC3,SMC5,STAG2,RAD21	1.59509e-06	ABL1,DYRK4,EPHA2,EPHA3,JAK3,MST1R,OBSCN,PDGFRB,WEE1, ACVR2B,ADRBK1,AKAP13,BUB1,CPNE3,DCLK1,MAPK1,MYLK2,MYO3A,NRK,PRKCG,RPS6KA6,SMG1,STK32A,STK33,STK36,TRIO,TTBK1,WNK3,WNK4, FLT3, NRAS,KRAS	2.18022e-10	MLL-ELL,MLL-MLLT4,MLL-MLLT3,MLLT10-MLL, MYH11-CBFB, NPM1, PML-RARA, RUNX1, TP53	4.25875e-38
972	127.347	DNMT3A, MIR142, MT-CO3	0.00333568	ARID4B,ASXL2,ASXL3,BRPF1,CBX5,CBX7,EED,HDAC2,HDAC3,JMJD1C,KAT6B,KDM2B,KDM3B,MLL2,MLL3,MTA2,PRDM9,PRDM16,RBBP4,SAP130,SCML2,SUDS3,SUZ12,ZBTB33,ZBTB7B,CREBBP-KAT6A,RPN1-MECOM,RUNX1-MECOM, ASXL1, GATA2,CBFB,ETV6,ETV3,GLI1,IKZF1,MYB,MYC,MLLT10-CEP164, SMC1A,SMC3,SMC5,STAG2,RAD21	1.59509e-06	ABL1,DYRK4,EPHA2,EPHA3,JAK3,MST1R,OBSCN,PDGFRB,WEE1, ACVR2B,ADRBK1,AKAP13,BUB1,CPNE3,DCLK1,MAPK1,MYLK2,MYO3A,NRK,PRKCG,RPS6KA6,SMG1,STK32A,STK33,STK36,TRIO,TTBK1,WNK3,WNK4, FLT3, NRAS,KRAS	2.18022e-10	MLL-ELL,MLL-MLLT4,MLL-MLLT3,MLLT10-MLL, MYH11-CBFB, NPM1, PML-RARA, RUNX1, TP53	4.25875e-38
976	127.34	DNMT3A, NF1, RUNX1-RUNX1T1	0.000476727	ARID4B,ASXL2,ASXL3,BRPF1,CBX5,CBX7,EED,HDAC2,HDAC3,JMJD1C,KAT6B,KDM2B,KDM3B,MLL2,MLL3,MTA2,PRDM9,PRDM16,RBBP4,SAP130,SCML2,SUDS3,SUZ12,ZBTB33,ZBTB7B,CREBBP-KAT6A,RPN1-MECOM,RUNX1-MECOM, ASXL1, GATA2,CBFB,ETV6,ETV3,GLI1,IKZF1,MYB,MYC,MLLT10-CEP164, SMC1A,SMC3,SMC5,STAG2,RAD21	1.59509e-06	ACVR2B,ADRBK1,AKAP13,BUB1,CPNE3,DCLK1,MAPK1,MYLK2,MYO3A,NRK,PRKCG,RPS6KA6,SMG1,STK32A,STK33,STK36,TRIO,TTBK1,WNK3,WNK4, FLT3, KDM6A, NRAS,KRAS	1.53681e-09	MLL-ELL,MLL-MLLT4,MLL-MLLT3,MLLT10-MLL, MYH11-CBFB, NPM1, PML-RARA, RUNX1, TP53	4.25875e-38
974	127.34	DNMT3A, GPR128-TFG, RUNX1-RUNX1T1	0.000476727	ARID4B,ASXL2,ASXL3,BRPF1,CBX5,CBX7,EED,HDAC2,HDAC3,JMJD1C,KAT6B,KDM2B,KDM3B,MLL2,MLL3,MTA2,PRDM9,PRDM16,RBBP4,SAP130,SCML2,SUDS3,SUZ12,ZBTB33,ZBTB7B,CREBBP-KAT6A,RPN1-MECOM,RUNX1-MECOM, ASXL1, GATA2,CBFB,ETV6,ETV3,GLI1,IKZF1,MYB,MYC,MLLT10-CEP164, SMC1A,SMC3,SMC5,STAG2,RAD21	1.59509e-06	ACVR2B,ADRBK1,AKAP13,BUB1,CPNE3,DCLK1,MAPK1,MYLK2,MYO3A,NRK,PRKCG,RPS6KA6,SMG1,STK32A,STK33,STK36,TRIO,TTBK1,WNK3,WNK4, FLT3, KDM6A, NRAS,KRAS	1.53681e-09	MLL-ELL,MLL-MLLT4,MLL-MLLT3,MLLT10-MLL, MYH11-CBFB, NPM1, PML-RARA, RUNX1, TP53	4.25875e-38
900	127.34	DNMT3A, NUP98-NSD1, RUNX1-RUNX1T1	0.000476727	ARID4B,ASXL2,ASXL3,BRPF1,CBX5,CBX7,EED,HDAC2,HDAC3,JMJD1C,KAT6B,KDM2B,KDM3B,MLL2,MLL3,MTA2,PRDM9,PRDM16,RBBP4,SAP130,SCML2,SUDS3,SUZ12,ZBTB33,ZBTB7B,CREBBP-KAT6A,RPN1-MECOM,RUNX1-MECOM, ASXL1, GATA2,CBFB,ETV6,ETV3,GLI1,IKZF1,MYB,MYC,MLLT10-CEP164, SMC1A,SMC3,SMC5,STAG2,RAD21	1.59509e-06	ACVR2B,ADRBK1,AKAP13,BUB1,CPNE3,DCLK1,MAPK1,MYLK2,MYO3A,NRK,PRKCG,RPS6KA6,SMG1,STK32A,STK33,STK36,TRIO,TTBK1,WNK3,WNK4, FLT3, KDM6A, NRAS,KRAS	1.53681e-09	MLL-ELL,MLL-MLLT4,MLL-MLLT3,MLLT10-MLL, MYH11-CBFB, NPM1, PML-RARA, RUNX1, TP53	4.25875e-38
1007	127.34	COL12A1, DNMT3A, RUNX1-RUNX1T1	0.000476727	ARID4B,ASXL2,ASXL3,BRPF1,CBX5,CBX7,EED,HDAC2,HDAC3,JMJD1C,KAT6B,KDM2B,KDM3B,MLL2,MLL3,MTA2,PRDM9,PRDM16,RBBP4,SAP130,SCML2,SUDS3,SUZ12,ZBTB33,ZBTB7B,CREBBP-KAT6A,RPN1-MECOM,RUNX1-MECOM, ASXL1, GATA2,CBFB,ETV6,ETV3,GLI1,IKZF1,MYB,MYC,MLLT10-CEP164, SMC1A,SMC3,SMC5,STAG2,RAD21	1.59509e-06	ACVR2B,ADRBK1,AKAP13,BUB1,CPNE3,DCLK1,MAPK1,MYLK2,MYO3A,NRK,PRKCG,RPS6KA6,SMG1,STK32A,STK33,STK36,TRIO,TTBK1,WNK3,WNK4, FLT3, KDM6A, NRAS,KRAS	1.53681e-09	MLL-ELL,MLL-MLLT4,MLL-MLLT3,MLLT10-MLL, MYH11-CBFB, NPM1, PML-RARA, RUNX1, TP53	4.25875e-38
937	127.34	DIS3, DNMT3A, RUNX1-RUNX1T1	0.000476727	ARID4B,ASXL2,ASXL3,BRPF1,CBX5,CBX7,EED,HDAC2,HDAC3,JMJD1C,KAT6B,KDM2B,KDM3B,MLL2,MLL3,MTA2,PRDM9,PRDM16,RBBP4,SAP130,SCML2,SUDS3,SUZ12,ZBTB33,ZBTB7B,CREBBP-KAT6A,RPN1-MECOM,RUNX1-MECOM, ASXL1, GATA2,CBFB,ETV6,ETV3,GLI1,IKZF1,MYB,MYC,MLLT10-CEP164, SMC1A,SMC3,SMC5,STAG2,RAD21	1.59509e-06	ACVR2B,ADRBK1,AKAP13,BUB1,CPNE3,DCLK1,MAPK1,MYLK2,MYO3A,NRK,PRKCG,RPS6KA6,SMG1,STK32A,STK33,STK36,TRIO,TTBK1,WNK3,WNK4, FLT3, KDM6A, NRAS,KRAS	1.53681e-09	MLL-ELL,MLL-MLLT4,MLL-MLLT3,MLLT10-MLL, MYH11-CBFB, NPM1, PML-RARA, RUNX1, TP53	4.25875e-38
978	127.34	DNMT3A, RUNX1-RUNX1T1, SPEN	0.000476727	ARID4B,ASXL2,ASXL3,BRPF1,CBX5,CBX7,EED,HDAC2,HDAC3,JMJD1C,KAT6B,KDM2B,KDM3B,MLL2,MLL3,MTA2,PRDM9,PRDM16,RBBP4,SAP130,SCML2,SUDS3,SUZ12,ZBTB33,ZBTB7B,CREBBP-KAT6A,RPN1-MECOM,RUNX1-MECOM, ASXL1, GATA2,CBFB,ETV6,ETV3,GLI1,IKZF1,MYB,MYC,MLLT10-CEP164, SMC1A,SMC3,SMC5,STAG2,RAD21	1.59509e-06	ACVR2B,ADRBK1,AKAP13,BUB1,CPNE3,DCLK1,MAPK1,MYLK2,MYO3A,NRK,PRKCG,RPS6KA6,SMG1,STK32A,STK33,STK36,TRIO,TTBK1,WNK3,WNK4, FLT3, KDM6A, NRAS,KRAS	1.53681e-09	MLL-ELL,MLL-MLLT4,MLL-MLLT3,MLLT10-MLL, MYH11-CBFB, NPM1, PML-RARA, RUNX1, TP53	4.25875e-38
994	127.34	BCR-ABL1, DNMT3A, RUNX1-RUNX1T1	0.000476727	ARID4B,ASXL2,ASXL3,BRPF1,CBX5,CBX7,EED,HDAC2,HDAC3,JMJD1C,KAT6B,KDM2B,KDM3B,MLL2,MLL3,MTA2,PRDM9,PRDM16,RBBP4,SAP130,SCML2,SUDS3,SUZ12,ZBTB33,ZBTB7B,CREBBP-KAT6A,RPN1-MECOM,RUNX1-MECOM, ASXL1, GATA2,CBFB,ETV6,ETV3,GLI1,IKZF1,MYB,MYC,MLLT10-CEP164, SMC1A,SMC3,SMC5,STAG2,RAD21	1.59509e-06	ACVR2B,ADRBK1,AKAP13,BUB1,CPNE3,DCLK1,MAPK1,MYLK2,MYO3A,NRK,PRKCG,RPS6KA6,SMG1,STK32A,STK33,STK36,TRIO,TTBK1,WNK3,WNK4, FLT3, KDM6A, NRAS,KRAS	1.53681e-09	MLL-ELL,MLL-MLLT4,MLL-MLLT3,MLLT10-MLL, MYH11-CBFB, NPM1, PML-RARA, RUNX1, TP53	4.25875e-38
960	127.34	DNMT3A, MT-CO3, RUNX1-RUNX1T1	0.000476727	ARID4B,ASXL2,ASXL3,BRPF1,CBX5,CBX7,EED,HDAC2,HDAC3,JMJD1C,KAT6B,KDM2B,KDM3B,MLL2,MLL3,MTA2,PRDM9,PRDM16,RBBP4,SAP130,SCML2,SUDS3,SUZ12,ZBTB33,ZBTB7B,CREBBP-KAT6A,RPN1-MECOM,RUNX1-MECOM, ASXL1, GATA2,CBFB,ETV6,ETV3,GLI1,IKZF1,MYB,MYC,MLLT10-CEP164, SMC1A,SMC3,SMC5,STAG2,RAD21	1.59509e-06	ACVR2B,ADRBK1,AKAP13,BUB1,CPNE3,DCLK1,MAPK1,MYLK2,MYO3A,NRK,PRKCG,RPS6KA6,SMG1,STK32A,STK33,STK36,TRIO,TTBK1,WNK3,WNK4, FLT3, KDM6A, NRAS,KRAS	1.53681e-09	MLL-ELL,MLL-MLLT4,MLL-MLLT3,MLLT10-MLL, MYH11-CBFB, NPM1, PML-RARA, RUNX1, TP53	4.25875e-38
957	127.34	CACNA1E, DNMT3A, RUNX1-RUNX1T1	0.000476727	ARID4B,ASXL2,ASXL3,BRPF1,CBX5,CBX7,EED,HDAC2,HDAC3,JMJD1C,KAT6B,KDM2B,KDM3B,MLL2,MLL3,MTA2,PRDM9,PRDM16,RBBP4,SAP130,SCML2,SUDS3,SUZ12,ZBTB33,ZBTB7B,CREBBP-KAT6A,RPN1-MECOM,RUNX1-MECOM, ASXL1, GATA2,CBFB,ETV6,ETV3,GLI1,IKZF1,MYB,MYC,MLLT10-CEP164, SMC1A,SMC3,SMC5,STAG2,RAD21	1.59509e-06	ACVR2B,ADRBK1,AKAP13,BUB1,CPNE3,DCLK1,MAPK1,MYLK2,MYO3A,NRK,PRKCG,RPS6KA6,SMG1,STK32A,STK33,STK36,TRIO,TTBK1,WNK3,WNK4, FLT3, KDM6A, NRAS,KRAS	1.53681e-09	MLL-ELL,MLL-MLLT4,MLL-MLLT3,MLLT10-MLL, MYH11-CBFB, NPM1, PML-RARA, RUNX1, TP53	4.25875e-38
980	127.34	DNMT3A, FCGBP, RUNX1-RUNX1T1	0.000476727	ARID4B,ASXL2,ASXL3,BRPF1,CBX5,CBX7,EED,HDAC2,HDAC3,JMJD1C,KAT6B,KDM2B,KDM3B,MLL2,MLL3,MTA2,PRDM9,PRDM16,RBBP4,SAP130,SCML2,SUDS3,SUZ12,ZBTB33,ZBTB7B,CREBBP-KAT6A,RPN1-MECOM,RUNX1-MECOM, ASXL1, GATA2,CBFB,ETV6,ETV3,GLI1,IKZF1,MYB,MYC,MLLT10-CEP164, SMC1A,SMC3,SMC5,STAG2,RAD21	1.59509e-06	ACVR2B,ADRBK1,AKAP13,BUB1,CPNE3,DCLK1,MAPK1,MYLK2,MYO3A,NRK,PRKCG,RPS6KA6,SMG1,STK32A,STK33,STK36,TRIO,TTBK1,WNK3,WNK4, FLT3, KDM6A, NRAS,KRAS	1.53681e-09	MLL-ELL,MLL-MLLT4,MLL-MLLT3,MLLT10-MLL, MYH11-CBFB, NPM1, PML-RARA, RUNX1, TP53	4.25875e-38
981	127.339	ARID4B,ASXL2,ASXL3,BRPF1,CBX5,CBX7,EED,HDAC2,HDAC3,JMJD1C,KAT6B,KDM2B,KDM3B,MLL2,MLL3,MTA2,PRDM9,PRDM16,RBBP4,SAP130,SCML2,SUDS3,SUZ12,ZBTB33,ZBTB7B,CREBBP-KAT6A,RPN1-MECOM,RUNX1-MECOM, GATA2,CBFB,ETV6,ETV3,GLI1,IKZF1,MYB,MYC,MLLT10-CEP164, SMC1A,SMC3,SMC5,STAG2,RAD21	4.55905e-05	ABL1,DYRK4,EPHA2,EPHA3,JAK3,MST1R,OBSCN,PDGFRB,WEE1, DNMT3A, MIR142, MYH11-CBFB	9.7393e-09	ACVR2B,ADRBK1,AKAP13,BUB1,CPNE3,DCLK1,MAPK1,MYLK2,MYO3A,NRK,PRKCG,RPS6KA6,SMG1,STK32A,STK33,STK36,TRIO,TTBK1,WNK3,WNK4, FLT3, KDM6A, NRAS,KRAS	1.53681e-09	MLL-ELL,MLL-MLLT4,MLL-MLLT3,MLLT10-MLL, NPM1, PML-RARA, RUNX1, RUNX1-RUNX1T1, TP53	7.30094e-35
956	127.339	ARID4B,ASXL2,ASXL3,BRPF1,CBX5,CBX7,EED,HDAC2,HDAC3,JMJD1C,KAT6B,KDM2B,KDM3B,MLL2,MLL3,MTA2,PRDM9,PRDM16,RBBP4,SAP130,SCML2,SUDS3,SUZ12,ZBTB33,ZBTB7B,CREBBP-KAT6A,RPN1-MECOM,RUNX1-MECOM, GATA2,CBFB,ETV6,ETV3,GLI1,IKZF1,MYB,MYC,MLLT10-CEP164, SMC1A,SMC3,SMC5,STAG2,RAD21	4.55905e-05	ABL1,DYRK4,EPHA2,EPHA3,JAK3,MST1R,OBSCN,PDGFRB,WEE1, DNMT3A, MIR142, MLL-ELL,MLL-MLLT4,MLL-MLLT3,MLLT10-MLL	9.7393e-09	ACVR2B,ADRBK1,AKAP13,BUB1,CPNE3,DCLK1,MAPK1,MYLK2,MYO3A,NRK,PRKCG,RPS6KA6,SMG1,STK32A,STK33,STK36,TRIO,TTBK1,WNK3,WNK4, FLT3, KDM6A, NRAS,KRAS	1.53681e-09	MYH11-CBFB, NPM1, PML-RARA, RUNX1, RUNX1-RUNX1T1, TP53	7.30094e-35
922	127.334	IDH2, PTPN11,PTPRT,PTPN14, TET2	3.73492e-05	ARID4B,ASXL2,ASXL3,BRPF1,CBX5,CBX7,EED,HDAC2,HDAC3,JMJD1C,KAT6B,KDM2B,KDM3B,MLL2,MLL3,MTA2,PRDM9,PRDM16,RBBP4,SAP130,SCML2,SUDS3,SUZ12,ZBTB33,ZBTB7B,CREBBP-KAT6A,RPN1-MECOM,RUNX1-MECOM, ASXL1, NUP98-NSD1, SMC1A,SMC3,SMC5,STAG2,RAD21	2.04835e-05	ACVR2B,ADRBK1,AKAP13,BUB1,CPNE3,DCLK1,MAPK1,MYLK2,MYO3A,NRK,PRKCG,RPS6KA6,SMG1,STK32A,STK33,STK36,TRIO,TTBK1,WNK3,WNK4, FLT3, KDM6A, NRAS,KRAS	1.53681e-09	MLL-ELL,MLL-MLLT4,MLL-MLLT3,MLLT10-MLL, MYH11-CBFB, NPM1, PML-RARA, RUNX1, TP53	4.25875e-38
1049	127.334	IDH2, PTPN11,PTPRT,PTPN14, TET2	3.73492e-05	ARID4B,ASXL2,ASXL3,BRPF1,CBX5,CBX7,EED,HDAC2,HDAC3,JMJD1C,KAT6B,KDM2B,KDM3B,MLL2,MLL3,MTA2,PRDM9,PRDM16,RBBP4,SAP130,SCML2,SUDS3,SUZ12,ZBTB33,ZBTB7B,CREBBP-KAT6A,RPN1-MECOM,RUNX1-MECOM, FAM5C, GPR128-TFG, SMC1A,SMC3,SMC5,STAG2,RAD21	2.04835e-05	ACVR2B,ADRBK1,AKAP13,BUB1,CPNE3,DCLK1,MAPK1,MYLK2,MYO3A,NRK,PRKCG,RPS6KA6,SMG1,STK32A,STK33,STK36,TRIO,TTBK1,WNK3,WNK4, FLT3, KDM6A, NRAS,KRAS	1.53681e-09	MLL-ELL,MLL-MLLT4,MLL-MLLT3,MLLT10-MLL, MYH11-CBFB, NPM1, PML-RARA, RUNX1, TP53	4.25875e-38
1049	127.334	IDH2, PTPN11,PTPRT,PTPN14, TET2	3.73492e-05	ARID4B,ASXL2,ASXL3,BRPF1,CBX5,CBX7,EED,HDAC2,HDAC3,JMJD1C,KAT6B,KDM2B,KDM3B,MLL2,MLL3,MTA2,PRDM9,PRDM16,RBBP4,SAP130,SCML2,SUDS3,SUZ12,ZBTB33,ZBTB7B,CREBBP-KAT6A,RPN1-MECOM,RUNX1-MECOM, FAM5C, FCGBP, SMC1A,SMC3,SMC5,STAG2,RAD21	2.04835e-05	ACVR2B,ADRBK1,AKAP13,BUB1,CPNE3,DCLK1,MAPK1,MYLK2,MYO3A,NRK,PRKCG,RPS6KA6,SMG1,STK32A,STK33,STK36,TRIO,TTBK1,WNK3,WNK4, FLT3, KDM6A, NRAS,KRAS	1.53681e-09	MLL-ELL,MLL-MLLT4,MLL-MLLT3,MLLT10-MLL, MYH11-CBFB, NPM1, PML-RARA, RUNX1, TP53	4.25875e-38
880	127.334	IDH2, PTPN11,PTPRT,PTPN14, TET2	3.73492e-05	ARID4B,ASXL2,ASXL3,BRPF1,CBX5,CBX7,EED,HDAC2,HDAC3,JMJD1C,KAT6B,KDM2B,KDM3B,MLL2,MLL3,MTA2,PRDM9,PRDM16,RBBP4,SAP130,SCML2,SUDS3,SUZ12,ZBTB33,ZBTB7B,CREBBP-KAT6A,RPN1-MECOM,RUNX1-MECOM, ASXL1, FCGBP, SMC1A,SMC3,SMC5,STAG2,RAD21	2.04835e-05	ACVR2B,ADRBK1,AKAP13,BUB1,CPNE3,DCLK1,MAPK1,MYLK2,MYO3A,NRK,PRKCG,RPS6KA6,SMG1,STK32A,STK33,STK36,TRIO,TTBK1,WNK3,WNK4, FLT3, KDM6A, NRAS,KRAS	1.53681e-09	MLL-ELL,MLL-MLLT4,MLL-MLLT3,MLLT10-MLL, MYH11-CBFB, NPM1, PML-RARA, RUNX1, TP53	4.25875e-38
922	127.334	IDH2, PTPN11,PTPRT,PTPN14, TET2	3.73492e-05	ARID4B,ASXL2,ASXL3,BRPF1,CBX5,CBX7,EED,HDAC2,HDAC3,JMJD1C,KAT6B,KDM2B,KDM3B,MLL2,MLL3,MTA2,PRDM9,PRDM16,RBBP4,SAP130,SCML2,SUDS3,SUZ12,ZBTB33,ZBTB7B,CREBBP-KAT6A,RPN1-MECOM,RUNX1-MECOM, ASXL1, GPR128-TFG, SMC1A,SMC3,SMC5,STAG2,RAD21	2.04835e-05	ACVR2B,ADRBK1,AKAP13,BUB1,CPNE3,DCLK1,MAPK1,MYLK2,MYO3A,NRK,PRKCG,RPS6KA6,SMG1,STK32A,STK33,STK36,TRIO,TTBK1,WNK3,WNK4, FLT3, KDM6A, NRAS,KRAS	1.53681e-09	MLL-ELL,MLL-MLLT4,MLL-MLLT3,MLLT10-MLL, MYH11-CBFB, NPM1, PML-RARA, RUNX1, TP53	4.25875e-38
992	127.334	IDH2, PTPN11,PTPRT,PTPN14, TET2	3.73492e-05	ARID4B,ASXL2,ASXL3,BRPF1,CBX5,CBX7,EED,HDAC2,HDAC3,JMJD1C,KAT6B,KDM2B,KDM3B,MLL2,MLL3,MTA2,PRDM9,PRDM16,RBBP4,SAP130,SCML2,SUDS3,SUZ12,ZBTB33,ZBTB7B,CREBBP-KAT6A,RPN1-MECOM,RUNX1-MECOM, DIS3, FAM5C, SMC1A,SMC3,SMC5,STAG2,RAD21	2.04835e-05	ACVR2B,ADRBK1,AKAP13,BUB1,CPNE3,DCLK1,MAPK1,MYLK2,MYO3A,NRK,PRKCG,RPS6KA6,SMG1,STK32A,STK33,STK36,TRIO,TTBK1,WNK3,WNK4, FLT3, KDM6A, NRAS,KRAS	1.53681e-09	MLL-ELL,MLL-MLLT4,MLL-MLLT3,MLLT10-MLL, MYH11-CBFB, NPM1, PML-RARA, RUNX1, TP53	4.25875e-38
799	127.332	GATA2,CBFB,ETV6,ETV3,GLI1,IKZF1,MYB,MYC,MLLT10-CEP164, KIT, SMC1A,SMC3,SMC5,STAG2,RAD21	0.000171736	IDH2, KDM6A, PTPN11,PTPRT,PTPN14, TET2	3.8662e-06	ACVR2B,ADRBK1,AKAP13,BUB1,CPNE3,DCLK1,MAPK1,MYLK2,MYO3A,NRK,PRKCG,RPS6KA6,SMG1,STK32A,STK33,STK36,TRIO,TTBK1,WNK3,WNK4, FLT3, NRAS,KRAS, RUNX1-RUNX1T1	1.77394e-09	MLL-ELL,MLL-MLLT4,MLL-MLLT3,MLLT10-MLL, MYH11-CBFB, NPM1, PML-RARA, RUNX1, TP53	4.25875e-38
1005	127.324	COL12A1, DNMT3A, RUNX1-RUNX1T1	0.000476727	ASXL1, GATA2,CBFB,ETV6,ETV3,GLI1,IKZF1,MYB,MYC,MLLT10-CEP164, KIT, SMC1A,SMC3,SMC5,STAG2,RAD21	1.14261e-05	ABL1,DYRK4,EPHA2,EPHA3,JAK3,MST1R,OBSCN,PDGFRB,WEE1, ACVR2B,ADRBK1,AKAP13,BUB1,CPNE3,DCLK1,MAPK1,MYLK2,MYO3A,NRK,PRKCG,RPS6KA6,SMG1,STK32A,STK33,STK36,TRIO,TTBK1,WNK3,WNK4, FLT3, NRAS,KRAS	2.18022e-10	MLL-ELL,MLL-MLLT4,MLL-MLLT3,MLLT10-MLL, MYH11-CBFB, NPM1, PML-RARA, RUNX1, TP53	4.25875e-38
951	127.324	DNMT3A, NUP98-NSD1, RUNX1-RUNX1T1	0.000476727	ASXL1, GATA2,CBFB,ETV6,ETV3,GLI1,IKZF1,MYB,MYC,MLLT10-CEP164, KIT, SMC1A,SMC3,SMC5,STAG2,RAD21	1.14261e-05	ABL1,DYRK4,EPHA2,EPHA3,JAK3,MST1R,OBSCN,PDGFRB,WEE1, ACVR2B,ADRBK1,AKAP13,BUB1,CPNE3,DCLK1,MAPK1,MYLK2,MYO3A,NRK,PRKCG,RPS6KA6,SMG1,STK32A,STK33,STK36,TRIO,TTBK1,WNK3,WNK4, FLT3, NRAS,KRAS	2.18022e-10	MLL-ELL,MLL-MLLT4,MLL-MLLT3,MLLT10-MLL, MYH11-CBFB, NPM1, PML-RARA, RUNX1, TP53	4.25875e-38
980	127.324	DNMT3A, GPR128-TFG, RUNX1-RUNX1T1	0.000476727	ASXL1, GATA2,CBFB,ETV6,ETV3,GLI1,IKZF1,MYB,MYC,MLLT10-CEP164, KIT, SMC1A,SMC3,SMC5,STAG2,RAD21	1.14261e-05	ABL1,DYRK4,EPHA2,EPHA3,JAK3,MST1R,OBSCN,PDGFRB,WEE1, ACVR2B,ADRBK1,AKAP13,BUB1,CPNE3,DCLK1,MAPK1,MYLK2,MYO3A,NRK,PRKCG,RPS6KA6,SMG1,STK32A,STK33,STK36,TRIO,TTBK1,WNK3,WNK4, FLT3, NRAS,KRAS	2.18022e-10	MLL-ELL,MLL-MLLT4,MLL-MLLT3,MLLT10-MLL, MYH11-CBFB, NPM1, PML-RARA, RUNX1, TP53	4.25875e-38
898	127.324	DIS3, DNMT3A, RUNX1-RUNX1T1	0.000476727	ASXL1, GATA2,CBFB,ETV6,ETV3,GLI1,IKZF1,MYB,MYC,MLLT10-CEP164, KIT, SMC1A,SMC3,SMC5,STAG2,RAD21	1.14261e-05	ABL1,DYRK4,EPHA2,EPHA3,JAK3,MST1R,OBSCN,PDGFRB,WEE1, ACVR2B,ADRBK1,AKAP13,BUB1,CPNE3,DCLK1,MAPK1,MYLK2,MYO3A,NRK,PRKCG,RPS6KA6,SMG1,STK32A,STK33,STK36,TRIO,TTBK1,WNK3,WNK4, FLT3, NRAS,KRAS	2.18022e-10	MLL-ELL,MLL-MLLT4,MLL-MLLT3,MLLT10-MLL, MYH11-CBFB, NPM1, PML-RARA, RUNX1, TP53	4.25875e-38
919	127.324	BCR-ABL1, DNMT3A, RUNX1-RUNX1T1	0.000476727	ASXL1, GATA2,CBFB,ETV6,ETV3,GLI1,IKZF1,MYB,MYC,MLLT10-CEP164, KIT, SMC1A,SMC3,SMC5,STAG2,RAD21	1.14261e-05	ABL1,DYRK4,EPHA2,EPHA3,JAK3,MST1R,OBSCN,PDGFRB,WEE1, ACVR2B,ADRBK1,AKAP13,BUB1,CPNE3,DCLK1,MAPK1,MYLK2,MYO3A,NRK,PRKCG,RPS6KA6,SMG1,STK32A,STK33,STK36,TRIO,TTBK1,WNK3,WNK4, FLT3, NRAS,KRAS	2.18022e-10	MLL-ELL,MLL-MLLT4,MLL-MLLT3,MLLT10-MLL, MYH11-CBFB, NPM1, PML-RARA, RUNX1, TP53	4.25875e-38
[truncated: 285 more rows]

## Sheet: 5
Table S5: Top 1000 collections of gene sets identified by CoMEt on the TCGA GBM dataset.
Sampling frequency	ɸ(M)	Gene set M1 (k=4)	ɸ(M1)^2	Gene set M2 (k=4)	ɸ(M2)^2	Gene set M3 (k=4)	ɸ(M3)^2	Gene set M4 (k=4)	ɸ(M4)^2
[truncated: 1,000 more rows]

## Sheet: 6
Table S6: Top 1000 collections of gene sets identified by CoMEt on the TCGA STAD dataset (a) without subtypes and (b) with subtypes.
[truncated: 2,004 more rows]

[truncated: 7 more sheets: 7, 8, 9, 10, 11, 12, 13]
